# Supplementary material for: Characterization of Plasmodium developmental transcriptomes in Anopheles gambiae midgut reveals novel regulators of malaria transmission
Source: Cell Microbiol. 2014 Oct 31;17(2):254–68. doi: 10.1111/cmi.12363 (PMC4371638; doi:10.1111/cmi.12363)
Supplement: Table S1 — P. berghei differentially regulated genes in the A. gambiae midgut. Genes exhibiting statistically significant differential regulation across the infections data, assessed using a one-way ANOVA following correction with the Benjamini-Hochberg hypergeometric test (P ≤ 0.05). The data are presented as log2-transformed signal intensity ratios of normalized wt-infected midguts vs. StR (standard reference). The expression data for 1639 genes are shown. Gene PlasmoDB IDs and functional annotation as well as P. berghei orthologues and their annotated gene description in other Plasmodium species are presented. Pb, P. berghei; Py, P. yoelii; Pc, P. chabaudi; Pk, P. knowlesi; Pv, P. vivax; Pf, P. falciparum; orth; orthologues. [file cmi0017-0254-sd7.xlsx]

## Sheet: Sheet1
GENE ID	DESCRIPTION	T1_AVG	T2_AVG	T3_AVG	T4_AVG	T5_AVG	T6_AVG	P value	[Chromosome]	[# Exons]	[Transcript Length]	[CDS Length]	[Protein Length]	[# TM Domains]	[SignalP Peptide]	[Annotated GO Function]	[Annotated GO Process]	[Annotated GO Component]	[Predicted GO Function]	[Predicted GO Process]	[Predicted GO Component]	P. yoelii ortholog ID	P. yoelii DESCRIPTION	P. chabaudi ortholog ID	P. chabaudi description	P. falciparum ortholog ID	P. falciparum description	P. vivax ortholog ID	P. vivax description	P. knowlesi ortholog ID	P. knowlesi description
PBANKA_000170	PBANKA_000170>BIR protein>PB200038_00_0	-0.612153	-0.433527	-0.0114886	-0.0360529	-0.0448188	-0.0112761	2.48519e-05	Not Assigned	3	909	909	302	1	null	null	null	null	null	null	null	PYYM_0004000; PYYM_0027400; PYYM_0039400; PYYM_0039500; PYYM_0043700; PYYM_0046600; PYYM_0046900; PYYM_0203200; PYYM_0400800; PYYM_0724600; PYYM_0801900; PYYM_0841500; PYYM_0901700; PYYM_1202200; PYYM_1400100	YIR protein; YIR protein; YIR protein; YIR protein; YIR protein; YIR protein; YIR protein; YIR protein; YIR protein; YIR protein; YIR protein; YIR protein; YIR protein; YIR protein; YIR protein	PCHAS_000570; PCHAS_000740; PCHAS_001120; PCHAS_011520; PCHAS_070030; PCHAS_073190; PCHAS_100030; PCHAS_114730; PCHAS_140040; PCHAS_140130	CIR protein; CIR protein; CIR protein; CIR protein; CIR protein; CIR protein; CIR protein; CIR protein; CIR protein; CIR protein	no pf orthologs	no pf orthologs	no pv orthologs	no pv orthologs	no pk orthologs	no pk orthologs
PBANKA_000240	PBANKA_000240>BIR protein>PB104258_00_0	-0.535459	-0.278445	0.155647	-0.00323383	-0.0339244	-0.0440877	0.0038996	Not Assigned	3	2232	2232	743	2	null	null	null	null	null	null	null	no py orthologs	no py orthologs	PCHAS_010040; PCHAS_042070; PCHAS_073150; PCHAS_110030; PCHAS_140140	CIR protein; CIR protein; CIR protein; CIR protein; CIR protein	no pf orthologs	no pf orthologs	no pv orthologs	no pv orthologs	no pk orthologs	no pk orthologs
PBANKA_000320	PBANKA_000320>BIR protein>PB200064_00_0	0.794827	0.172398	-0.0087353	0	0.0280284	0.000378013	0.0195788	Not Assigned	3	927	927	308	1	null	null	null	null	null	null	null	PYYM_0003700; PYYM_0013300; PYYM_0015900; PYYM_0017400; PYYM_0021300; PYYM_0023800; PYYM_0025900; PYYM_0026400; PYYM_0026900; PYYM_0030300; PYYM_0040300; PYYM_0042900; PYYM_0043300; PYYM_0048300; PYYM_0200500; PYYM_0202200; PYYM_0318800; PYYM_0800500; PYYM_0841200; PYYM_0900200; PYYM_1101100; PYYM_1403000	YIR protein; YIR protein; YIR protein; YIR protein; YIR protein; YIR protein; YIR protein; YIR protein; YIR protein; YIR protein; YIR protein; YIR protein; YIR protein; YIR protein; YIR protein; YIR protein; YIR protein; YIR protein; YIR protein; YIR protein; YIR protein; YIR protein	no pc orthologs	no pc orthologs	no pf orthologs	no pf orthologs	no pv orthologs	no pv orthologs	no pk orthologs	no pk orthologs
PBANKA_000380	PBANKA_000380>BIR protein>PB108504_00_0	-0.476209	-0.368542	0.074192	0.0256294	-0.046235	0.00984327	0.0275175	Not Assigned	3	975	975	324	1	null	null	null	null	null	null	null	PYYM_0001500; PYYM_0001700; PYYM_0002200; PYYM_0002600; PYYM_0002900; PYYM_0003400; PYYM_0004200; PYYM_0005400; PYYM_0005500; PYYM_0005600; PYYM_0007000; PYYM_0008100; PYYM_0010700; PYYM_0013400; PYYM_0014900; PYYM_0015800; PYYM_0016700; PYYM_0017300; PYYM_0018400; PYYM_0019000; PYYM_0020800; PYYM_0021900; PYYM_0022200; PYYM_0022600; PYYM_0022800; PYYM_0023200; PYYM_0023300; PYYM_0024000; PYYM_00…	YIR protein; YIR protein; YIR protein; YIR protein; YIR protein; YIR protein; YIR protein; YIR protein; YIR protein; YIR protein; YIR protein; YIR protein; YIR protein; YIR protein; YIR protein; YIR protein; YIR protein; YIR protein; YIR protein; YIR protein; YIR protein; YIR protein; YIR protein, fragment; YIR protein; YIR protein; YIR protein; YIR protein; YIR protein; YIR protein; YIR protein;…	PCHAS_000030; PCHAS_000120; PCHAS_000270; PCHAS_000280; PCHAS_000490; PCHAS_010020; PCHAS_114740; PCHAS_140030	CIR protein; CIR protein; CIR protein; CIR protein, fragment; CIR protein; CIR protein; CIR protein; CIR protein	no pf orthologs	no pf orthologs	no pv orthologs	no pv orthologs	no pk orthologs	no pk orthologs
PBANKA_000520	PBANKA_000520>conserved rodent malaria protein, unknown function>PB107749_00_0	-0.545424	-0.190003	-0.0367099	0.0748881	0.0359019	-0.0312686	3.29761e-05	Not Assigned	2	411	411	136	0	null	null	null	null	null	null	null	PYYM_0100900	Plasmodium exported protein, unknown function	PCHAS_010070	PYST-C2 homologue, putative	no pf orthologs	no pf orthologs	no pv orthologs	no pv orthologs	no pk orthologs	no pk orthologs
PBANKA_010050	PBANKA_010050>BIR protein>PB402406_00_0	-0.370249	-0.266283	0.169299	0.0258523	0.0197636	-0.0154224	0.00234836	1	3	1056	1056	351	1	null	null	null	null	null	null	null	PYYM_0101500	YIR protein	PCHAS_010120	CIR protein	no pf orthologs	no pf orthologs	PVX_113230	variable surface protein Vir14-related	PKH_114850	KIR protein
PBANKA_010070	PBANKA_010070>Plasmodium exported protein, unknown function>PB102655_00_0	1.91381	1.17781	-0.0117279	0	-0.0157894	0	9.73721e-10	1	2	966	966	321	1	HMM: MANCSLVSGKLFLLSIILLLPYIINYAN, NN: MANCSLVSGKLFLLSIILLLPYIINYAN	null	null	null	null	null	null	PYYM_0101700	Plasmodium exported protein, unknown function	PCHAS_010140	Plasmodium exported protein, unknown function	no pf orthologs	no pf orthologs	no pv orthologs	no pv orthologs	no pk orthologs	no pk orthologs
PBANKA_010090	PBANKA_010090>ATP dependent RNA helicase, putative>PB001112_02_0	0.241434	0.241227	0.0129923	0	-0.0265721	0.000342449	0.00474324	1	2	3903	3903	1300	0	null	ATP binding, ATP-dependent helicase activity, helicase activity, nucleic acid binding	null	null	ATP binding, ATP-dependent helicase activity, helicase activity, nucleic acid binding	null	null	PYYM_0101900	ATP dependent RNA helicase, putative	PCHAS_010160	ATP dependent RNA helicase, putative	PF3D7_0602100	ATP-dependent RNA helicase, putative	PVX_113270	ATP dependent RNA helicase, putative	PKH_114780	ATP-dependant RNA helicase, putative
PBANKA_010120	PBANKA_010120>elongation factor G, putative (EF-G)>PB001113_02_0	0.222181	0.176731	0.000334501	0	0.0226702	0	0.0283834	1	4	2769	2769	922	2	HMM: MIKIFLSKNYKGLDGFILVLFFIFTIVGANGL, NN: MIKIFLSKNYKGLDGFILVLFFIFTIVGAN	GTP binding, GTPase activity, translation elongation factor activity	translational elongation	apicoplast, intracellular	GTP binding, GTPase activity	null	null	PYYM_0102200; PYYM_1451800	elongation factor G, putative; elongation factor G, putative	PCHAS_010190; PCHAS_145000	elongation factor G, putative (EF-G); elongation factor G, putative (EF-G)	PF3D7_0602400; PF3D7_1233000	elongation factor G (EF-G); elongation factor G (EF-G)	PVX_100600; PVX_113285	elongation factor g, mitochindrial precursor, putative; elongation factor G, putative	PKH_114750; PKH_145020	elongation factor G, putative (EF-G); elongation factor G, putative (EF-G)
PBANKA_010180	PBANKA_010180>conserved Plasmodium protein, unknown function>PB001235_00_0	0.337547	0.191264	1.86761e-06	0	7.94729e-08	-0.0280552	0.00850006	1	1	1500	1500	499	0	null	null	null	null	null	null	null	PYYM_0102800	conserved Plasmodium protein, unknown function	PCHAS_010250	conserved Plasmodium protein, unknown function	PF3D7_0603000	conserved Plasmodium protein, unknown function	PVX_113315	hypothetical protein, conserved	PKH_114690	conserved Plasmodium protein, unknown function
PBANKA_010230	PBANKA_010230>cation/H antiporter, putative (CHA)>PB000125_00_0	-0.44743	-0.325981	-0.0234688	-0.0444312	-0.0631632	-0.0297319	0.0285873	1	1	1323	1323	440	10	null	null	null	integral to membrane	calcium:hydrogen antiporter activity, cation transmembrane transporter activity	calcium ion transport, cation transport, transmembrane transport	integral to membrane	PYYM_0103300	cation/H antiporter, putative (CHA)	PCHAS_010300	cation/H antiporter, putative (CHA)	PF3D7_0603500	cation/H antiporter (CHA)	PVX_113340	calcium antiporter, putative	PKH_114640	cation/H antiporter, putative (CHA)
PBANKA_010240	PBANKA_010240>conserved Plasmodium protein, unknown function>PB000126_00_0	-0.22085	-0.149476	0.0370921	0.00290398	0.0175507	0.000243306	0.0135399	1	3	5526	5526	1841	2	null	DNA binding	null	intracellular	DNA binding	null	intracellular	PYYM_0103400	conserved Plasmodium protein, unknown function	PCHAS_010310	conserved Plasmodium protein, unknown function	PF3D7_0603600	conserved Plasmodium protein, unknown function	PVX_113345	ARID/BRIGHT DNA binding domain containing protein	PKH_114630	conserved Plasmodium protein, unknown function
PBANKA_010250	PBANKA_010250>phenylalanyl-tRNA synthetase subunit, putative>PB000604_02_0	-0.157753	-0.0828376	-0.0786948	0.148877	0.159307	0.138332	0.0200377	1	1	1434	1434	477	0	null	ATP binding, magnesium ion binding, phenylalanine-tRNA ligase activity, tRNA binding	phenylalanyl-tRNA aminoacylation, tRNA processing, translation	cytoplasm	ATP binding, aminoacyl-tRNA ligase activity, magnesium ion binding, nucleotide binding, phenylalanine-tRNA ligase activity, tRNA binding	phenylalanyl-tRNA aminoacylation, tRNA aminoacylation, tRNA aminoacylation for protein translation, tRNA processing	cytoplasm	PYYM_0103500	phenylalanyl-tRNA synthetase subunit, putative	PCHAS_010320	phenylalanyl-tRNA synthetase subunit, putative	PF3D7_0603700	phenylalanyl-tRNA synthetase subunit, putative	PVX_113350	phenylalanine--tRNA ligase, putative	PKH_114620	phenylalanine tRNA-ligase, putative
PBANKA_010300	PBANKA_010300>mitochondrial ribosomal protein L41 precursor, putative>PB300449_00_0	0.690693	0.351393	-0.00110106	0	0.00821519	0.00125349	0.00151901	1	3	282	282	93	0	null	null	null	null	null	null	null	PYYM_0104000	mitochondrial ribosomal protein L41 precursor, putative	PCHAS_010370	mitochondrial ribosomal protein L41 precursor, putative	PF3D7_0604200	mitochondrial ribosomal protein L41 precursor, putative	PVX_113375	hypothetical protein, conserved	PKH_114540	conserved Plasmodium protein, unknown function
PBANKA_010370	PBANKA_010370>conserved Plasmodium protein, unknown function>PB101509_00_0	0.0667846	0.0742917	0	0	-0.0438392	0	0.0491896	1	3	285	285	94	1	null	null	null	null	null	null	null	PYYM_0104600	conserved Plasmodium protein, unknown function	PCHAS_010430	conserved Plasmodium protein, unknown function	PF3D7_0604900	conserved Plasmodium protein, unknown function	PVX_113410	hypothetical protein, conserved	PKH_114470	conserved Plasmodium protein, unknown function
PBANKA_010380	PBANKA_010380>mitochondrial ribosomal protein L24 precursor, putative>PB000858_00_0	0.19485	0.192824	0	0	0.0407127	0	0.0142803	1	1	585	585	194	0	null	structural constituent of ribosome	translation	intracellular, ribosome	structural constituent of ribosome	translation	intracellular, ribosome	PYYM_0104700; PYYM_1442900	50S ribosomal protein L24, putative; 50S ribosomal protein L24, putative	PCHAS_010440; PCHAS_144080	50S ribosomal protein L24, putative; 50S ribosomal protein L24, putative	PF3D7_0605000; PF3D7_1223900	50S ribosomal protein L24, putative; 50S ribosomal protein L24, putative	PVX_113415; PVX_123825	50S ribosomal protein L24, putative; 50S ribosomal protein L24, putative	PKH_114460; PKH_144050	50S ribosomal protein L24, putative; 50S ribosomal protein L24, putative
PBANKA_010490	PBANKA_010490>RNA-binding protein, putative>PB000403_01_0	0.579349	0.591374	5.16574e-07	0	0.000161568	0	0.000440059	1	4	1701	1701	566	0	null	nucleic acid binding	null	null	nucleic acid binding	null	null	PYYM_0105800	RNA-binding protein, putative	PCHAS_010550	RNA-binding protein, putative	PF3D7_0606100	RNA binding protein, putative	PVX_113475	RNA binding protein, putative	PKH_114310	RNA binding protein, putative
PBANKA_010530	PBANKA_010530>conserved Plasmodium protein, unknown function>PB000269_02_0	0.4675	0.355216	0	0	2.38419e-07	0	0.00688305	1	2	5337	5337	1778	0	null	null	null	null	protein binding	null	null	PYYM_0106200	conserved Plasmodium protein, unknown function	PCHAS_010590	conserved Plasmodium protein, unknown function	PF3D7_0606600	conserved Plasmodium protein, unknown function	PVX_113500	hypothetical protein, conserved	PKH_114260	conserved Plasmodium protein, unknown function
PBANKA_010550	PBANKA_010550>glutaredoxin-like protein (GLP2)>PB000796_02_0	1.1116	0.538291	1.86761e-06	0	3.21865e-06	0.000342449	1.93664e-05	1	1	651	651	216	0	null	electron carrier activity, protein disulfide oxidoreductase activity	cell redox homeostasis	null	electron carrier activity, protein disulfide oxidoreductase activity	cell redox homeostasis	null	PYYM_0106400	glutaredoxin-like protein (GLP2)	PCHAS_010610	glutaredoxin-like protein (GLP2)	PF3D7_0606900	glutaredoxin-like protein (GLP2)	PVX_113510	glutaredoxin-like protein, putative	PKH_114240	glutaredoxin-like protein (GLP2)
PBANKA_010560	PBANKA_010560>translation initiation factor IF-2, putative>PB000795_02_0	0.776501	0.652088	1.58946e-07	0	0.000159184	0	8.70482e-05	1	1	2802	2802	933	0	null	GTP binding, GTPase activity	null	null	GTP binding, GTPase activity	null	null	PYYM_0106500	translation initiation factor IF-2, putative	PCHAS_010620	translation initiation factor IF-2, putative	PF3D7_0607000	translation initiation factor IF-2, putative	PVX_113515	translation initiation factor IF-2, putative	PKH_114230	translation initiation factor IF-2, putative
PBANKA_010580	PBANKA_010580>conserved Plasmodium protein, unknown function>PB000109_02_0	-0.742079	-0.761115	0.204087	-0.11402	-0.627666	-0.0153587	1.72761e-07	1	2	1158	1158	385	4	null	protein binding, zinc ion binding	null	null	protein binding, zinc ion binding	null	null	PYYM_0106700	RING zinc finger protein, putative	PCHAS_010640	RING zinc finger protein, putative	PF3D7_0607200	RING zinc finger protein, putative	PVX_113525	RING zinc finger protein, putative	PKH_114210	RING zinc finger protein, putative
PBANKA_010640	PBANKA_010640>conserved Plasmodium protein, unknown function>PB000969_01_0	0.705757	0.499942	0.00441551	0	8.34465e-07	0	0.03556	1	2	1671	1671	556	0	null	GTP binding	null	null	GTP binding, GTPase activity	null	null	PYYM_0107300	GTP-binding protein, putative	PCHAS_010700	GTP-binding protein, putative	PF3D7_0607800	GTP-binding protein, putative	PVX_113555	GTP-binding protein, putative	PKH_114150	GTP-binding protein, putative
PBANKA_010670	PBANKA_010670>conserved Plasmodium protein, unknown function>PB000559_02_0	0.0126143	0.00258565	0	0	1.98682e-07	0	0.0511912	1	1	3534	3534	1177	0	HMM: MNSRFLLFFLFLKFCFCY, NN: MNSRFLLFFLFLKFCFCY	null	null	null	null	null	null	PYYM_0107600	conserved Plasmodium protein, unknown function	PCHAS_010730	conserved Plasmodium protein, unknown function	PF3D7_0608100	conserved Plasmodium protein, unknown function	PVX_113567	conserved Plasmodium protein, unknown function	PKH_114120	conserved Plasmodium protein, unknown function
PBANKA_010710	PBANKA_010710>proteasome subunit alpha type 2, putative>PB001404_02_0	1.19494	0.790793	-0.0199614	0	0.00332781	0	2.93319e-08	1	2	708	708	235	0	null	threonine-type endopeptidase activity	ubiquitin-dependent protein catabolic process	proteasome core complex	endopeptidase activity, threonine-type endopeptidase activity	proteolysis involved in cellular protein catabolic process, ubiquitin-dependent protein catabolic process	proteasome core complex	PYYM_0108100	proteasome subunit alpha type 2, putative	PCHAS_010770	proteasome subunit alpha type 2, putative	PF3D7_0608500	proteasome subunit alpha type 2, putative	PVX_113585	20S proteasome subunit alpha type 2, putative	PKH_114070	proteasome subunit alpha type 2, putative
PBANKA_010730	PBANKA_010730>chaperone, putative>PB001086_01_0	0.820666	0.592035	0.00879832	0	0.00316834	0	2.31479e-05	1	2	1632	1632	543	0	null	ATP binding, unfolded protein binding	protein folding	null	ATP binding, unfolded protein binding	cellular protein metabolic process, protein folding	null	PYYM_0108300	chaperone, putative	PCHAS_010790	chaperone, putative	PF3D7_0608700	chaperone, putative	PVX_113595	T-complex protein 1, zeta subunit, putative	PKH_114050	chaperone, putative
PBANKA_010740	PBANKA_010740>ornithine aminotransferase, putative (OAT)>PB000618_00_0	0.520082	0.29886	-0.0015556	0	-0.039783	0.00625487	0.0019455	1	1	1245	1245	414	0	null	pyridoxal phosphate binding, transaminase activity	null	null	pyridoxal phosphate binding, transaminase activity	null	null	PYYM_0108400	ornithine aminotransferase, putative (OAT)	PCHAS_010800	ornithine aminotransferase, putative (OAT)	PF3D7_0608800	ornithine aminotransferase (OAT)	PVX_113600	ornithine aminotransferase, putative	PKH_114040	ornithine aminotransferase, putative (OAT)
PBANKA_010750	PBANKA_010750>conserved Plasmodium protein, unknown function>PB001299_00_0	-0.548869	-0.325549	0.0277835	0.117705	0.0690434	-0.00891221	0.000726849	1	2	2616	2616	871	3	null	null	null	null	null	null	null	PYYM_0108500	conserved Plasmodium protein, unknown function	PCHAS_010810	conserved Plasmodium protein, unknown function	PF3D7_0608900	conserved Plasmodium protein, unknown function	PVX_113605	hypothetical protein, conserved	PKH_114030	conserved Plasmodium protein, unknown function
PBANKA_010770	PBANKA_010770>permease, putative>PB000033_01_0	0.266149	-0.10147	0.0738446	-0.058003	-0.128049	-0.0201768	0.0144885	1	7	1035	1035	344	8	HMM: MDLLLAKAICIFAFLSVATGGCAI, NN: MDLLLAKAICIFAFLSVATGGCAI	metal ion transmembrane transporter activity	metal ion transport	membrane	metal ion transmembrane transporter activity	metal ion transport, transmembrane transport	membrane	PYYM_0108700	permease, putative	PCHAS_010830	permease, putative	PF3D7_0609100	Zn2 or Fe2 permease	PVX_113615	transporter protein, putative	PKH_114010	transporter protein, putative
PBANKA_010790	PBANKA_010790>conserved Plasmodium protein, unknown function>PB000035_02_0	-0.305165	-0.248512	0.106208	-0.045194	-0.121299	0.000378887	0.0139274	1	2	2322	2322	773	0	null	null	null	null	null	null	null	PYYM_0108900	conserved Plasmodium protein, unknown function	PCHAS_010850	conserved Plasmodium protein, unknown function	PF3D7_0609300	conserved Plasmodium protein, unknown function	PVX_113620	hypothetical protein, conserved	PKH_113990	conserved Plasmodium protein, unknown function
PBANKA_010820	PBANKA_010820>conserved Plasmodium protein, unknown function>PB001011_03_0	-0.39188	-0.246932	-0.0354031	-0.0467571	-0.0707479	-0.0239484	0.00324454	1	3	4734	4734	1577	1	null	null	null	null	null	null	null	PYYM_0109200	conserved Plasmodium protein, unknown function	PCHAS_010880	conserved Plasmodium protein, unknown function	PF3D7_0609700	conserved Plasmodium protein, unknown function	PVX_113635	hypothetical protein, conserved	PKH_113960	conserved Plasmodium protein, unknown function
PBANKA_010870	PBANKA_010870>conserved Plasmodium protein, unknown function>PB000409_03_0	0.433334	0.427316	0	0	-4.37101e-07	-0.00161203	0.010504	1	1	2040	2040	679	0	null	nucleic acid binding	mRNA processing	null	nucleic acid binding	mRNA processing	null	PYYM_0109700	conserved Plasmodium protein, unknown function	PCHAS_010930	conserved Plasmodium protein, unknown function	PF3D7_0610200	conserved Plasmodium protein, unknown function	PVX_113660	hypothetical protein, conserved	PKH_113880	conserved Plasmodium protein, unknown function
PBANKA_010880	PBANKA_010880>histone H3, putative>PB106763_00_0	0.366608	0.49659	-0.00191323	-0.031334	0.0179323	-0.102759	0.00228861	1	1	411	411	136	0	null	DNA binding	nucleosome assembly	nucleosome, nucleus	DNA binding, protein heterodimerization activity	nucleosome assembly	nucleosome	PYYM_0109800; PYYM_1119100	histone H3, putative; histone H3, putative (H3.3)	PCHAS_010940; PCHAS_111660	histone H3, putative; histone H3, putative (H3.3)	PF3D7_0610400; PF3D7_0617900	histone H3 (H3); histone H3 variant, putative (H3.3)	PVX_113665; PVX_114020	histone H3, putative; histone H3, putative	PKH_113150; PKH_113870	histone H3, putative (H3.3); histone H3, putative
PBANKA_010910	PBANKA_010910>transketolase, putative>PB001252_02_0	0.723859	0.423989	0	0	0.014765	0	3.23046e-05	1	1	2013	2013	670	0	null	transketolase activity	metabolic process	null	catalytic activity, transketolase activity	metabolic process	null	PYYM_0110100	transketolase, putative	PCHAS_010970	transketolase, putative	PF3D7_0610800	transketolase (TK)	PVX_113675	transketolase, putative	PKH_113840	transketolase, putative
PBANKA_010930	PBANKA_010930>conserved Plasmodium protein, unknown function>PB000565_03_0	-0.4763	-0.139553	-0.0491099	0.0222887	0.0692063	-0.0156931	0.000459236	1	3	870	870	289	6	null	null	null	null	null	null	null	PYYM_0110300	SNARE associated Golgi protein, putative	PCHAS_010990	SNARE associated Golgi protein, putative	PF3D7_0611000	SNARE associated Golgi protein, putative	PVX_113685	SNARE associated Golgi protein, putative	PKH_113820	SNARE associated Golgi protein, putative
PBANKA_010940	PBANKA_010940>succinate dehydrogenase subunit 3, putative (SDH3)>PB000564_03_0	-0.271696	-0.193915	0.0442103	-0.0246714	0.0488759	-0.0624003	0.00188615	1	1	267	267	88	2	null	null	null	null	null	null	null	PYYM_0110400	succinate dehydrogenase subunit 3, putative (SDH3)	PCHAS_011000	succinate dehydrogenase subunit 3, putative (SDH3)	PF3D7_0611100	succinate dehydrogenase subunit 3, putative (SDH3)	PVX_113690	hypothetical protein, conserved	PKH_113810	succinate dehydrogenase subunit 3, putative (SDH3)
PBANKA_010950	PBANKA_010950>transcription factor with AP2 domain(s), putative (ApiAP2)>PB000563_03_0	0.416807	0.277107	-0.0361825	0.00303487	0.0146526	0.00784922	0.00612342	1	3	840	840	279	0	null	sequence-specific DNA binding transcription factor activity	regulation of transcription, DNA-dependent	null	sequence-specific DNA binding transcription factor activity	null	null	PYYM_0110500	transcription factor with AP2 domain(s), putative (ApiAP2)	PCHAS_011010	transcription factor with AP2 domain(s), putative (ApiAP2)	PF3D7_0611200	transcription factor with AP2 domain(s), putative (ApiAP2)	PVX_113695	transcription factor with AP2 domain(s), putative (ApiAP2)	PKH_113800	transcription factor with AP2 domain(s), putative (ApiAP2)
PBANKA_010960	PBANKA_010960>conserved Plasmodium protein, unknown function>PB000562_03_0	0.555294	0.0127029	0.0610093	-0.0146184	-0.0311693	0.00943148	6.9483e-05	1	3	843	843	280	0	null	null	null	null	null	null	null	PYYM_0110600	conserved Plasmodium protein, unknown function	PCHAS_011020	conserved Plasmodium protein, unknown function	PF3D7_0611300	conserved Plasmodium protein, unknown function	PVX_113705	hypothetical protein, conserved	PKH_113790	conserved Plasmodium protein, unknown function
PBANKA_011010	PBANKA_011010>conserved Plasmodium protein, unknown function>PB404243_00_0	0.266809	0.186707	0	0	7.15256e-07	0	0.0049349	1	5	7836	7836	2611	0	null	null	null	null	protein binding	null	null	PYYM_0829900; PYYM_0903200; PYYM_0913600; PYYM_0941200; PYYM_1419200; PYYM_1441600	protein kinase, putative; conserved Plasmodium protein, unknown function, fragment; conserved Plasmodium protein, unknown function; polyadenylate-binding protein-interacting protein 1, putative (PAIP1); transcription factor with AP2 domain(s), putative (ApiAP2); transcription factor with AP2 domain(s), putative (ApiAP2)	PCHAS_011070; PCHAS_070360; PCHAS_071390; PCHAS_082720; PCHAS_090470; PCHAS_141750; PCHAS_143950	conserved Plasmodium protein, unknown function; conserved Plasmodium protein, unknown function; conserved Plasmodium protein, unknown function; protein kinase, putative; polyadenylate-binding protein-interacting protein 1, putative (PAIP1); transcription factor with AP2 domain(s), putative (ApiAP2); transcription factor with AP2 domain(s), putative (ApiAP2)	PF3D7_0105700; PF3D7_0611800; PF3D7_0926100; PF3D7_1107300; PF3D7_1136000; PF3D7_1146800; PF3D7_1222400; PF3D7_1222600; PF3D7_1317200; PF3D7_1337500	asparagine-rich antigen Pfa35-2; conserved Plasmodium protein, unknown function; protein kinase, putative; polyadenylate-binding protein-interacting protein 1, putative (PAIP1); conserved Plasmodium protein, unknown function; conserved Plasmodium protein, unknown function; transcription factor with AP2 domain(s) (ApiAP2); transcription factor with AP2 domain(s) (ApiAP2); transcription factor with…	PVX_091040; PVX_092415; PVX_092935; PVX_099725; PVX_122680; PVX_123760	hypothetical protein, conserved; hypothetical protein, conserved; hypothetical protein, conserved; protein kinase, putative; transcription factor with AP2 domain(s), putative (ApiAP2); transcription factor with AP2 domain(s), putative (ApiAP2)	PKH_072320; PKH_090460; PKH_093390; PKH_094420; PKH_141640; PKH_143910	protein kinase, putative; polyadenylate-binding protein-interacting protein 1, putative (PAIP1); conserved Plasmodium protein, unknown function; conserved Plasmodium protein, unknown function; transcription factor with AP2 domain(s), putative (ApiAP2); transcription factor with AP2 domain(s), putative (ApiAP2)
PBANKA_011020	PBANKA_011020>conserved Plasmodium protein, unknown function>PB100309_00_0	-0.196933	-0.29467	0.0342585	0	-0.0765055	0.00249056	0.00316813	1	3	537	537	178	0	null	null	null	null	null	spliceosomal complex assembly	nucleus	PYYM_0111200	lsm12, putative	PCHAS_011080	lsm12, putative	PF3D7_0611900	lsm12, putative	PVX_113740	hypothetical protein, conserved	PKH_113690	lsm12, putative
PBANKA_011030	PBANKA_011030>conserved Plasmodium protein, unknown function>PB100311_00_0	-1.24177	-0.563317	-0.0450217	0.34899	0.355695	0.216242	4.06624e-14	1	3	171	171	56	1	null	null	null	null	null	null	null	PYYM_0111300	conserved Plasmodium protein, unknown function	PCHAS_011090	conserved Plasmodium protein, unknown function	PF3D7_0612000	conserved Plasmodium protein, unknown function	PVX_113745	hypothetical protein, conserved	PKH_113680	conserved Plasmodium protein, unknown function
PBANKA_011100	PBANKA_011100>6-cysteine protein (P12)>PB000528_00_0	-0.358932	-0.346383	0.0269599	0.00140663	-0.0535846	0	0.00992832	1	1	1005	1005	334	0	HMM: MVQIKKNILIYTILSYLVYTIKGL, NN: MVQIKKNILIYTILSYLVYTIKGL	null	null	null	null	null	null	PYYM_0112000	6-cysteine protein (P12)	PCHAS_011160	6-cysteine protein (P12)	PF3D7_0612700	6-cysteine protein (P12)	PVX_113775	6-cysteine protein (P12)	PKH_113620	6-cysteine protein (P12)
PBANKA_011120	PBANKA_011120>nucleolar GTP-binding protein 1, putative>PB000526_00_0	0.690469	0.413771	0.00441551	0	0.00316815	0	0.00266111	1	1	2034	2034	677	0	null	GTP binding	null	null	GTP binding	null	null	PYYM_0112200	nucleolar GTP-binding protein 1, putative	PCHAS_011180	nucleolar GTP-binding protein 1, putative	PF3D7_0612900	nucleolar GTP-binding protein 1, putative	PVX_113785	nucleolar GTP-binding protein 1, putative	PKH_113600	nucleolar GTP-binding protein 1, putative
PBANKA_011160	PBANKA_011160>conserved Plasmodium protein, unknown function>PB000363_02_0	-0.356405	-0.216706	0.00236499	-0.0671357	-0.0437667	-0.0208176	0.00487149	1	4	3267	3267	1088	12	null	null	null	rhoptry	null	null	null	PYYM_0112600	rhoptry protein, putative (ROP14)	PCHAS_011220	rhoptry protein, putative (ROP14)	PF3D7_0613300	rhoptry protein (ROP14)	PVX_113800	rhoptry protein, putative (ROP14)	PKH_113570	rhoptry protein, putative (ROP14)
PBANKA_011180	PBANKA_011180>adapter-related protein, putative>PB000595_03_0	0.979073	0.0688671	-0.0222686	0	-0.143595	0.0010825	3.83053e-11	1	1	3003	3003	1000	0	null	protein binding	intracellular protein transport, vesicle-mediated transport	membrane coat	binding	intracellular protein transport, vesicle-mediated transport	membrane coat	PYYM_0112800	adapter-related protein, putative	PCHAS_011240	adapter-related protein, putative	PF3D7_0613500	adapter-related protein, putative	PVX_113810	adapter-related protein complex 3 beta 2 subunit, putative	PKH_113550	adapter-related protein, putative
PBANKA_020150	PBANKA_020150>Plasmodium exported protein, unknown function>PB401649_00_0	0.978307	0.358072	0.0230576	0.0221946	-0.0115776	0.0030419	1.10516e-06	2	2	687	687	228	0	HMM: MEVHKFMLSIISLLFVYWKTSH, NN: MEVHKFMLSIISLLFVYWKTSHYY	null	null	null	null	null	null	PYYM_0204400	Plasmodium exported protein, unknown function	PCHAS_000200	Plasmodium exported protein, unknown function	no pf orthologs	no pf orthologs	PVX_003487; PVX_096015	Plasmodium exported protein, unknown function; Plasmodium exported protein, unknown function	PKH_031970	Plasmodium exported protein, unknown function
PBANKA_020160	PBANKA_020160>early transcribed membrane protein (ETRAMP)>PB401727_00_0	1.98202	1.25901	-0.171896	0.152106	0.18853	0.192982	3.13511e-17	2	1	534	534	177	2	HMM: MKVPKVSALFFVFLLSVCFLPSPSLCDAS, NN: MKVPKVSALFFVFLLSVCFLPSPSLCD	null	null	null	null	null	null	PYYM_0204500	early transcribed membrane protein (ETRAMP)	PCHAS_000190	early transcribed membrane protein (ETRAMP)	no pf orthologs	no pf orthologs	no pv orthologs	no pv orthologs	no pk orthologs	no pk orthologs
PBANKA_020180	PBANKA_020180>TatD-like deoxyribonuclease, putative>PB000665_03_0	0.1156	5.08626e-06	0	0	9.13938e-07	0	0.0348932	2	5	1323	1323	440	0	null	endodeoxyribonuclease activity, producing 5'-phosphomonoesters	null	null	null	null	null	PYYM_0204700	TatD-like deoxyribonuclease, putative	PCHAS_020020	TatD-like deoxyribonuclease, putative	PF3D7_0112000	TatD-like deoxyribonuclease, putative	PVX_081205	TatD-like deoxyribonuclease, putative	PKH_020130	TatD-like deoxyribonuclease, putative
PBANKA_020190	PBANKA_020190>conserved Plasmodium protein, unknown function>PB000666_03_0	0.142212	0.0864705	0.0273282	-0.0864867	-0.0497655	0.00051113	0.0202794	2	3	240	240	79	0	null	null	null	null	null	null	null	PYYM_0204800	conserved Plasmodium protein, unknown function	PCHAS_020030	conserved Plasmodium protein, unknown function	PF3D7_0111900	conserved Plasmodium protein, unknown function	PVX_081210	hypothetical protein, conserved	PKH_020140	conserved Plasmodium protein, unknown function
PBANKA_020240	PBANKA_020240>conserved Plasmodium protein, unknown function>PB000835_03_0	0.360546	0.21195	0.00183002	0	-3.97364e-08	0	0.0260658	2	1	1623	1623	540	0	null	null	null	null	null	null	null	PYYM_0205300	conserved Plasmodium protein, unknown function	PCHAS_020080	conserved Plasmodium protein, unknown function	PF3D7_0111400	conserved Plasmodium protein, unknown function (GEXP19)	PVX_081235	hypothetical protein, conserved	PKH_020180	conserved Plasmodium protein, unknown function
PBANKA_020260	PBANKA_020260>conserved Plasmodium protein, unknown function>PB000353_03_0	0.00735839	5.08626e-06	0	0	-4.76837e-07	0	0.0146262	2	3	294	294	97	0	null	null	null	null	null	null	null	PYYM_0205500	conserved Plasmodium protein, unknown function	PCHAS_020100	conserved Plasmodium protein, unknown function	PF3D7_0111200	conserved Plasmodium protein, unknown function	PVX_081245	hypothetical protein, conserved	PKH_020200	conserved Plasmodium protein, unknown function
PBANKA_020290	PBANKA_020290>transcription initiation factor TFIIB, putative>PB001398_02_0	0.819513	0.759022	-0.00569578	0	-0.0443441	0.000243306	6.93005e-06	2	3	1104	1104	367	0	null	protein binding, translation initiation factor activity, zinc ion binding	DNA-dependent transcription, initiation, regulation of transcription, DNA-dependent, translational initiation	nucleus, transcription factor complex	TBP-class protein binding, zinc ion binding	null	null	PYYM_0205800	transcription initiation factor TFIIB, putative	PCHAS_020130	transcription initiation factor TFIIB, putative	PF3D7_0110800	transcription initiation factor TFIIB, putative	PVX_081260	transcription initiation factor TFIIB, putative	PKH_020280	transcription initiation factor TFIIB, putative
PBANKA_020300	PBANKA_020300>chromatin assembly factor 1 protein WD40 domain, putative>PB000892_02_0	0.723911	0.489249	0.0312078	0	1.19209e-07	0	0.00136472	2	1	1341	1341	446	0	null	null	null	null	protein binding	null	null	PYYM_0205900; PYYM_1013100; PYYM_1346000	chromatin assembly factor 1 protein WD40 domain, putative; chromatin assembly factor 1 P55 subunit, putative; chromatin assembly factor 1 subunit, putative	PCHAS_020140; PCHAS_101240; PCHAS_134890	chromatin assembly factor 1 protein WD40 domain, putative; chromatin assembly factor 1 P55 subunit, putative; chromatin assembly factor 1 subunit, putative	PF3D7_0110700; PF3D7_1329300; PF3D7_1433300	chromatin assembly factor 1 protein WD40 domain, putative; chromatin assembly factor 1 subunit, putative; chromatin assembly factor 1 P55 subunit, putative	PVX_081265; PVX_082410; PVX_084870	chromatin assembly factor 1 protein WD40 domain, putative; chromatin assembly factor 1 P55 subunit, putative; chromatin assembly factor 1 P55 subunit, putative	PKH_020290; PKH_122340; PKH_131600	chromatin assembly factor 1 protein WD40 domain, putative; chromatin assembly factor 1 subunit, putative; chromatin assembly factor 1 P55 subunit, putative
PBANKA_020310	PBANKA_020310>phosphatidylinositol-4-phosphate 5-kinase, putative (PIP5K)>PB000893_02_0	0.267052	0.144118	-0.0179573	-0.0762994	-0.0252889	0.00142217	0.00282505	2	7	3726	3726	1241	0	null	calcium ion binding, phosphatidylinositol phosphate kinase activity	phosphatidylinositol metabolic process	null	phosphatidylinositol phosphate kinase activity	phosphatidylinositol metabolic process	null	PYYM_0206000	phosphatidylinositol-4-phosphate 5-kinase, putative (PIP5K)	PCHAS_020150	phosphatidylinositol-4-phosphate 5-kinase, putative (PIP5K)	PF3D7_0110600	phosphatidylinositol-4-phosphate 5-kinase (PIP5K)	PVX_081270	phosphatidylinositol-4-phosphate 5-kinase, putative	PKH_020300	phosphatidylinositol-4-phosphate 5-kinase, putative (PIP5K)
PBANKA_020330	PBANKA_020330>DNA-directed RNA polymerase 2 subunit, putative>PB000852_02_0	0.716843	0.219674	0	-0.0377278	0.00504637	0	5.49811e-06	2	2	681	681	226	0	null	DNA binding, DNA-directed RNA polymerase activity, zinc ion binding	regulation of transcription, DNA-dependent, transcription, DNA-dependent	null	DNA binding, DNA-directed RNA polymerase activity, nucleic acid binding, zinc ion binding	null	null	PYYM_0206200	DNA-directed RNA polymerase 2 subunit, putative	PCHAS_020170	DNA-directed RNA polymerase 2 subunit, putative	PF3D7_0110400	DNA-directed RNA polymerase 2, putative	PVX_081277; PVX_136260	DNA-directed RNA polymerase 2, putative; DNA-directed RNA polymerase 2 subunit, putative, truncated	PKH_020320	DNA-directed RNA polymerase 2 subunit, putative
PBANKA_020340	PBANKA_020340>human hepatopoietin-like protein, putative>PB000850_02_0	-0.176444	0.16332	0.0313686	0.0299801	0.0385506	0.0489018	0.022934	2	1	420	420	139	0	null	thiol oxidase activity	oxidation-reduction process	null	thiol oxidase activity	oxidation-reduction process	null	PYYM_0206300	FAD-linked sulfhydryl oxidase ERV1, putative (ERV1)	PCHAS_020180	FAD-linked sulfhydryl oxidase ERV1, putative (ERV1)	PF3D7_0110200	FAD-linked sulfhydryl oxidase ERV1, putative (ERV1)	PVX_081280	FAD-linked sulfhydryl oxidase ERV1, putative (ERV1)	PKH_020330	FAD-linked sulfhydryl oxidase ERV1, putative (ERV1)
PBANKA_020380	PBANKA_020380>phenylalanyl-tRNA synthetase, putative>PB000373_00_0	0.229048	0.109708	0	0	0.00316934	0	0.00534829	2	1	1668	1668	555	0	null	ATP binding, phenylalanine-tRNA ligase activity, tRNA binding	phenylalanyl-tRNA aminoacylation, translation	cytoplasm	ATP binding, aminoacyl-tRNA ligase activity, nucleotide binding, phenylalanine-tRNA ligase activity, tRNA binding	phenylalanyl-tRNA aminoacylation, tRNA aminoacylation, tRNA aminoacylation for protein translation	cytoplasm	PYYM_0206700	phenylalanine--tRNA ligase, putative	PCHAS_020220	phenylalanine--tRNA ligase, putative	PF3D7_0109800	phenylalanine--tRNA ligase, putative	PVX_081300	phenylalanyl-tRNA synthetase beta chain, putative	PKH_020370	phenylalanine--tRNA ligase, putative
PBANKA_020400	PBANKA_020400>cold-shock protein, putative>PB000932_00_0	-0.35179	-0.258698	0.0211232	0.0437759	-0.00193628	0.0436766	0.0016701	2	3	435	435	144	0	null	DNA binding	regulation of transcription, DNA-dependent	null	DNA binding, nucleic acid binding	null	null	PYYM_0206900	cold-shock protein, putative	PCHAS_020240	cold-shock protein, putative	PF3D7_0109600	cold-shock protein, putative	PVX_081307	cold-shock protein, putative	PKH_020390	cold-shock protein, putative
PBANKA_020410	PBANKA_020410>N-terminal acetyltransferase, putative>PB000427_03_0	0.319819	0.684478	0.0529916	-0.118014	-0.0475934	-0.0309418	0.000984646	2	2	459	459	152	0	null	N-acetyltransferase activity	metabolic process	null	N-acetyltransferase activity	null	null	PYYM_0207000	N-terminal acetyltransferase, putative	PCHAS_020250	N-terminal acetyltransferase, putative	PF3D7_0109500	N-acetyltransferase, putative	PVX_081310	N-acetyltransferase, putative	PKH_020400	N-terminal acetyltransferase, putative
PBANKA_020500	PBANKA_020500>conserved Plasmodium protein, unknown function>PB000536_02_0	1.64425	1.38991	-0.0122393	-0.08838	0.00969132	0.000243306	8.88706e-07	2	1	519	519	172	0	null	null	null	null	null	null	null	PYYM_0207900	conserved Plasmodium protein, unknown function	PCHAS_020340	conserved Plasmodium protein, unknown function	PF3D7_0108500	conserved Plasmodium protein, unknown function	PVX_081355	hypothetical protein	PKH_020490	conserved Plasmodium protein, unknown function
PBANKA_020510	PBANKA_020510>mitochondrial carrier protein, putative>PB105276_00_0	-0.4104	-0.440146	0.238895	-0.11762	-0.316813	-0.0113615	0.00180905	2	9	1005	1005	334	6	null	binding	transport	mitochondrial inner membrane	null	null	null	PYYM_0208000	mitochondrial carrier protein, putative	PCHAS_020350	mitochondrial carrier protein, putative	PF3D7_0108400.1; PF3D7_0108400.2	mitochondrial carrier protein, putative; mitochondrial carrier protein, putative	PVX_081360	hypothetical protein, conserved	PKH_020500	mitochondrial carrier protein, putative
PBANKA_020550	PBANKA_020550>conserved Plasmodium protein, unknown function>PB000376_02_0	-0.15986	0.0600829	0.0286444	0	0.00842508	0.000378887	0.00748979	2	1	780	780	259	0	HMM: MRIFFIFHIFLFFFSTKNITCI, NN: MRIFFIFHIFLFFFSTKNITCI	null	null	null	null	null	null	PYYM_0208400	conserved Plasmodium protein, unknown function	PCHAS_020390	conserved Plasmodium protein, unknown function	PF3D7_0107900	conserved Plasmodium protein, unknown function	PVX_081380	hypothetical protein, conserved	PKH_020540	conserved Plasmodium protein, unknown function
PBANKA_020590	PBANKA_020590>lipid/sterol:H symporter, putative>PB001237_02_0	1.3879	0.618272	-0.0812488	0	-0.100219	-0.0198029	6.23236e-10	2	4	4074	4074	1357	10	null	hedgehog receptor activity	null	integral to membrane, membrane	hedgehog receptor activity	null	integral to membrane, membrane	PYYM_0208800	lipid/sterol:H symporter, putative	PCHAS_020430	lipid/sterol:H symporter, putative	PF3D7_0107500	lipid/sterol:H symporter	PVX_081400	patched family protein, putative	PKH_020580	patched family protein, putative
PBANKA_020610	PBANKA_020610>carbon catabolite repressor protein 4, putative>PB001390_02_0	-0.739085	-0.397633	0.029072	0.0787934	0.0483087	0.0372275	1.14217e-05	2	10	1017	1017	338	0	null	null	null	null	null	null	null	PYYM_0209000	carbon catabolite repressor protein 4, putative	PCHAS_020450	carbon catabolite repressor protein 4, putative	PF3D7_0107200	carbon catabolite repressor protein 4, putative	PVX_081410	hypothetical protein, conserved	PKH_020600	endonuclease, putative
PBANKA_020620	PBANKA_020620>conserved Plasmodium protein, unknown function>PB001388_02_0	0.081874	0.0373141	1.19209e-07	0	2.90076e-06	0	0.0315048	2	1	1434	1434	477	0	null	null	null	null	null	null	null	PYYM_0209100	conserved Plasmodium protein, unknown function	PCHAS_020460	conserved Plasmodium protein, unknown function	PF3D7_0107100	conserved Plasmodium protein, unknown function	PVX_081415	hypothetical protein, conserved	PKH_020610	conserved Plasmodium protein, unknown function
PBANKA_020650	PBANKA_020650>Rab5c, GTPase, putative>PB000519_01_0	0.2948	0.0985192	3.65575e-06	0	0.0203868	0.000378013	0.00779169	2	9	645	645	214	0	null	GTP binding, GTPase activity, protein binding	intracellular protein transport, nucleocytoplasmic transport, small GTPase mediated signal transduction	intracellular	GTP binding, GTPase activity	GTP catabolic process, intracellular protein transport, nucleocytoplasmic transport, protein transport, signal transduction, small GTPase mediated signal transduction	intracellular, membrane	PYYM_0209400	Rab5c, GTPase, putative	PCHAS_020490	Rab5c, GTPase, putative	PF3D7_0106800	Rab GTPase 5c (RAB5c)	PVX_081430	small GTPase Rab5c, putative	PKH_020640	Rab5c GTPase, putative
PBANKA_020680	PBANKA_020680>conserved Plasmodium protein, unknown function>PB000568_03_0	0.267003	0.130213	0	0	1.98682e-07	0	0.0292059	2	1	3939	3939	1312	2	null	null	null	null	null	null	null	PYYM_0209700	conserved Plasmodium protein, unknown function	PCHAS_020520	conserved Plasmodium protein, unknown function	PF3D7_0106500	conserved Plasmodium protein, unknown function	no pv orthologs	no pv orthologs	no pk orthologs	no pk orthologs
PBANKA_020700	PBANKA_020700>calcium-transporting ATPase, putative (SERCA)>PB000675_00_0	0.826378	0.357987	-0.0706417	-0.0615853	-0.0310342	0.0885334	6.5748e-08	2	3	3363	3363	1120	8	null	ATP binding, calcium-transporting ATPase activity	ATP biosynthetic process, calcium ion transport, metabolic process	integral to membrane, membrane	ATP binding, catalytic activity, metal ion binding, nucleotide binding	cation transport, metabolic process	membrane	PYYM_0209900; PYYM_0612000	calcium-transporting ATPase, putative (SERCA); ATPase, putative	PCHAS_020540; PCHAS_061210	calcium-transporting ATPase, putative (SERCA); ATPase, putative	PF3D7_0106300; PF3D7_1211900	calcium-transporting ATPase (ATP6); non-SERCA-type Ca2 -transporting P-ATPase (ATP4)	PVX_081455; PVX_084625	calcium-transporting ATPase, putative; P-type ATPase4, putative	PKH_020690; PKH_131080	Sarcoplasmic and endoplasmic reticulum Ca-ATPase, putative (SERCA); P-type ATPase, putative
PBANKA_020720	PBANKA_020720>vacuolar ATP synthase subunit c, putative>PB000571_00_0	0.15351	0.0579217	0	0	-3.97364e-07	0	0.0257505	2	1	1152	1152	383	0	null	hydrolase activity, acting on acid anhydrides, catalyzing transmembrane movement of substances	ATP synthesis coupled proton transport	proton-transporting V-type ATPase, V1 domain	null	ATP hydrolysis coupled proton transport	null	PYYM_0210100	vacuolar ATP synthase subunit c, putative	PCHAS_020560	vacuolar ATP synthase subunit c, putative	PF3D7_0106100	vacuolar ATP synthase subunit c, putative	PVX_081465	vacuolar ATP synthase subunit c, putative,vacuolar ATP synthase, putative	PKH_020710	vacuolar ATP synthase, putative
PBANKA_020740	PBANKA_020740>DNA binding protein, putative>PB000391_00_0	-0.265832	-0.255099	0.0408276	-0.0736468	0.0239122	0	0.0188743	2	1	1536	1536	511	0	null	3'-5' exonuclease activity, nucleic acid binding	nucleobase-containing compound metabolic process	intracellular	3'-5' exonuclease activity, nucleic acid binding	nucleobase-containing compound metabolic process	intracellular	PYYM_0210300	DNA binding protein, putative	PCHAS_020580	DNA binding protein, putative	PF3D7_0105900	DNA binding protein, putative	PVX_081475	DNA binding protein, putative	PKH_020730	DNA binding protein, putative
PBANKA_020770	PBANKA_020770>conserved Plasmodium protein, unknown function>PB001362_02_0	0.12691	-0.0909685	-0.0109291	-0.00994003	0.00296299	0.00155807	0.0221278	2	3	3540	3540	1179	2	null	null	null	null	null	null	null	PYYM_0210600	conserved Plasmodium protein, unknown function	PCHAS_020610	conserved Plasmodium protein, unknown function	PF3D7_0105600	conserved Plasmodium protein, unknown function	PVX_081490	hypothetical protein, conserved	PKH_020780	conserved Plasmodium protein, unknown function
PBANKA_020780	PBANKA_020780>conserved Plasmodium protein, unknown function>PB001363_02_0	0.205919	1.25133	0.101693	-0.0217111	-0.123935	0.0132099	5.14363e-13	2	1	990	990	329	0	null	null	null	null	null	null	null	PYYM_0210700	conserved Plasmodium protein, unknown function	PCHAS_020620	conserved Plasmodium protein, unknown function	PF3D7_0105500	conserved Plasmodium protein, unknown function	PVX_081495	hypothetical protein, conserved	PKH_020790	conserved Plasmodium protein, unknown function
PBANKA_020820	PBANKA_020820>conserved Plasmodium protein, unknown function>PB001040_01_0	0.940129	0.744908	-0.00128265	0	0.00114127	0	8.41784e-07	2	1	429	429	142	0	null	null	null	null	null	null	null	PYYM_0211100	conserved Plasmodium protein, unknown function	PCHAS_020660	conserved Plasmodium protein, unknown function	PF3D7_0105100	conserved Plasmodium protein, unknown function	PVX_081510	hypothetical protein, conserved	PKH_020830	conserved Plasmodium protein, unknown function
PBANKA_020830	PBANKA_020830>novel putative transporter 1 (NPT1)>PB001038_01_0	-0.43423	-0.0476546	-0.0505922	-0.0354497	-0.0247763	0.0489092	0.00141774	2	1	1521	1521	506	10	null	transporter activity	null	plasma membrane	null	transmembrane transport	integral to membrane	PYYM_0211200	novel putative transporter 1 (NPT1)	PCHAS_020670; PCHAS_114680	novel putative transporter 1 (NPT1); transporter, putative	PF3D7_0104800	novel putative transporter 1 (NPT1)	PVX_081515	transporter, putative	PKH_020840	novel putative transporter 1 (NPT1)
PBANKA_020840	PBANKA_020840>transporter, putative>PB000285_01_0	-0.720241	-0.463026	0.121378	0.29435	0.15218	0.0661966	2.79162e-06	2	1	1875	1875	624	12	null	null	null	null	null	transmembrane transport	integral to membrane	PYYM_0211300	transporter, putative	PCHAS_020680	transporter, putative	PF3D7_0104700	transporter, putative	PVX_081520	transporter, putative	PKH_020850	transporter, putative
PBANKA_020860	PBANKA_020860>conserved Plasmodium protein, unknown function>PB000174_01_0	-0.200114	-0.155459	0.0866056	0.00431061	-0.0689841	0.00108337	0.00444889	2	1	822	822	273	1	HMM: MILATENKKRLIYLLIYILFLKGSM, NN: MILATENKKRLIYLLIYILFLKGSMNI	null	null	null	null	null	null	PYYM_0211500	conserved protein, unknown function	PCHAS_020700	conserved protein, unknown function	PF3D7_0104500	conserved protein, unknown function	PVX_081530	hypothetical protein, conserved	PKH_020870	conserved protein, unknown function
PBANKA_020910	PBANKA_020910>thrombospondin related sporozoite protein (TRSP)>PB000881_01_0	0.0722406	0.415255	3.97364e-08	0	3.97364e-08	0	1.09003e-05	2	3	480	480	159	1	HMM: MFITISRYLFLLFLIKSCL, NN: MFITISRYLFLLFLIKSCLNI	null	null	null	null	null	null	PYYM_0212000	thrombospondin related sporozoite protein, putative (TRSP)	PCHAS_020750	thrombospondin related sporozoite protein, putative (TRSP)	PF3D7_0104000	thrombospondin-related sporozoite protein (TRSP)	PVX_081560	hypothetical protein, conserved	PKH_020930	thrombospondin related sporozoite protein, putative (TRSP)
PBANKA_020930	PBANKA_020930>actin-related protein (ARP1)>PB000700_00_0	-0.192097	-0.0327281	0.0765127	0.0266678	-0.030093	0.024014	0.000430475	2	10	1155	1155	384	0	null	protein binding	null	null	null	null	null	PYYM_0212200	actin-related protein (ARP1)	PCHAS_020770	actin-related protein, putative (ARP1)	PF3D7_0103800	actin-related protein (ARP1)	PVX_081570	actin, putative	PKH_020950	actin-related protein, putative (ARP1)
PBANKA_020990	PBANKA_020990>nucleoside transporter, putative>PB000593_01_0	-0.592419	-0.458588	0.0185237	0.025335	0.0135562	-0.0249951	0.00154902	2	2	1290	1290	429	11	null	purine nucleobase transmembrane transporter activity	null	null	null	null	null	PYYM_0212800	nucleoside transporter 4, putative (NT4)	PCHAS_020830	nucleoside transporter 4, putative (NT4)	PF3D7_0103200	nucleoside transporter 4 (NT4)	PVX_081595	hypothetical protein, conserved	PKH_021010	nucleoside transporter 4, putative (NT4)
PBANKA_021020	PBANKA_021020>aspartyl-tRNA synthetase, putative>PB000914_03_0	-0.697714	-0.177679	0.0543645	-0.10083	-0.115791	-0.160325	0.0128898	2	1	2061	2061	686	0	null	ATP binding, aspartate-tRNA ligase activity, nucleic acid binding	aspartyl-tRNA aminoacylation, translation	cytoplasm	ATP binding, aminoacyl-tRNA ligase activity, aspartate-tRNA ligase activity, nucleic acid binding, nucleotide binding	aspartyl-tRNA aminoacylation, tRNA aminoacylation for protein translation	cytoplasm	PYYM_0213100	aspartate--tRNA ligase, putative	PCHAS_020860	aspartate--tRNA ligase, putative	PF3D7_0102900	aspartate--tRNA ligase	PVX_081610	aspartate-tRNA ligase, putative	PKH_021050	aspartate--tRNA ligase, putative
PBANKA_021040	PBANKA_021040>DNA mismatch repair protein, putative>PB000841_02_0	0.210024	0.0277711	1.82788e-06	0	-3.97364e-08	0	0.0110588	2	2	3231	3231	1076	0	null	ATP binding, mismatched DNA binding	mismatch repair	null	ATP binding, mismatched DNA binding	mismatch repair	null	PYYM_0213300	mismatch repair protein PMS1, putative	PCHAS_020880	mismatch repair protein PMS1, putative	PF3D7_0726300	mismatch repair protein pms1 homologue, putative	PVX_081620	DNA mismatch repair protein PMS1, putative (PMS1)	PKH_021070	mismatch repair protein PMS1, putative
PBANKA_021100	PBANKA_021100>protein phosphatase, putative>PB000120_03_0	0.481042	0.225897	0.0114505	0	0.01545	0.000704487	0.0301091	2	1	1317	1317	438	1	null	null	null	null	protein binding	null	null	PYYM_0213900	mitochondrial inner membrane translocase subunit tim50, putative (TIM50)	PCHAS_020940	mitochondrial inner membrane translocase subunit tim50, putative (TIM50)	PF3D7_0726900	mitochondrial inner membrane translocase subunit tim50, putative (TIM50)	PVX_081650	mitochondrial inner membrane translocase subunit tim50, putative (TIM50)	PKH_021130	mitochondrial inner membrane translocase subunit tim50, putative (TIM50)
PBANKA_021180	PBANKA_021180>conserved Plasmodium protein, unknown function>PB301371_00_0	-0.413783	-0.410657	-0.0862453	0.232052	0.197854	0.0774833	0.00591246	2	1	2466	2466	821	0	null	null	null	null	null	null	null	PYYM_0214700	conserved Plasmodium protein, unknown function	PCHAS_021020	conserved Plasmodium protein, unknown function	PF3D7_0727700	conserved Plasmodium protein, unknown function	PVX_081690	hypothetical protein, conserved	PKH_021210	conserved Plasmodium protein, unknown function
PBANKA_021210	PBANKA_021210>eukaryotic translation initiation factor 2 alpha subunit, putative>PB001264_00_0	2.76803	1.73776	-0.0612682	0.00290398	0.0215434	-0.00540872	1.80675e-16	2	2	981	981	326	0	null	RNA binding, translation initiation factor activity	translation	eukaryotic translation initiation factor 2 complex	RNA binding, translation initiation factor activity	null	eukaryotic translation initiation factor 2 complex	PYYM_0215000	eukaryotic translation initiation factor 2 alpha subunit, putative	PCHAS_021050	eukaryotic translation initiation factor 2 alpha subunit, putative	PF3D7_0728000	eukaryotic translation initiation factor 2 alpha subunit, putative	PVX_081705	eukaryotic translation initiation factor 2 alpha subunit, putative	PKH_021240	eukaryotic translation initiation factor 2 alpha subunit, putative
PBANKA_021250	PBANKA_021250>conserved Plasmodium protein, unknown function>PB000068_03_0	-0.494541	0.171872	-0.0190587	0.00831771	0.0796082	0.0101949	0.0209066	2	2	381	381	126	0	null	null	null	null	null	null	null	PYYM_0215400	conserved Plasmodium protein, unknown function	PCHAS_021090	conserved Plasmodium protein, unknown function	PF3D7_0728400.1; PF3D7_0728400.2	conserved Plasmodium protein, unknown function; conserved Plasmodium protein, unknown function	PVX_081720	hypothetical protein, conserved	PKH_021280	conserved Plasmodium protein, unknown function
PBANKA_021280	PBANKA_021280>conserved Plasmodium protein, unknown function>PB000588_00_0	-0.353038	-0.328191	0.0639772	0.00751793	-0.119717	0.00153323	0.00645541	2	4	1686	1686	561	0	null	null	null	null	null	null	null	PYYM_0215700	alpha/beta hydrolase, putative	PCHAS_021120	alpha/beta hydrolase, putative	PF3D7_0728700	alpha/beta hydrolase, putative	PVX_081730	alpha/beta hydrolase, putative	PKH_021310	alpha/beta hydrolase, putative
PBANKA_021300	PBANKA_021300>RNA-binding protein, putative>PB107422_00_0	-0.434655	-0.202093	0.064894	0.00413923	-0.0173605	0.0488226	0.000249541	2	8	1581	1581	526	0	null	nucleic acid binding	null	null	nucleic acid binding	null	null	PYYM_0215900	RNA-binding protein, putative	PCHAS_021140; PCHAS_051920	RNA-binding protein, putative; S-antigen, putative, fragment	PF3D7_0728900	RNA binding protein, putative	PVX_081745	hypothetical protein, conserved	PKH_021330	RNA binding protein, putative
PBANKA_021340	PBANKA_021340>60S ribosomal subunit export protein, putative>PB000176_01_0	0.249217	0.401012	0.000332197	0	0.00968826	0	0.0185163	2	1	2472	2472	823	0	null	null	null	null	null	null	null	PYYM_0216300	60S ribosomal subunit export protein, putative	PCHAS_021180	60S ribosomal subunit export protein, putative	PF3D7_0729300	60S ribosomal subunit export protein, putative	PVX_081765	mRNA decay protein, putative	PKH_021370	NMD3 homologue, putative
PBANKA_021360	PBANKA_021360>mRNA (N6-adenosine)-methyltransferase, putative>PB000991_00_0	-0.0326395	0.301909	0.0530926	-0.0200133	-0.0227581	0	0.0526082	2	1	2436	2436	811	0	null	methyltransferase activity	nucleobase-containing compound metabolic process	null	methyltransferase activity	nucleobase-containing compound metabolic process	null	PYYM_0216500	mRNA (N6-adenosine)-methyltransferase, putative	PCHAS_021200	mRNA (N6-adenosine)-methyltransferase, putative	PF3D7_0729500	mRNA (N6-adenosine)-methyltransferase, putative	PVX_081775	hypothetical protein, conserved	PKH_021420	mRNA (N6-adenosine)-methyltransferase, putative
PBANKA_021390	PBANKA_021390>dynein light chain, putative>PB000994_00_0	-0.273382	-0.223713	-0.00150005	-0.046581	-0.0284562	0.00367188	0.0204591	2	1	294	294	97	0	null	microtubule motor activity	microtubule-based process	microtubule associated complex	null	microtubule-based process	microtubule associated complex	PYYM_0216800	dynein light chain, putative	PCHAS_021230	dynein light chain, putative	PF3D7_0729800	dynein light chain, putative	PVX_081790	hypothetical protein, conserved	PKH_021450	dynein light chain, putative
PBANKA_021410	PBANKA_021410>conserved Plasmodium protein, unknown function>PB301440_00_0	-0.379479	-0.151033	0.110269	0.0667275	-0.0474417	0.00876077	0.00892338	2	2	249	249	82	1	null	null	null	null	null	null	null	PYYM_0217000	conserved Plasmodium protein, unknown function	PCHAS_021250	conserved Plasmodium protein, unknown function	PF3D7_0730000	conserved Plasmodium protein, unknown function	PVX_081795	hypothetical protein, conserved	PKH_021470	conserved Plasmodium protein, unknown function
PBANKA_021450	PBANKA_021450>conserved Plasmodium protein, unknown function>PB000628_03_0	-0.279937	-0.160428	0.00293879	0.0157765	-0.0117489	0.0148853	0.0300943	2	3	477	477	158	0	null	null	null	null	null	null	null	PYYM_0217400	conserved Plasmodium protein, unknown function	PCHAS_021290	conserved Plasmodium protein, unknown function	PF3D7_0730400	conserved Plasmodium protein, unknown function	PVX_081815	hypothetical protein, conserved	PKH_021510	conserved Plasmodium protein, unknown function
PBANKA_021480	PBANKA_021480>heat shock protein, putative>PB001449_02_0	1.10244	0.438391	0.00183002	0	0.000159542	0	1.83863e-05	2	4	1206	1206	401	1	null	heat shock protein binding, unfolded protein binding	protein folding	null	heat shock protein binding, unfolded protein binding	protein folding	null	PYYM_0218000	heat shock protein, putative	PCHAS_021330	heat shock protein, putative	no pf orthologs	no pf orthologs	PVX_081840	heat shock protein, putative,DnaJ domain containing protein	PKH_021560	heat shock protein, putative
PBANKA_021560	PBANKA_021560>Plasmodium exported protein, unknown function>PB102673_00_0	0.447806	0.234601	0	0	0.00114059	0	0.0203363	2	2	780	780	259	2	HMM: MRVSVLKYVLFSIVICSFEYAK, NN: MRVSVLKYVLFSIVICSFEYAK	null	null	null	null	null	null	PYYM_0008600; PYYM_0036000; PYYM_1000200; PYYM_1000700	Plasmodium exported protein, unknown function; Plasmodium exported protein, unknown function; Plasmodium exported protein, unknown function; Plasmodium exported protein, unknown function	no pc orthologs	no pc orthologs	no pf orthologs	no pf orthologs	no pv orthologs	no pv orthologs	no pk orthologs	no pk orthologs
PBANKA_030080	PBANKA_030080>polyprenyl synthetase, putative>PB000053_01_0	-0.353853	-0.317292	0.0581087	-0.0198219	-0.0591368	0.0015945	0.0107539	3	1	1626	1626	541	0	null	null	isoprenoid biosynthetic process	null	null	isoprenoid biosynthetic process	null	PYYM_0301600	polyprenyl synthetase, putative	PCHAS_030300	polyprenyl synthetase, putative	PF3D7_0202700	octaprenyl pyrophosphate synthase (OPP)	PVX_003575	prenyl transferase, putative	PKH_041710	polyprenyl synthetase, putative
PBANKA_030230	PBANKA_030230>aspartate aminotransferase, putative>PB000902_01_0	0.105185	0.00392898	0	0	1.03315e-06	0	0.0031105	3	1	1233	1233	410	0	null	pyridoxal phosphate binding, transaminase activity	biosynthetic process, cellular amino acid metabolic process	null	pyridoxal phosphate binding	biosynthetic process	null	PYYM_0303200	aspartate aminotransferase, putative	PCHAS_030450	aspartate aminotransferase, putative	PF3D7_0204500	aspartate aminotransferase,aspartate transaminase (AspAT)	PVX_003655	aspartate aminotransferase, mitochondrial precursor, putative	PKH_041530	aspartate aminotransferase, putative
PBANKA_030240	PBANKA_030240>conserved Plasmodium protein, unknown function>PB000563_01_0	0.02321	5.08626e-06	0	0	2.98023e-06	0	0.0223124	3	1	2952	2952	983	2	HMM: MIYIGMSKYTNLRKVFLLFILISVVNCG, NN: MIYIGMSKYTNLRKVFLLFILISVVNCG	null	null	null	exonuclease activity, nucleic acid binding	null	intracellular	PYYM_0303300	conserved Plasmodium protein, unknown function	PCHAS_030460	conserved Plasmodium protein, unknown function	PF3D7_0204600	conserved Plasmodium protein, unknown function	PVX_003660	5'-3' exoribonuclease, putative	PKH_041520	5'-3' exonuclease, putative
PBANKA_030250	PBANKA_030250>hexose transporter (HT)>PB000562_01_0	1.12382	0.654323	-0.0635974	-0.0164074	0.0484418	0.0192419	2.79637e-10	3	1	1518	1518	505	12	null	substrate-specific transmembrane transporter activity	transmembrane transport, transport	integral to membrane, membrane	substrate-specific transmembrane transporter activity, transmembrane transporter activity	transmembrane transport	integral to membrane, membrane	PYYM_0303400	hexose transporter (HT)	PCHAS_030470	hexose transporter, putative (HT)	PF3D7_0204700	hexose transporter (HT)	PVX_003665	hexose transporter	PKH_041510	hexose transporter, putative (HT)
PBANKA_030260	PBANKA_030260>3'-5' exonuclease, putative>PB000803_03_0	-0.268633	-0.208803	0.00578411	0	0.00114377	0	0.014244	3	1	1152	1152	383	0	null	3'-5' exonuclease activity, nucleic acid binding	nucleobase-containing compound metabolic process	intracellular	3'-5' exonuclease activity, nucleic acid binding	nucleobase-containing compound metabolic process	intracellular	PYYM_0303500	3'-5' exonuclease, putative	PCHAS_030480	3'-5' exonuclease, putative	PF3D7_0204800	3'-5' exonuclease, putative	PVX_003670	3'-5' exonuclease domain containing protein	PKH_041500	3'-5' exonuclease, putative
PBANKA_030280	PBANKA_030280>conserved Plasmodium protein, unknown function>PB108285_00_0	-0.844359	-0.560005	0.00565334	0.156319	0.112255	0.102621	5.23454e-05	3	5	1488	1488	495	0	null	null	null	null	null	null	null	PYYM_0303700	conserved Plasmodium protein, unknown function	PCHAS_030500	conserved Plasmodium protein, unknown function	PF3D7_0205100	conserved Plasmodium protein, unknown function	PVX_003685	hypothetical protein	PKH_041470	conserved Plasmodium protein, unknown function
PBANKA_030310	PBANKA_030310>conserved Plasmodium protein, unknown function>PB000967_03_0	-0.100209	-0.292493	0.0262078	0.0911775	0.0602456	0.0255244	0.00110699	3	1	1356	1356	451	0	null	null	null	null	null	null	null	PYYM_0304000	conserved Plasmodium protein, unknown function	PCHAS_030530	conserved Plasmodium protein, unknown function	PF3D7_0205400	conserved Plasmodium protein, unknown function	PVX_003700	hypothetical protein, conserved	PKH_041440	conserved Plasmodium protein, unknown function
PBANKA_030320	PBANKA_030320>DNA-directed RNA polymerase II 16 kDa subunit, putative>PB300401_00_0	0.425837	0.365606	1.82788e-06	0	0.00317168	0	0.0160766	3	3	402	402	133	0	null	DNA-directed RNA polymerase activity, catalytic activity, nucleotide binding	transcription, DNA-dependent	null	DNA-directed RNA polymerase activity, catalytic activity, nucleotide binding	cellular metabolic process	null	PYYM_0304100	DNA-directed RNA polymerase II 16 kDa subunit, putative	PCHAS_030540	DNA-directed RNA polymerase II 16 kDa subunit, putative	PF3D7_0205500	DNA-directed RNA polymerase II 16 kDa subunit, putative	PVX_003705	DNA-directed RNA polymerase II 16 kDa subunit, putative	PKH_041430	DNA-directed RNA polymerase I subunit, putative
PBANKA_030350	PBANKA_030350>conserved Plasmodium protein, unknown function>PB106737_00_0	0.225222	0.00590523	0	0	6.35783e-07	0	0.00128378	3	3	369	369	122	0	null	null	null	null	phospholipid binding, protein binding	null	null	PYYM_0304400	conserved Plasmodium protein, unknown function	PCHAS_030570	conserved Plasmodium protein, unknown function	PF3D7_0205800	conserved Plasmodium protein, unknown function	PVX_003725	PH domain containing protein	PKH_041400	conserved Plasmodium protein, unknown function
PBANKA_030360	PBANKA_030360>proteasome 26S regulatory subunit, putative>PB001573_02_0	0.436203	0.300329	-0.000212193	-0.0179232	-0.011534	-0.0484792	0.0126867	3	4	2982	2982	993	0	null	binding, enzyme regulator activity	regulation of protein catabolic process	proteasome complex	binding, enzyme regulator activity	regulation of protein catabolic process	proteasome complex	PYYM_0304500	proteasome 26S regulatory subunit, putative	PCHAS_030580	proteasome 26S regulatory subunit, putative	PF3D7_0205900	proteasome 26S regulatory subunit, putative	PVX_003730	26S proteasome regulatory subunit, putative	PKH_041390	proteasome 26S regulatory subunit, putative
PBANKA_030370	PBANKA_030370>DNA repair endonuclease, putative>PB001574_02_0	0.534801	0.434858	-0.00449598	0.0744293	0.0823923	-0.0427453	5.53047e-05	3	1	3864	3864	1287	0	null	DNA binding, nuclease activity	DNA repair	null	DNA binding, catalytic activity, nuclease activity	DNA repair	null	PYYM_0304600	DNA repair endonuclease, putative	PCHAS_030590	DNA repair endonuclease, putative	PF3D7_0206000	DNA repair endonuclease, putative	PVX_003735	DNA repair endonuclease, putative,RAD2 endonuclease, putative	PKH_041380	DNA repair endonuclease, putative
PBANKA_030380	PBANKA_030380>iron-sulfur assembly protein, putative (SufE)>PB001575_02_0	-0.278564	-0.162881	0.0179292	0	0.0516081	0.015592	0.00606973	3	4	744	744	247	1	HMM: MYKNKIIQTCIIYILYIILFSSIIRTK, NN: MYKNKIIQTCIIYILYIILFSSIIRTKLAK	null	null	null	null	null	null	PYYM_0304700	iron-sulfur assembly protein, putative (SufE)	PCHAS_030600	iron-sulfur assembly protein, putative (SufE)	PF3D7_0206100	iron-sulfur assembly protein, putative (SufE)	PVX_003740	hypothetical protein, conserved	PKH_041370	iron-sulfur assembly protein, putative (SufE)
PBANKA_030390	PBANKA_030390>metabolite/drug transporter, putative>PB001031_03_0	-0.0962856	0.254776	-0.017207	0	-0.040459	0.000622193	0.0370397	3	1	1626	1626	541	10	null	null	null	null	null	transmembrane transport	integral to membrane	PYYM_0304800	metabolite/drug transporter, putative	PCHAS_030610	metabolite/drug transporter, putative	PF3D7_0206200	metabolite/drug transporter, putative	PVX_003745	transporter, putative	PKH_041360	MFS transporter, putative
PBANKA_030400	PBANKA_030400>conserved Plasmodium protein, unknown function>PB106289_00_0	-0.240987	-0.136548	-0.00485043	-0.0274393	0.00114377	-0.0332268	0.0225244	3	5	6414	6414	2137	2	null	catalytic activity	null	null	catalytic activity	null	null	PYYM_0304900	conserved Plasmodium protein, unknown function	PCHAS_030620	conserved Plasmodium protein, unknown function	PF3D7_0206300	conserved Plasmodium protein, unknown function, pseudogene	PVX_003750	hypothetical protein, conserved	PKH_041350	conserved Plasmodium protein, unknown function
PBANKA_030460	PBANKA_030460>iron-sulfur assembly protein, putative>PB000651_01_0	-0.231692	-0.168569	0.0211837	0	0.0230279	0.000911037	0.0102321	3	1	555	555	184	0	null	iron-sulfur cluster binding, structural molecule activity	iron-sulfur cluster assembly	null	iron-sulfur cluster binding, structural molecule activity	iron-sulfur cluster assembly	null	PYYM_0305500; PYYM_1239900	iron-sulfur assembly protein, putative; iron-sulfur assembly protein, putative (SufA)	PCHAS_030680	iron-sulfur assembly protein, putative	PF3D7_0207200; PF3D7_0522700	iron-sulfur assembly protein, putative; iron-sulfur assembly protein, putative (SufA)	PVX_003785	iron-sulfur cluster assembly accessory protein, putative	PKH_041280	iron-sulfur assembly protein, putative
PBANKA_030470	PBANKA_030470>serine repeat antigen 5 (SERA5)>PB000649_01_0	-0.818558	-0.599351	0.0308322	0.239858	0.222521	0.376498	1.89774e-05	3	6	2160	2160	719	0	HMM: MKTYKIKYFLLLSLFINLINQAKSK, NN: MKTYKIKYFLLLSLFINLINQAKSK	cysteine-type peptidase activity	proteolysis	null	cysteine-type peptidase activity	proteolysis	null	PYYM_0305600	egress cysteine protease 1,serine repeat antigen 5 (SERA5)	PCHAS_030690	serine repeat antigen 5, putative (SERA5)	PF3D7_0207300	serine repeat antigen 8 (SERA8)	PVX_003790	serine-repeat antigen (SERA), putative,serine-repeat antigen protein precursor, putative	PKH_041270	cysteine protease, putative
PBANKA_030490	PBANKA_030490>serine repeat antigen 3 (SERA3)>PB000107_03_0	0.767879	0.553332	0	0	3.29812e-06	0	7.30154e-05	3	4	3291	3291	1096	0	HMM: MARLSSIVFIICLLLCNNAISD, NN: MARLSSIVFIICLLLCNNAISD	cysteine-type peptidase activity	proteolysis	null	cysteine-type peptidase activity	proteolysis	null	PYYM_0305700; PYYM_0305800; PYYM_0305900; PYYM_0306000	serine repeat antigen 4 (SERA4); serine repeat antigen 3 (SERA3); serine repeat antigen 2 (SERA2); serine repeat antigen 1 (SERA1)	PCHAS_030700; PCHAS_030710; PCHAS_030720; PCHAS_030730	serine repeat antigen 4, putative (SERA4); serine repeat antigen 3, putative (SERA3); serine repeat antigen 2, putative (SERA2); serine repeat antigen 1, putative (SERA1)	PF3D7_0207400; PF3D7_0207500; PF3D7_0207600; PF3D7_0207700; PF3D7_0207800; PF3D7_0207900; PF3D7_0208000; PF3D7_0902800	serine repeat antigen 7 (SERA7); serine repeat antigen 6 (SERA6); serine repeat antigen 5 (SERA5); serine repeat antigen 4 (SERA4); serine repeat antigen 3 (SERA3); serine repeat antigen 2 (SERA2); serine repeat antigen 1 (SERA1); serine repeat antigen 9 (SERA9)	PVX_003795; PVX_003800; PVX_003805; PVX_003810; PVX_003820; PVX_003825; PVX_003830; PVX_003835; PVX_003840; PVX_003845; PVX_003850	serine-repeat antigen (SERA),serine-repeat antigen protein precursor, putative; serine-repeat antigen (SERA),serine-repeat antigen protein precursor, putative; serine-repeat antigen (SERA), putative; serine-repeat antigen 5 (SERA), putative; serine-repeat antigen 4 (SERA), putative; serine-repeat antigen 4 (SERA),cysteine protease, putative; serine-repeat antigen 5 (SERA); serine-repeat antigen 1…	PKH_041200; PKH_041210; PKH_041230; PKH_041250; PKH_041260	cysteine protease, putative; cysteine protease, putative; cysteine protease, putative; cysteine protease, putative; cysteine protease, putative
PBANKA_030510	PBANKA_030510>serine repeat antigen 1 (SERA1)>PB000108_03_0	1.78053	1.6052	-0.049188	0.0235794	-0.0644505	0.00815439	1.00465e-22	3	4	4221	4221	1406	0	HMM: MRRLSILFILYALLIRNYGLGV, NN: MRRLSILFILYALLIRNYGLGV	cysteine-type peptidase activity	proteolysis	null	cysteine-type peptidase activity	proteolysis	null	PYYM_0305700; PYYM_0305800; PYYM_0305900; PYYM_0306000	serine repeat antigen 4 (SERA4); serine repeat antigen 3 (SERA3); serine repeat antigen 2 (SERA2); serine repeat antigen 1 (SERA1)	PCHAS_030700; PCHAS_030710; PCHAS_030720; PCHAS_030730	serine repeat antigen 4, putative (SERA4); serine repeat antigen 3, putative (SERA3); serine repeat antigen 2, putative (SERA2); serine repeat antigen 1, putative (SERA1)	PF3D7_0207400; PF3D7_0207500; PF3D7_0207600; PF3D7_0207700; PF3D7_0207800; PF3D7_0207900; PF3D7_0208000; PF3D7_0902800	serine repeat antigen 7 (SERA7); serine repeat antigen 6 (SERA6); serine repeat antigen 5 (SERA5); serine repeat antigen 4 (SERA4); serine repeat antigen 3 (SERA3); serine repeat antigen 2 (SERA2); serine repeat antigen 1 (SERA1); serine repeat antigen 9 (SERA9)	PVX_003795; PVX_003800; PVX_003805; PVX_003810; PVX_003820; PVX_003825; PVX_003830; PVX_003835; PVX_003840; PVX_003845; PVX_003850	serine-repeat antigen (SERA),serine-repeat antigen protein precursor, putative; serine-repeat antigen (SERA),serine-repeat antigen protein precursor, putative; serine-repeat antigen (SERA), putative; serine-repeat antigen 5 (SERA), putative; serine-repeat antigen 4 (SERA), putative; serine-repeat antigen 4 (SERA),cysteine protease, putative; serine-repeat antigen 5 (SERA); serine-repeat antigen 1…	PKH_041200; PKH_041210; PKH_041230; PKH_041250; PKH_041260	cysteine protease, putative; cysteine protease, putative; cysteine protease, putative; cysteine protease, putative; cysteine protease, putative
PBANKA_030530	PBANKA_030530>small ribosomal subunit assembling protein, putative>PB000939_02_0	0.34676	0.0169743	-0.0141208	-0.0234799	-0.0251504	0.00213762	0.0304856	3	1	897	897	298	0	null	null	null	null	null	null	null	PYYM_0306200	small ribosomal subunit assembling protein, putative	PCHAS_030750	small ribosomal subunit assembling protein, putative	PF3D7_0208200	RNA binding protein, putative	PVX_003860	RNA-binding protein, putative	PKH_041180	RNA binding protein, putative
PBANKA_030580	PBANKA_030580>conserved Plasmodium protein, unknown function>PB000827_03_0	-0.141452	-0.201252	-0.0231733	0.119228	0.0501875	0.0348591	0.0143954	3	7	669	669	222	0	null	DNA-directed RNA polymerase activity	transcription, DNA-dependent	null	null	null	null	PYYM_0306700	conserved Plasmodium protein, unknown function	PCHAS_030800	conserved Plasmodium protein, unknown function	PF3D7_0208700.1; PF3D7_0208700.2	conserved Plasmodium protein, unknown function; conserved Plasmodium protein, unknown function	PVX_003890	hypothetical protein, conserved	PKH_041130	conserved Plasmodium protein, unknown function
PBANKA_030590	PBANKA_030590>conserved Plasmodium protein, unknown function>PB000826_03_0	0.233749	0.0424356	0	0	4.76837e-07	0.00210798	0.00856249	3	1	657	657	218	0	HMM: MIILILFFFHLLFLNCVLSH, NN: MIILILFFFHLLFLNCVLSH	null	null	null	null	null	null	PYYM_0306800	conserved Plasmodium protein, unknown function	PCHAS_030810	conserved Plasmodium protein, unknown function	PF3D7_0208800	conserved Plasmodium protein, unknown function	PVX_003895	hypothetical protein, conserved	PKH_041120	conserved Plasmodium protein, unknown function
PBANKA_030630	PBANKA_030630>3' exoribonuclease, putative>PB000366_03_0	0.697812	0.497684	0	0.00463939	0.00114135	0	0.0004164	3	8	816	816	271	0	null	3'-5'-exoribonuclease activity, RNA binding	RNA processing	null	null	null	null	PYYM_0307200	3' exoribonuclease, putative	PCHAS_030850	3' exoribonuclease, putative	PF3D7_0209200	3'exoribonuclease, putative	PVX_003915	hypothetical protein, conserved	PKH_041080	3'exoribonuclease, putative
PBANKA_030650	PBANKA_030650>conserved protein, unknown function>PB000582_00_0	-0.454664	-0.11419	-0.0521598	0.0662329	0.171326	0.120934	0.00155764	3	7	1365	1365	454	0	null	null	null	null	null	null	null	PYYM_0307400	conserved protein, unknown function	PCHAS_030870	conserved protein, unknown function	PF3D7_0209400	conserved protein, unknown function	PVX_003925	hypothetical protein, conserved	PKH_041060	conserved protein, unknown function
PBANKA_030670	PBANKA_030670>transporter, putative>PB000273_03_0	-0.36832	-0.199876	-0.0282036	-0.0768356	0.0621898	0.00256892	0.0290012	3	8	3030	3030	1009	13	null	neurotransmitter:sodium symporter activity	neurotransmitter transport	integral to plasma membrane, membrane	neurotransmitter:sodium symporter activity	neurotransmitter transport	integral to membrane	PYYM_0307600	transporter, putative	PCHAS_030890	transporter, putative	PF3D7_0209600	transporter, putative	PVX_003935	amine transporter, putative	PKH_041040	transporter, putative
PBANKA_030680	PBANKA_030680>ATP-dependent RNA helicase UAP56, putative (UAP56)>PB000272_03_0	1.30454	1.04475	-0.0287815	-0.0981983	-0.0408498	0.0100371	8.81026e-08	3	2	1401	1401	466	0	null	ATP binding, ATP-dependent helicase activity, helicase activity, nucleic acid binding	null	null	ATP binding, ATP-dependent helicase activity, helicase activity, nucleic acid binding	null	null	PYYM_0307700	ATP-dependent RNA helicase UAP56, putative (UAP56)	PCHAS_030900	ATP-dependent RNA helicase UAP56, putative (UAP56)	PF3D7_0209800	ATP-dependent RNA helicase UAP56 (UAP56)	PVX_003945	eIF-4A-like DEAD family RNA helicase, putative	PKH_041020	ATP-dependent RNA helicase UAP56, putative (UAP56)
PBANKA_030700	PBANKA_030700>60S ribosomal protein L37ae, putative>PB000995_03_0	3.12468	2.2562	-0.175441	-0.163995	0.579512	0.241327	1.41413e-13	3	3	291	291	96	0	null	structural constituent of ribosome	translation	intracellular, ribosome	structural constituent of ribosome	translation	intracellular, ribosome	PYYM_0307900	60S ribosomal protein L37ae, putative	PCHAS_030920	60S ribosomal protein L37ae, putative	PF3D7_0210100.1	60S ribosomal protein L37ae, putative	PVX_003955	60S ribosomal protein L37a, putative	PKH_041000	ribosomal L37ae protein, putative
PBANKA_030780	PBANKA_030780>conserved Plasmodium protein, unknown function>PB000558_01_0	1.16568	0.628257	0.0410126	-0.0482522	0.0997712	0.00714552	3.52344e-08	3	1	849	849	282	0	null	null	null	null	null	null	null	PYYM_0308700	conserved Plasmodium protein, unknown function	PCHAS_031000	conserved Plasmodium protein, unknown function	PF3D7_0210900	conserved Plasmodium protein, unknown function	PVX_003995	hypothetical protein, conserved	PKH_040920	conserved Plasmodium protein, unknown function
PBANKA_030860	PBANKA_030860>GDP-fructose:GMP antiporter, putative>PB000584_03_0	0.795298	0.322231	-0.0170392	-0.00964562	0.13811	0.00732243	1.36119e-05	3	1	1728	1728	575	0	null	ATP binding, asparagine-tRNA ligase activity, aspartate-tRNA ligase activity, nucleic acid binding	asparaginyl-tRNA aminoacylation, aspartyl-tRNA aminoacylation, translation	cytoplasm	ATP binding, aminoacyl-tRNA ligase activity, asparagine-tRNA ligase activity, nucleic acid binding, nucleotide binding	asparaginyl-tRNA aminoacylation, tRNA aminoacylation for protein translation	cytoplasm	PYYM_0309500; PYYM_1111400	asparagine--tRNA ligase, putative; asparagine -- tRNA ligase, putative	PCHAS_031080; PCHAS_110890	asparagine--tRNA ligase, putative; asparagine -- tRNA ligase, putative	PF3D7_0211800; PF3D7_0509600	asparagine--tRNA ligase, putative; asparagine-tRNA ligase, putative	PVX_002940; PVX_098040	asparagine - tRNA ligase, putative; asparagine-t RNA ligase, putative	PKH_040840; PKH_102330	asparagine--tRNA ligase, putative; asparagine-tRNA ligase, putative
PBANKA_030910	PBANKA_030910>peptide chain release factor subunit 1, putative>PB000780_02_0	1.44949	0.846398	1.82788e-06	0.00140663	0.00333051	0	7.64329e-08	3	3	1287	1287	428	0	null	translation release factor activity, codon specific	translational termination	cytoplasm	null	translational termination	cytoplasm	PYYM_0310000	peptide chain release factor subunit 1, putative	PCHAS_031130	peptide chain release factor subunit 1, putative	PF3D7_0212300	peptide chain release factor subunit 1, putative	PVX_002915	eukaryotic peptide chain release factor subunit 1, putative	PKH_040790	peptide chain release factor subunit 1, putative
PBANKA_030920	PBANKA_030920>conserved Plasmodium protein, unknown function, fragment>PB000781_02_0	-0.210638	-0.274157	0.107195	0.159634	0.105963	-0.00765208	2.73839e-05	3	2	4845	4845	1614	4	null	null	null	null	null	null	null	PYYM_0310100	conserved Plasmodium protein, unknown function	PCHAS_031140	conserved Plasmodium protein, unknown function	PF3D7_0212400	conserved Plasmodium membrane protein, unknown function	PVX_002910	hypothetical protein, conserved	PKH_040780	conserved Plasmodium protein, unknown function
PBANKA_030990	PBANKA_030990>conserved Plasmodium protein, unknown function>PB001187_02_0	0.00946975	5.08626e-06	0	0	0	0	0.0282477	3	1	501	501	166	1	null	null	null	null	null	null	null	PYYM_0310700	conserved Plasmodium protein, unknown function	PCHAS_031200	conserved Plasmodium protein, unknown function	PF3D7_0213000	conserved Plasmodium protein, unknown function	PVX_002880	hypothetical protein, conserved	PKH_040700	conserved Plasmodium protein, unknown function
PBANKA_031000	PBANKA_031000>heat shock 40 kDa protein, putative>PB300816_00_0	0.975764	0.562126	0.0337884	0.298218	0.166139	0.102635	0.0156675	3	3	1005	1005	334	0	null	heat shock protein binding, unfolded protein binding	protein folding	null	heat shock protein binding, unfolded protein binding	protein folding	null	PYYM_0310800	heat shock 40 kDa protein, putative	PCHAS_031210	heat shock 40 kDa protein, putative	PF3D7_0201800; PF3D7_0213100; PF3D7_0501100.1; PF3D7_0501100.2	knob associated heat shock protein 40 (KAHsp40); heat shock protein 40, putative; heat shock protein 40, type II (HSP40); heat shock protein 40, type II (HSP40)	PVX_002875; PVX_118690	heat shock protein, putative; 40 kDa heat shock protein, putative	PKH_040690; PKH_127060	heat shock 40 kDa protein, putative; DNAJ like protein, putative
PBANKA_031010	PBANKA_031010>conserved Plasmodium protein, unknown function>PB300817_00_0	-1.00475	-0.810065	0.0505448	-0.172284	-0.255194	-0.0554383	1.63794e-08	3	2	384	384	127	1	null	null	null	null	null	null	null	PYYM_0310900	conserved Plasmodium protein, unknown function	PCHAS_031220	conserved Plasmodium protein, unknown function	PF3D7_0213200	conserved Plasmodium protein, unknown function	PVX_002870	hypothetical protein, conserved	PKH_040680	conserved Plasmodium protein, unknown function
PBANKA_031030	PBANKA_031030>protein kinase 7 (PK7)>PB001186_02_0	0.220666	0.220524	0	0	-4.76837e-07	0	0.00964131	3	4	1050	1050	349	0	null	ATP binding, protein serine/threonine kinase activity, protein tyrosine kinase activity	protein phosphorylation	null	ATP binding, protein kinase activity, protein tyrosine kinase activity	protein phosphorylation	null	PYYM_0311100	protein kinase 7 (PK7)	PCHAS_031240	protein kinase 7, putative (PK7)	PF3D7_0213400	protein kinase 7 (PK7)	PVX_002865	serine/threonine protein kinase, putative	PKH_040670	protein kinase 7, putative (PK7)
PBANKA_031040	PBANKA_031040>conserved Plasmodium protein, unknown function>PB001188_02_0	0.609052	0.289711	0	0	-1.19209e-07	0	0.0301086	3	5	1377	1377	458	0	null	null	null	null	protein binding	null	null	PYYM_0311200	conserved Plasmodium protein, unknown function	PCHAS_031250	conserved Plasmodium protein, unknown function	PF3D7_0213500	conserved Plasmodium protein, unknown function	PVX_002860	hypothetical protein, conserved	PKH_040660	conserved Plasmodium protein, unknown function
PBANKA_031050	PBANKA_031050>conserved Plasmodium protein, unknown function>PB001287_00_0	-0.474408	-0.0135496	0.123653	-0.125957	-0.205676	0.00277408	0.010316	3	12	6045	6045	2014	0	null	null	null	null	null	null	null	PYYM_0311300	conserved Plasmodium protein, unknown function	PCHAS_031260	conserved Plasmodium protein, unknown function	PF3D7_0213600	conserved Plasmodium protein, unknown function	PVX_002855	hypothetical protein, conserved	PKH_040650	conserved Plasmodium protein, unknown function
PBANKA_031060	PBANKA_031060>conserved protein, unknown function>PB001507_02_0	-0.189249	0.146284	0.057316	-0.0107996	-0.114982	0.00051113	0.043769	3	2	465	465	154	0	null	null	null	null	null	null	null	PYYM_0311400	conserved protein, unknown function	PCHAS_031270	conserved protein, unknown function	PF3D7_0213700	conserved protein, unknown function	PVX_002850	hypothetical protein, conserved	PKH_040640	conserved protein, unknown function
PBANKA_031090	PBANKA_031090>T-complex protein 1, putative>PB000191_00_0	0.678411	0.318526	0.000426372	0.0061113	-0.027074	0.00115434	3.25384e-05	3	2	1632	1632	543	0	null	ATP binding, unfolded protein binding	protein folding	null	ATP binding, unfolded protein binding	cellular protein metabolic process, protein folding	null	PYYM_0311700	T-complex protein 1, putative	PCHAS_031300	T-complex protein 1, putative	PF3D7_0214000	T-complex protein 1, putative	PVX_002835	T-complex protein 1, theta subunit, putative	PKH_040590	T-complex protein 1, putative
PBANKA_031100	PBANKA_031100>protein transport protein Sec31, putative (SEC31)>PB000190_00_0	0.759629	0.308728	-0.00270287	0	8.98043e-06	0.000585755	4.35813e-05	3	4	4167	4167	1388	0	null	null	null	null	protein binding	null	null	PYYM_0311800	protein transport protein Sec31, putative (SEC31)	PCHAS_031310	protein transport protein Sec31, putative (SEC31)	PF3D7_0214100	protein transport protein sec31 (SEC31)	PVX_002830	hypothetical protein, conserved	PKH_040580	protein transport protein Sec31, putative (SEC31)
PBANKA_031110	PBANKA_031110>mitochondrial large ribosomal subunit, putative>PB000193_00_0	0.159773	0.184944	0.00149786	0	-1.58946e-07	0	0.0082148	3	2	639	639	212	0	null	structural constituent of ribosome	translation	intracellular, ribosome	structural constituent of ribosome	translation	ribosome	PYYM_0311900	mitochondrial large ribosomal subunit, putative	PCHAS_031320	mitochondrial large ribosomal subunit, putative	PF3D7_0214200	mitochondrial ribosomal protein L13 precursor, putative	PVX_002825	50S ribosomal protein L13, putative	PKH_040570	ribosomal protein L13, putative
PBANKA_031150	PBANKA_031150>conserved Plasmodium protein, unknown function>PB000919_01_0	-0.0459433	0.184634	0	0	-3.57628e-07	0	0.0171319	3	9	900	900	299	0	null	null	null	null	null	null	null	PYYM_0312300	conserved Plasmodium protein, unknown function	PCHAS_031360	conserved Plasmodium protein, unknown function	PF3D7_0214700	conserved Plasmodium protein, unknown function	PVX_002800	hypothetical protein, conserved	PKH_040520	conserved Plasmodium protein, unknown function
PBANKA_031180	PBANKA_031180>long-chain acyl-CoA synthase, putative>PB000470_03_0	0.732276	0.690091	-0.00478705	-0.0596246	-0.0226225	0.00737361	6.66015e-05	3	1	2262	2262	753	0	HMM: MNIHTLFGLIIYTLMAS, NN: MNIHTLFGLIIYTLMAS	catalytic activity	metabolic process	null	catalytic activity	metabolic process	null	PYYM_0312600	long-chain acyl-CoA synthase, putative	PCHAS_031390; PCHAS_100070; PCHAS_140170	long-chain acyl-CoA synthase, putative; acyl-CoA synthetase, putative; acyl-CoA synthetase, putative	PF3D7_0215300; PF3D7_0301000; PF3D7_0401900; PF3D7_0731600; PF3D7_1200700; PF3D7_1253400; PF3D7_1372400; PF3D7_1477900; PF3D7_1479000	acyl-CoA synthetase (ACS8); acyl-CoA synthetase (ACS2); acyl-CoA synthetase (ACS6); acyl-CoA synthetase (ACS5); acyl-CoA synthetase (ACS7); acyl-CoA synthetase (ACS3); acyl-CoA synthetase (ACS4); acyl-CoA synthetase, pseudogene (ACS1b); acyl-CoA synthetase (ACS1a)	PVX_002785	ATP-dependent acyl-CoA synthetase, putative	PKH_040490	ATP-dependent acyl-CoA synthetase, putative
PBANKA_031200	PBANKA_031200>conserved Plasmodium protein, unknown function>PB000251_03_0	-0.793836	-0.278992	0.0838016	0.239435	0.114062	0.0981467	0.00162466	3	1	738	738	245	0	null	null	null	null	null	null	null	PYYM_0312800	conserved Plasmodium protein, unknown function	PCHAS_031410	conserved Plasmodium protein, unknown function	PF3D7_0215200	conserved Plasmodium protein, unknown function	PVX_002775	hypothetical protein, conserved	PKH_040470	conserved Plasmodium protein, unknown function
PBANKA_031250	PBANKA_031250>origin recognition complex subunit 5, putative (ORC5)>PB001187_00_0	-0.51714	-0.297551	0.0493393	0.222523	0.157744	0.114287	1.21742e-07	3	1	2448	2448	815	0	null	null	null	null	null	null	null	PYYM_0313300	origin recognition complex subunit 5, putative (ORC5)	PCHAS_031460	origin recognition complex subunit 5, putative (ORC5)	PF3D7_0215800	origin recognition complex subunit 5 (ORC5)	PVX_002750	origin recognition complex subunit 5, putative	PKH_040420	origin recognition complex subunit 5, putative (ORC5)
PBANKA_031260	PBANKA_031260>zinc finger protein, putative>PB001189_00_0	-0.433027	-0.38201	0.0294059	0.00290398	-0.0200972	0	0.00713234	3	10	810	810	269	4	HMM: MINKIKGIFRVLYNYVTLLLVYGLIIQAN, NN: MINKIKGIFRVLYNYVTLLLVYGL	zinc ion binding	null	null	zinc ion binding	null	null	PYYM_0313400	zinc finger protein, putative	PCHAS_031470	zinc finger protein, putative	PF3D7_0215900	zinc finger protein, putative	PVX_002745	DHHC zinc finger domain containing protein	PKH_040410	DHHC zinc finger, putative
PBANKA_031270	PBANKA_031270>DEAD/DEAH helicase, putative>PB001095_03_0	0.228572	-0.0726113	0.0259845	0	0.00827936	0	0.019144	3	1	4398	4398	1465	0	null	ATP binding, DNA binding, helicase activity	null	null	ATP binding, DNA binding, helicase activity, nucleic acid binding	null	null	PYYM_0313500	DEAD/DEAH helicase, putative	PCHAS_031480	DEAD/DEAH helicase, putative	PF3D7_0216000	DEAD/DEAH box helicase, putative	PVX_002740	helicase, putative	PKH_040400	DNA helicase, putative
PBANKA_031350	PBANKA_031350>conserved Plasmodium protein, unknown function>PB000253_00_0	-0.29694	-0.284889	0.0479287	0.0061113	-0.0495201	0.00143313	0.0190693	3	1	2619	2619	872	13	null	null	null	null	null	null	null	PYYM_0314300	conserved Plasmodium protein, unknown function	PCHAS_031560	conserved Plasmodium protein, unknown function	PF3D7_0216800	conserved Plasmodium membrane protein, unknown function	PVX_002700	hypothetical protein, conserved	PKH_040330	conserved Plasmodium protein, unknown function
PBANKA_031380	PBANKA_031380>ATP synthase F1, alpha subunit, putative>PB000824_00_0	1.08988	0.620999	-0.00994877	0	0.00114453	0.000486612	2.80977e-07	3	1	1647	1647	548	0	null	hydrogen ion transporting ATP synthase activity, rotational mechanism, proton-transporting ATPase activity, rotational mechanism	ATP synthesis coupled proton transport	mitochondrion, proton-transporting ATP synthase complex, catalytic core F(1), proton-transporting two-sector ATPase complex	ATP binding	ATP hydrolysis coupled proton transport, ATP metabolic process, ATP synthesis coupled proton transport, proton transport	null	PYYM_0314600	ATP synthase F1, alpha subunit, putative	PCHAS_031590	ATP synthase F1, alpha subunit, putative	PF3D7_0217100	ATP synthase F1, alpha subunit	PVX_002685	ATP synthase alpha chain, putative	PKH_040300	ATP synthase F1, alpha subunit, putative
PBANKA_031400	PBANKA_031400>clathrin coat assembly protein, putative>PB000257_02_0	0.197827	0.0849917	0	0	0.00504597	0	0.0305005	3	3	426	426	141	2	null	protein binding, protein transporter activity	intracellular protein transport, vesicle-mediated transport	membrane coat	protein transporter activity	protein transport, transport	null	PYYM_0314800	clathrin coat assembly protein, putative	PCHAS_031610	clathrin coat assembly protein, putative	PF3D7_0217300	clathrin coat assembly protein, putative	PVX_002675	clathrin coat assembly protein AP17, putative,clathrin coat assembly protein, putative	PKH_040280	clathrin coat assembly protein, putative
PBANKA_031420	PBANKA_031420>calcium dependent protein kinase 1 (CDPK1)>PB000158_03_0	0.864513	0.564157	3.97364e-08	0	7.94729e-08	0	0.0001423	3	5	1572	1572	523	0	null	ATP binding, calcium ion binding, protein serine/threonine kinase activity, protein tyrosine kinase activity	protein phosphorylation	null	ATP binding, calcium ion binding, protein kinase activity, protein tyrosine kinase activity	protein phosphorylation	null	PYYM_0315000; PYYM_0410800; PYYM_0617000; PYYM_1353200	calcium-dependent protein kinase 1, putative (CDPK1); calcium-dependent protein kinase 3 (CDPK3); calcium-dependent protein kinase 4 (CDPK4); calcium-dependent protein kinase 5 (CDPK5)	PCHAS_031630; PCHAS_040910; PCHAS_061690; PCHAS_135610	calcium-dependent protein kinase 1, putative (CDPK1); calcium-dependent protein kinase 3, putative (CDPK3); calcium-dependent protein kinase 4, putative (CDPK4); calcium-dependent protein kinase 5, putative (CDPK5)	PF3D7_0217500; PF3D7_0310100; PF3D7_0610600; PF3D7_0717500; PF3D7_1337800	calcium-dependent protein kinase 1 (CDPK1); calcium-dependent protein kinase 3 (CDPK3); calcium-dependent protein kinase 2 (CDPK2); calcium-dependent protein kinase 4 (CDPK4); calcium-dependent protein kinase 5 (CDPK5)	PVX_000555; PVX_002665; PVX_082820; PVX_119610	calcium-dependent protein kinase 4, putative; calcium-dependent protein kinase 1, putative; calcium-dependent protein kinase, putative; calcium-dependent protein kinase 3, putative	PKH_030080; PKH_040260; PKH_083010; PKH_121600	calcium-dependent protein kinase 4, putative (CDPK4); calcium-dependent protein kinase 1, putative (CDPK1); calcium-dependent protein kinase 3, putative; calcium-dependent protein kinase, putative (CDPK5)
PBANKA_031450	PBANKA_031450>40S ribosomal protein S26e, putative>PB001102_03_0	1.82904	0.877802	0.0368983	-0.338681	-0.0520483	-0.124026	1.28611e-08	3	1	324	324	107	0	null	structural constituent of ribosome	translation	intracellular, ribosome	structural constituent of ribosome	translation	intracellular, ribosome	PYYM_0315300	40S ribosomal protein S26e, putative	PCHAS_031660	40S ribosomal protein S26e, putative	PF3D7_0217800	40S ribosomal protein S26e, putative	PVX_002650	40S ribosomal protein S26, putative	PKH_040230	Ribosomal protein S26e, putative
PBANKA_031470	PBANKA_031470>replication factor C, subunit 2, putative>PB001005_01_0	0.503802	0.266922	-0.00396876	0.0123643	-0.0839713	0.00760221	5.87341e-09	3	1	993	993	330	0	null	ATP binding, DNA clamp loader activity	DNA replication	DNA replication factor C complex	DNA binding, nucleoside-triphosphatase activity, nucleotide binding	DNA replication	null	PYYM_0315500	replication factor C, subunit 2, putative	PCHAS_031680	replication factor C, subunit 2, putative	PF3D7_0218000	replication factor C, subunit 2, putative	PVX_002640	replication factor C subunit 2, putative	PKH_040210	replication factor C subunit 2, putative
PBANKA_031480	PBANKA_031480>conserved Plasmodium protein, unknown function>PB001006_01_0	-0.831612	-0.619478	0.065406	0.0808067	0.0396893	0.0681541	6.34751e-07	3	4	957	957	318	5	null	null	null	null	null	null	null	PYYM_0315600	conserved Plasmodium protein, unknown function	PCHAS_031690	conserved Plasmodium protein, unknown function	PF3D7_0218100	conserved Plasmodium membrane protein, unknown function	PVX_002635	hypothetical protein	PKH_040200	conserved Plasmodium protein, unknown function
PBANKA_031510	PBANKA_031510>DEAD/DEAH helicase, putative>PB000097_01_0	-0.946283	-0.0410137	0.352682	0.255195	0.163887	0.0892242	9.89915e-12	3	1	1500	1500	499	0	null	ATP binding, ATP-dependent helicase activity, helicase activity, nucleic acid binding	null	null	ATP binding, ATP-dependent helicase activity, helicase activity, nucleic acid binding	null	null	PYYM_0315900	DEAD/DEAH helicase, putative	PCHAS_031720	DEAD/DEAH helicase, putative	PF3D7_0218400	DEAD/DEAH box ATP-dependent RNA helicase, putative	PVX_002620	DEAD/DEAH box helicase, putative	PKH_040170	RNA-helicase, putative
PBANKA_031520	PBANKA_031520>small nuclear ribonucleoprotein Sm D2, putative (SNRPD2)>PB000099_01_0	0.807641	0.828475	-0.0442297	0.109037	0.111369	0.0059888	0.000152805	3	2	306	306	101	0	null	null	null	null	null	null	null	PYYM_0316000	small nuclear ribonucleoprotein Sm D2, putative (SNRPD2)	PCHAS_031730	small nuclear ribonucleoprotein Sm D2, putative (SNRPD2)	PF3D7_0218500	small nuclear ribonucleoprotein Sm D2, putative (SNRPD2)	PVX_002615	small nuclear ribonucleoprotein Sm D2, putative	PKH_040160	small nuclear ribonucleoprotein Sm D2, putative (SNRPD2)
PBANKA_031550	PBANKA_031550>conserved Plasmodium protein, unknown function, pseudogene>PB000421_02_0	1.12585	0.985445	0.0474046	0.0870205	-0.0459442	0.0787971	0.00732463	3	1	1195	1194	398	2	null	null	null	null	null	null	null	no py orthologs	no py orthologs	PCHAS_031760	conserved Plasmodium protein, unknown function	PF3D7_0219100	conserved protein, unknown function	PVX_002600	hypothetical protein, conserved	PKH_040130	conserved protein, unknown function
PBANKA_031590	PBANKA_031590>pseudouridine synthetase, putative>PB000021_01_0	0.638851	0.476489	0.0711074	-0.0135985	-0.0569657	0.00541894	5.27412e-08	3	2	957	957	318	1	HMM: MKILLNSYLKKYILFLYLFLLLFICIKKYNTF, NN: MKILLNSYLKKYILFLYLFLLLFICIKKYNTF	RNA binding, pseudouridine synthase activity	pseudouridine synthesis	null	RNA binding, intramolecular transferase activity, pseudouridine synthase activity	RNA modification, pseudouridine synthesis	null	PYYM_0316600	pseudouridine synthetase, putative	PCHAS_031800	pseudouridine synthetase, putative	PF3D7_0219500	pseudouridine synthase, putative	PVX_002580	pseudouridine synthetase, putative	PKH_040090	pseudouridine synthetase, putative
PBANKA_031620	PBANKA_031620>Plasmodium exported protein, unknown function, fragment>PB405557_00_0	1.67579	1.37756	-0.0184083	0	0.0293537	0.00121562	2.97982e-09	3	1	1068	1068	355	1	null	null	null	null	null	null	null	PYYM_0316800	Plasmodium exported protein, unknown function	PCHAS_000930	conserved rodent malaria protein, unknown function, fragment	no pf orthologs	no pf orthologs	no pv orthologs	no pv orthologs	no pk orthologs	no pk orthologs
PBANKA_040100	PBANKA_040100>regulatory protein, putative>PB001637_02_0	0.511278	0.374436	0.00441607	0	0.000158946	0	0.00729869	4	2	1857	1857	618	0	null	null	null	null	protein binding	null	null	PYYM_0403400	regulatory protein, putative	PCHAS_040190	regulatory protein, putative	PF3D7_0302000	golgi organization and biogenesis factor, putative	PVX_119245	splicing regulatory protein, putative,PV1H14040_P	PKH_083780	regulatory protein, putative
PBANKA_040130	PBANKA_040130>CDGSH iron-sulfur domain-containing protein, putative>PB000592_00_0	-0.787866	-0.312227	-0.00218745	0.00639447	0.138747	0.00987426	0.00196139	4	3	531	531	176	0	null	2 iron, 2 sulfur cluster binding	null	intracellular membrane-bounded organelle	null	null	intracellular membrane-bounded organelle	PYYM_0403700	CDGSH iron-sulfur domain-containing protein, putative	PCHAS_040220	CDGSH iron-sulfur domain-containing protein, putative	PF3D7_0302700	CDGSH iron-sulfur domain-containing protein, putative	PVX_119260	hypothetical protein, conserved,PV1H14055_P	PKH_083750	CDGSH iron-sulfur domain-containing protein, putative
PBANKA_040140	PBANKA_040140>conserved Plasmodium protein, unknown function>PB000610_01_0	0.949515	0.562826	0.00149798	0	7.94729e-08	0	5.53408e-05	4	1	1425	1425	474	0	null	null	null	nucleus	null	null	null	PYYM_0403800	conserved Plasmodium protein, unknown function	PCHAS_040230	conserved Plasmodium protein, unknown function	PF3D7_0302800	conserved Plasmodium protein, unknown function	PVX_119265	hypothetical protein, conserved	PKH_083740	conserved Plasmodium protein, unknown function
PBANKA_040150	PBANKA_040150>exportin 1, putative>PB000609_01_0	0.263696	-0.0893521	0.21755	-0.0425312	-0.243355	0.00181115	0.00430099	4	3	3741	3741	1246	0	null	binding, protein transporter activity	intracellular protein transport, protein import into nucleus, docking	cytoplasm, nuclear pore, nucleus	binding, protein transporter activity	intracellular protein transport	null	PYYM_0403900	exportin 1, putative	PCHAS_040240	exportin 1, putative	PF3D7_0302900	exportin 1, putative	PVX_119270	exportin 1, putative,PV1H14065_P	PKH_083730	exportin 1, putative
PBANKA_040190	PBANKA_040190>DNA-directed RNA polymerase subunit I, putative>PB301108_00_0	0.302374	0.181222	0.038935	0	-0.0412411	0	0.0107345	4	2	459	459	152	0	null	DNA binding, DNA-directed RNA polymerase activity	transcription, DNA-dependent	null	DNA binding, DNA-directed RNA polymerase activity	null	null	PYYM_0404300	DNA-directed RNA polymerase subunit I, putative	PCHAS_040280	DNA-directed RNA polymerase subunit I, putative	PF3D7_0303300	DNA-directed RNA polymerase subunit I, putative	PVX_119290	DNA-directed RNA polymerases I, II, and III 14.4 kDa polypeptide, putative,PV1H14085_P	PKH_083690	DNA-directed RNA polymerase subunit I, putative
PBANKA_040220	PBANKA_040220>plasmoredoxin (Plrx)>PB001241_02_0	-0.199187	-0.218092	-0.00290235	0	0.00317148	0	0.0436257	4	1	528	528	175	0	null	null	null	null	null	null	null	PYYM_0404600	plasmoredoxin (Plrx)	PCHAS_040310	plasmoredoxin, putative (Plrx)	PF3D7_0303600	plasmoredoxin (Plrx)	PVX_119305	thioredoxin-like redox-active protein, putative,PV1H14100_P	PKH_083660	thioredoxin-like redox-active protein, putative
PBANKA_040230	PBANKA_040230>dihydrolipoamide acyltransferase, putative>PB001239_02_0	-0.231931	-0.11241	0.0136107	-0.00204285	0.0450124	0.00051113	0.0113049	4	1	1332	1332	443	0	null	transferase activity, transferring acyl groups	metabolic process	null	null	metabolic process	null	PYYM_0404700	dihydrolipoamide acyltransferase, putative	PCHAS_040320	dihydrolipoamide acyltransferase, putative	PF3D7_0303700	dihydrolipoamide acyltransferase, putative	PVX_119310	dihydrolipoamide acyltransferase, putative,PV1H14105_P	PKH_083650	dihydrolipoamide acyltransferase, putative
PBANKA_040260	PBANKA_040260>inner membrane complex protein 1a (IMC1a)>PB000344_00_0	-0.292028	-0.185367	0.00833488	0	-0.0191972	0.0429484	0.0193905	4	5	2355	2355	784	0	null	null	null	inner membrane complex	null	null	null	PYYM_0405000	inner membrane complex protein 1a (IMC1a)	PCHAS_040350	inner membrane complex protein 1a, putative (IMC1a)	PF3D7_0304000	inner membrane complex protein 1a, putative (IMC1a)	PVX_119325	membrane skeletal protein, putative	PKH_083620	membrane skeletal protein, putative
PBANKA_040280	PBANKA_040280>EH (Eps15 homology) protein, putative>PB001185_00_0	0.542361	0.782909	0.024846	0.00463939	0.0010457	0.0018456	7.2402e-05	4	1	1590	1590	529	0	null	GTP binding, GTPase activity	null	null	GTP binding, GTPase activity, protein binding	null	null	PYYM_0405200	EH (Eps15 homology) protein, putative	PCHAS_040370	EH (Eps15 homology) protein, putative	PF3D7_0304200	EH (Eps15 homology) protein (PAST1)	PVX_119335	EH (for Eps15 Homology) domain containing protein,PV1H14130_P	PKH_083600	EH (Eps15 homology) protein
PBANKA_040310	PBANKA_040310>1-cys-glutaredoxin-like protein-1, putative (GLP1)>PB001023_00_0	-0.504419	-0.306369	-0.0444009	0.0799827	0.0197119	0.0189896	3.01255e-05	4	3	507	507	168	0	HMM: MIIKNKITIFLPLSKVVMGT, NN: MIIKNKITIFLPLSKVVMGT	electron carrier activity, protein disulfide oxidoreductase activity	cell redox homeostasis	null	electron carrier activity, protein disulfide oxidoreductase activity	cell redox homeostasis	null	PYYM_0405500; PYYM_1222400	1-cys-glutaredoxin-like protein-1, putative (GLP1); glutaredoxin-like protein (GLP3)	PCHAS_040400; PCHAS_122040	1-cys-glutaredoxin-like protein-1, putative (GLP1); glutaredoxin-like protein (GLP3)	PF3D7_0304500; PF3D7_0709200	1-cys-glutaredoxin-like protein-1 (GLP1); Cg6 protein,glutaredoxin-like protein (GLP3)	PVX_087990; PVX_119350	glutaredoxin domain containing protein; 1-cys-glutaredoxin-like protein-1, putative,PV1H14145_P	PKH_010730; PKH_083570	glutaredoxin-like protein (GLP3); 1-cys-glutaredoxin-like protein-1, putative (GLP1)
PBANKA_040320	PBANKA_040320>circumsporozoite (CS) protein (CSP)>PB001026_00_0	-0.170425	-0.127591	0	0	0.44825	1.53958	6.68967e-06	4	1	1023	1023	340	1	HMM: MKKCTILVVASLLLVNSLLPGYGQ, NN: MKKCTILVVASLLLVNSLLPGYGQ	null	null	cell surface	null	null	null	PYYM_0405600	circumsporozoite (CS) protein (CSP)	no pc orthologs	no pc orthologs	PF3D7_0304600	circumsporozoite (CS) protein (CSP)	PVX_119355; PVX_187290	circumsporozoite protein precursor, putative; circumsporozoite protein, truncated, putative	PKH_083560	circumsporozoite (CS) protein precursor
PBANKA_040380	PBANKA_040380>conserved Plasmodium protein, unknown function>PB000797_03_0	1.18509	0.641641	-0.0575176	-0.0142426	0.0289212	-0.00109895	4.28407e-09	4	3	2208	2208	735	12	null	null	null	null	null	null	null	PYYM_0406200	conserved Plasmodium protein, unknown function	PCHAS_040470	conserved Plasmodium protein, unknown function	PF3D7_0305300	conserved Plasmodium membrane protein, unknown function	PVX_119390	hypothetical protein, conserved,PV1H14185_P	PKH_083460	conserved Plasmodium protein, unknown function
PBANKA_040390	PBANKA_040390>conserved Plasmodium protein, unknown function>PB000569_01_0	-0.829986	-0.0356178	0.0515079	-0.0454863	-0.165101	0.0017095	2.78094e-05	4	3	438	438	145	0	null	null	null	null	null	null	null	PYYM_0406300	conserved Plasmodium protein, unknown function	PCHAS_040480	conserved Plasmodium protein, unknown function	PF3D7_0305400	conserved Plasmodium protein, unknown function	PVX_119395	hypothetical protein, conserved,PV1H14190_P	PKH_083450	conserved Plasmodium protein, unknown function
PBANKA_040420	PBANKA_040420>ubiquitin-conjugating enzyme e2, putative>PB301382_00_0	0.949772	0.652739	-0.0155684	0.00290398	-0.0169322	0.00218455	2.70666e-08	4	3	420	420	139	0	null	small conjugating protein ligase activity	post-translational protein modification, regulation of protein metabolic process	null	acid-amino acid ligase activity	null	null	PYYM_0406600	ubiquitin-conjugating enzyme e2, putative	PCHAS_040510	ubiquitin-conjugating enzyme e2, putative	PF3D7_0305700	ubiquitin conjugating enzyme E2, putative	PVX_119410	ubiquitin-conjugating enzyme e2, putative,PV1H14205_P	PKH_083420	ubiquitin conjugating enzyme E2, putative
PBANKA_040450	PBANKA_040450>conserved Plasmodium protein, unknown function>PB000750_02_0	-0.0975098	-0.133277	-0.207736	0.584349	0.368128	0.248516	0.00303307	4	2	1062	1062	353	0	null	null	null	null	null	null	null	PYYM_0406900	conserved Plasmodium protein, unknown function	PCHAS_040540	conserved Plasmodium protein, unknown function	PF3D7_0306100	conserved Plasmodium protein, unknown function	PVX_119430	hypothetical protein, conserved,PV1H14225_P	PKH_083380	conserved Plasmodium protein, unknown function
PBANKA_040480	PBANKA_040480>FAD-dependent glycerol-3-phosphate dehydrogenase, putative>PB001022_02_0	-0.894082	-0.254264	0.0322971	-0.192304	-0.0909947	-0.146782	0.0280215	4	1	1884	1884	627	1	HMM: MLKKALAGAGGLGMISVGGVYLL, NN: MLKKALAGAGGLGMISVGGVYLL	glycerol-3-phosphate dehydrogenase activity	glycerol-3-phosphate metabolic process	glycerol-3-phosphate dehydrogenase complex	oxidoreductase activity	oxidation-reduction process	null	PYYM_0407200	FAD-dependent glycerol-3-phosphate dehydrogenase, putative	PCHAS_040570	FAD-dependent glycerol-3-phosphate dehydrogenase, putative	PF3D7_0306400	FAD-dependent glycerol-3-phosphate dehydrogenase, putative	PVX_119445	FAD-dependent glycerol-3-phosphate dehydrogenase, putative	PKH_083350	FAD-dependent glycerol-3-phosphate dehydrogenase, putative
PBANKA_040490	PBANKA_040490>conserved Plasmodium protein, unknown function>PB001023_02_0	0.0816763	0.241269	-0.0164975	0	-0.0162313	0.000243306	0.0255063	4	1	903	903	300	1	null	null	null	null	null	null	null	PYYM_0407300	conserved Plasmodium protein, unknown function	PCHAS_040580	conserved Plasmodium protein, unknown function	PF3D7_0306500	conserved Plasmodium protein, unknown function	PVX_119450	hypothetical protein, conserved	PKH_083340	conserved Plasmodium protein, unknown function
PBANKA_040500	PBANKA_040500>conserved Plasmodium protein, unknown function>PB001024_02_0	-0.735801	-0.408958	0.13099	0.19606	0.0758452	0.0229944	6.13476e-05	4	1	258	258	85	0	HMM: MTSAPGLSFANLTLMLDLPQLPAI, NN: MTSAPGLSFANLTLMLDLPQLPAI	null	null	null	null	null	null	PYYM_0407400	conserved Plasmodium protein, unknown function	PCHAS_040590	conserved Plasmodium protein, unknown function	PF3D7_0306600	conserved Plasmodium protein, unknown function	PVX_119455	hypothetical protein, conserved	PKH_083330	conserved Plasmodium protein, unknown function
PBANKA_040520	PBANKA_040520>T-complex protein beta subunit, putative>PB000354_02_0	1.25256	0.716072	-0.00656696	0	0.033959	0.000889142	1.11988e-09	4	2	1602	1602	533	0	null	ATP binding, unfolded protein binding	protein folding	null	ATP binding, unfolded protein binding	cellular protein metabolic process, protein folding	null	PYYM_0407600	T-complex protein beta subunit, putative	PCHAS_040610	T-complex protein beta subunit, putative	PF3D7_0306800	T-complex protein beta subunit, putative	PVX_119465	T-complex protein 1, beta subunit, putative	PKH_083310	T-complex protein beta subunit, putative
PBANKA_040550	PBANKA_040550>60S ribosomal protein L7, putative>PB001182_00_0	3.77912	2.81867	-0.295177	-0.0418294	0.260568	0.0668774	7.15275e-25	4	3	774	774	257	0	null	structural constituent of ribosome	translation	intracellular, large ribosomal subunit, ribosome	null	null	null	PYYM_0407900	60S ribosomal protein L7, putative	PCHAS_040640	60S ribosomal protein L7, putative	PF3D7_0307200	60S ribosomal protein L7, putative	PVX_119480	60S ribosomal protein L7, putative	PKH_083280	60S ribosomal protein L7, putative
PBANKA_040560	PBANKA_040560>EB1 homolog, putative>PB001114_03_0	-0.428546	-0.102598	0.0684941	-0.066365	-0.0153333	0.000622193	0.022574	4	1	1308	1308	435	0	null	microtubule binding	null	null	microtubule binding, protein binding	null	null	PYYM_0408000	EB1 homolog, putative	PCHAS_040650	EB1 homolog, putative	PF3D7_0307300	EB1 homolog, putative	PVX_119485	microtubule associated protein EB1, putative	PKH_083270	EB1 homolog, putative
PBANKA_040580	PBANKA_040580>conserved Plasmodium protein, unknown function>PB000887_01_0	-0.369856	-0.324061	-0.043284	0.00290398	-0.108554	0.00250554	0.00741402	4	5	945	945	314	0	null	null	null	null	null	null	null	PYYM_0408200	conserved Plasmodium protein, unknown function	PCHAS_040670	conserved Plasmodium protein, unknown function	PF3D7_0307500	conserved Plasmodium protein, unknown function	PVX_119495	hypothetical protein, conserved	PKH_083250	conserved Plasmodium protein, unknown function
PBANKA_040600	PBANKA_040600>conserved Plasmodium protein, unknown function>PB001090_03_0	0.299865	0.0847566	3.97364e-08	0	-3.97364e-07	0	0.0183379	4	7	4308	4308	1435	0	null	DNA binding	null	null	DNA binding	null	null	PYYM_0408400	conserved Plasmodium protein, unknown function	PCHAS_040690	conserved Plasmodium protein, unknown function	PF3D7_0307700	conserved Plasmodium protein, unknown function	PVX_119505	hypothetical protein, conserved	PKH_083230	conserved Plasmodium protein, unknown function
PBANKA_040610	PBANKA_040610>conserved Plasmodium protein, unknown function>PB000396_01_0	-0.103664	-0.252496	0.0123925	-0.0603867	-0.0727698	0.00731214	0.0064612	4	1	1851	1851	616	0	HMM: MGKFATLFSLCFVFFYLYQSLKLK, NN: MGKFATLFSLCFVFFYLYQSLKLK	protein binding	null	null	protein binding	null	null	PYYM_0408500	conserved Plasmodium protein, unknown function	PCHAS_040700	conserved Plasmodium protein, unknown function	PF3D7_0307800	conserved Plasmodium protein, unknown function	PVX_119510	hypothetical protein, conserved	PKH_083220	conserved Plasmodium protein, unknown function
PBANKA_040630	PBANKA_040630>DNA polymerase epsilon subunit b, putative>PB000615_00_0	-0.563541	-0.460983	-0.069304	0.229743	0.170539	0.184553	2.26732e-05	4	1	1434	1434	477	0	null	DNA binding, DNA-directed DNA polymerase activity	DNA replication	nucleus	DNA binding, DNA-directed DNA polymerase activity	DNA replication	null	PYYM_0408700	DNA polymerase epsilon subunit b, putative	PCHAS_040720	DNA polymerase epsilon subunit b, putative	PF3D7_0308000	DNA polymerase epsilon subunit b, putative	PVX_119520	DNA polymerase delta small subunit, putative	PKH_083200	DNA polymerase delta small subunit, putative
PBANKA_040650	PBANKA_040650>TCP-1/cpn60 chaperonin, putative>PB000831_01_0	0.433008	0.408069	0.0186577	-0.00701181	-0.0151664	0.00253077	0.00608503	4	2	1620	1620	539	0	null	ATP binding, unfolded protein binding	protein folding	null	ATP binding, unfolded protein binding	cellular protein metabolic process, protein folding	null	PYYM_0408900	TCP-1/cpn60 chaperonin, putative	PCHAS_040740	TCP-1/cpn60 chaperonin, putative	PF3D7_0308200	TCP-1/cpn60 chaperonin family, putative	PVX_119530	T-complex protein 1, eta subunit, putative	PKH_083180	T-complex protein eta subunit, putative
PBANKA_040660	PBANKA_040660>conserved Plasmodium protein, unknown function>PB103672_00_0	-0.323854	-0.417014	-0.0138539	0.0296754	-0.0220638	0.0107072	8.90359e-05	4	1	834	834	277	0	null	null	null	null	null	null	null	PYYM_0409000	conserved Plasmodium protein, unknown function	PCHAS_040750	conserved Plasmodium protein, unknown function	no pf orthologs	no pf orthologs	no pv orthologs	no pv orthologs	no pk orthologs	no pk orthologs
PBANKA_040670	PBANKA_040670>activator of Hsp90 ATPase, putative>PB000835_01_0	0.278195	0.205806	0.000332197	0	2.26498e-06	0	0.00225972	4	3	423	423	140	0	null	null	response to stress	null	null	response to stress	null	PYYM_0409200	activator of Hsp90 ATPase, putative	PCHAS_040760	activator of Hsp90 ATPase, putative	PF3D7_0308500	activator of Hsp90 ATPase, putative	PVX_119540	hypothetical protein, conserved	PKH_083160	activator of Hsp90 ATPase, putative
PBANKA_040700	PBANKA_040700>conserved Plasmodium protein, unknown function>PB000909_01_0	0.260466	0.240693	0.0014979	0.00990331	1.82788e-06	0	0.0414651	4	2	327	327	108	0	null	null	null	null	null	null	null	PYYM_0409500	conserved Plasmodium protein, unknown function	PCHAS_040790	conserved Plasmodium protein, unknown function	PF3D7_0308800	conserved protein, unknown function	PVX_119555	hypothetical protein, conserved	PKH_083130	conserved Plasmodium protein, unknown function
PBANKA_040740	PBANKA_040740>serine/threonine protein kinase, putative (ARK2)>PB001379_02_0	-0.322587	-0.118035	-0.0206936	0	-0.0184635	0.00428828	0.0143402	4	3	5160	5160	1719	0	null	ATP binding, protein serine/threonine kinase activity, protein tyrosine kinase activity	protein phosphorylation	null	ATP binding, protein kinase activity, protein tyrosine kinase activity	protein phosphorylation	null	PYYM_0409900	aurora-related kinase 2, putative,serine/threonine protein kinase, putative (ARK2)	PCHAS_040830	serine/threonine protein kinase, putative (ARK2)	PF3D7_0309200	serine/threonine protein kinase, putative (ARK2)	PVX_119575	serine/threonine protein kinase 6, putative	PKH_083090	serine/threonine protein kinase, putative (ARK2)
PBANKA_040750	PBANKA_040750>N2227-like protein, putative>PB001380_02_0	-0.923929	-0.469313	-0.097656	0.471263	0.544123	0.286097	8.38848e-05	4	1	2073	2073	690	1	null	null	null	null	null	null	null	PYYM_0410000	N2227-like protein, putative	PCHAS_040840	N2227-like protein, putative	PF3D7_0309300	N2227-like protein, putative	PVX_119580	hypothetical protein, conserved	PKH_083080	N2227-like protein, putative
PBANKA_040760	PBANKA_040760>asparagine synthetase, putative>PB000521_01_0	2.06355	1.39275	-0.022716	0.0345902	-0.0209506	0.0018456	4.13881e-17	4	2	1746	1746	581	0	null	asparagine synthase (glutamine-hydrolyzing) activity	asparagine biosynthetic process	null	asparagine synthase (glutamine-hydrolyzing) activity	asparagine biosynthetic process, metabolic process	null	PYYM_0410200	asparagine synthetase, putative	PCHAS_040850	asparagine synthetase, putative	PF3D7_0309500	asparagine synthetase, putative	PVX_119585	asparagine synthetase [glutamine-hydrolyzing], putative	PKH_083070	asparagine synthase, putative
PBANKA_040790	PBANKA_040790>YT521-B-like family protein, putative>PB001648_02_0	-0.324784	-0.327748	0.0616283	0	-0.03263	0.00051113	0.00259608	4	7	840	840	279	0	null	null	null	null	null	null	null	PYYM_0410500	YTH domain-containing protein, putative	PCHAS_040880	YTH domain-containing protein, putative	PF3D7_0309800	YTH domain-containing protein, putative	PVX_119595	YTH domain-containing protein, putative	PKH_083040	YTH domain-containing protein, putative
PBANKA_040820	PBANKA_040820>calcium dependent protein kinase 3 (CDPK3)>PB000947_00_0	-0.141635	1.48563	-0.0283157	0.00866024	-0.0247628	0.000853578	8.60738e-13	4	5	1665	1665	554	0	null	ATP binding, calcium ion binding, protein serine/threonine kinase activity, protein tyrosine kinase activity	protein phosphorylation	null	ATP binding, calcium ion binding, protein kinase activity, protein tyrosine kinase activity	protein phosphorylation	null	PYYM_0315000; PYYM_0410800; PYYM_0617000; PYYM_1353200	calcium-dependent protein kinase 1, putative (CDPK1); calcium-dependent protein kinase 3 (CDPK3); calcium-dependent protein kinase 4 (CDPK4); calcium-dependent protein kinase 5 (CDPK5)	PCHAS_031630; PCHAS_040910; PCHAS_061690; PCHAS_135610	calcium-dependent protein kinase 1, putative (CDPK1); calcium-dependent protein kinase 3, putative (CDPK3); calcium-dependent protein kinase 4, putative (CDPK4); calcium-dependent protein kinase 5, putative (CDPK5)	PF3D7_0217500; PF3D7_0310100; PF3D7_0610600; PF3D7_0717500; PF3D7_1337800	calcium-dependent protein kinase 1 (CDPK1); calcium-dependent protein kinase 3 (CDPK3); calcium-dependent protein kinase 2 (CDPK2); calcium-dependent protein kinase 4 (CDPK4); calcium-dependent protein kinase 5 (CDPK5)	PVX_000555; PVX_002665; PVX_082820; PVX_119610	calcium-dependent protein kinase 4, putative; calcium-dependent protein kinase 1, putative; calcium-dependent protein kinase, putative; calcium-dependent protein kinase 3, putative	PKH_030080; PKH_040260; PKH_083010; PKH_121600	calcium-dependent protein kinase 4, putative (CDPK4); calcium-dependent protein kinase 1, putative (CDPK1); calcium-dependent protein kinase 3, putative; calcium-dependent protein kinase, putative (CDPK5)
PBANKA_040840	PBANKA_040840>phosphoglycerate mutase, putative>PB001107_03_0	-0.322928	-0.187882	0.000392159	-0.0503987	-0.00549018	0.00108337	0.0127025	4	2	3210	3210	1069	0	null	null	null	null	null	null	null	PYYM_0411000	phosphoglycerate mutase, putative	PCHAS_040930	phosphoglycerate mutase, putative	PF3D7_0310300	phosphoglycerate mutase, putative	PVX_119620	hypothetical protein, conserved	PKH_082990	conserved Plasmodium protein, unknown function
PBANKA_040870	PBANKA_040870>aybindin-like protein, putative>PB001028_03_0	0.617472	0.383331	0	0	1.98682e-07	0	0.00024415	4	2	435	435	144	0	null	null	ER to Golgi vesicle-mediated transport	cis-Golgi network	null	ER to Golgi vesicle-mediated transport, transport	cis-Golgi network	PYYM_0411300	aybindin-like protein, putative	PCHAS_040960	aybindin-like protein, putative	PF3D7_0310700	sybindin-like protein, putative	PVX_119640	sybindin domain containing protein	PKH_082950	sybindin-like protein, putative
PBANKA_040880	PBANKA_040880>conserved Plasmodium protein, unknown function>PB001029_03_0	1.04569	0.775473	-0.071256	0.00901528	-0.0145788	0.00762574	8.3287e-12	4	1	330	330	109	2	HMM: MSMFLNIVILFDTASVVFLL, NN: MSMFLNIVILFDTASVVFLLITFLMLTF	null	null	null	null	null	null	PYYM_0411400	conserved Plasmodium protein, unknown function	PCHAS_040970	conserved Plasmodium protein, unknown function	PF3D7_0310800	conserved Plasmodium protein, unknown function	PVX_119645	hypothetical protein, conserved	PKH_082940	conserved Plasmodium protein, unknown function
PBANKA_040900	PBANKA_040900>conserved Plasmodium protein, unknown function>PB001197_00_0	-0.488968	-0.340166	0.0154231	-0.00940184	-0.044384	-0.0301584	0.000561032	4	2	567	567	188	2	null	null	null	null	null	null	null	PYYM_0411600	conserved Plasmodium protein, unknown function	PCHAS_040990	conserved Plasmodium protein, unknown function	PF3D7_0311000	conserved Plasmodium protein, unknown function	PVX_119655	hypothetical protein, conserved	PKH_082920	conserved Plasmodium protein, unknown function
PBANKA_040910	PBANKA_040910>pre-mRNA splicing factor, putative>PB001198_00_0	0.679812	0.43396	0.0553258	0.0326446	-0.011896	0.00214811	1.81463e-05	4	3	1269	1269	422	0	null	null	mRNA processing	null	null	mRNA processing	null	PYYM_0411700	pre-mRNA splicing factor, putative	PCHAS_041000	pre-mRNA splicing factor, putative	PF3D7_0311100	pre-mRNA splicing factor, putative	PVX_119660	hypothetical protein, conserved	PKH_082910	splicing factor, putative
PBANKA_040920	PBANKA_040920>valine -- tRNA ligase, putative>PB001195_00_0	0.320001	0.0506819	0.00931434	0.0166889	0.0593503	0.00286627	0.00238239	4	2	3450	3450	1149	3	HMM: MRNIFLYVSFILYFLLSVVLSV, NN: MRNIFLYVSFILYFLLSVVLSV	ATP binding, valine-tRNA ligase activity	translation, valyl-tRNA aminoacylation	cytoplasm	ATP binding, aminoacyl-tRNA ligase activity, nucleotide binding	tRNA aminoacylation for protein translation	cytoplasm	PYYM_0411800	valine--tRNA ligase, putative	PCHAS_041010	valine--tRNA ligase, putative,valine -- tRNA ligase, putative	PF3D7_0311200	valine--tRNA ligase, putative	PVX_119665	valine-tRNA ligase	PKH_082900	valine--tRNA ligase, putative
PBANKA_040980	PBANKA_040980>conserved protein, unknown function>PB001146_02_0	0.614607	0.525158	0	-0.011209	0.00520798	0	0.00194789	4	3	1719	1719	572	0	null	null	null	null	null	null	null	PYYM_0412400	conserved protein, unknown function	PCHAS_041070	conserved protein, unknown function	PF3D7_0311800	conserved protein, unknown function	PVX_119695	hypothetical protein, conserved	PKH_082820	conserved protein, unknown function
PBANKA_040990	PBANKA_040990>conserved Plasmodium protein, unknown function>PB300661_00_0	-0.106062	-0.313912	0.000332316	0	0.0206457	0	0.0198555	4	1	1971	1971	656	0	null	null	null	null	null	null	null	PYYM_0412500	conserved Plasmodium protein, unknown function	PCHAS_041080	conserved Plasmodium protein, unknown function	PF3D7_0311900	conserved Plasmodium protein, unknown function	PVX_119700	hypothetical protein, conserved	PKH_082810	conserved Plasmodium protein, unknown function
PBANKA_041000	PBANKA_041000>conserved Plasmodium protein, unknown function>PB000413_03_0	0.376227	0.174978	0.0220187	-0.0475404	-0.135239	0.000853578	0.00787978	4	4	411	411	136	0	null	null	null	null	sequence-specific DNA binding	null	null	PYYM_0412600	conserved Plasmodium protein, unknown function	PCHAS_041090	conserved Plasmodium protein, unknown function	PF3D7_0312000	conserved Plasmodium protein, unknown function	PVX_119705	hypothetical protein, conserved	PKH_082800	conserved Plasmodium protein, unknown function
PBANKA_041010	PBANKA_041010>RING zinc finger protein, putative>PB000247_01_0	-0.268807	-0.256847	0.0046221	0.01289	-0.0088948	-0.0957822	0.0300743	4	1	2058	2058	685	7	null	protein binding, zinc ion binding	null	null	protein binding, zinc ion binding	null	null	PYYM_0412700	RING zinc finger protein, putative	PCHAS_041100	RING zinc finger protein, putative	PF3D7_0312100	RING zinc finger protein, putative	PVX_119710	hypothetical protein, conserved	PKH_082790	zinc finger protein, putative
PBANKA_041060	PBANKA_041060>60S ribosomal protein L26, putative>PB000260_00_0	2.69077	2.14705	-0.034172	0	0.00520782	0	1.50908e-12	4	3	384	384	127	0	null	structural constituent of ribosome	translation	large ribosomal subunit	structural constituent of ribosome	translation	large ribosomal subunit	PYYM_0413400	60S ribosomal protein L26, putative	PCHAS_041150	60S ribosomal protein L26, putative	PF3D7_0312800	60S ribosomal protein L26, putative	PVX_119740	60S ribosomal protein L26, putative	PKH_082730	60S ribosomal protein L26, putative
PBANKA_041065	PBANKA_041065>conserved Plasmodium protein, unknown function>PB405802_00_0	-0.989732	-0.336309	0.0164509	0.164429	0.121607	0.0611571	2.69172e-06	4	3	999	999	332	0	null	null	null	null	null	null	null	PYYM_0413500	conserved Plasmodium protein, unknown function	PCHAS_041155	conserved Plasmodium protein, unknown function	no pf orthologs	no pf orthologs	no pv orthologs	no pv orthologs	no pk orthologs	no pk orthologs
PBANKA_041070	PBANKA_041070>conserved Plasmodium protein, unknown function>PB100477_00_0	-0.224567	-0.0738595	-0.022061	0.112199	0.0341757	0.0319379	0.0276621	4	2	861	861	286	0	null	null	null	null	null	null	null	PYYM_0413600	conserved Plasmodium protein, unknown function	PCHAS_041160	conserved Plasmodium protein, unknown function	PF3D7_0313000	conserved Plasmodium protein, unknown function	PVX_119745	hypothetical protein, conserved	PKH_082710	conserved Plasmodium protein, unknown function
PBANKA_041080	PBANKA_041080>SEL-1 like protein>PB000257_00_0	0.537824	0.135385	0	0	2.78155e-07	0	6.99652e-06	4	4	2202	2202	733	1	HMM: MKSNFWIIIIFFVYVINKIYCF, NN: MKSNFWIIIIFFVYVINKIYCF	null	null	null	null	null	null	PYYM_0413700; PYYM_1313000	SEL-1 like protein; SEL-1 protein, putative	PCHAS_041170; PCHAS_131550	SEL-1 like protein; SEL-1 protein, putative	PF3D7_0313100; PF3D7_1448400	ubiquitin-protein ligase, putative (HRD3); ubiquitin-protein ligase, putative (Hrd3)	PVX_118065; PVX_119750	SEL-1 protein, putative; hypothetical protein, conserved	PKH_082700; PKH_125790	conserved Plasmodium protein, unknown function; SEL-1 protein, putative
PBANKA_041090	PBANKA_041090>conserved Plasmodium protein, unknown function>PB000259_00_0	-0.23282	-0.107092	-0.0344058	-0.101388	0.0637714	0.000243306	0.0452558	4	1	636	636	211	0	null	null	null	null	null	null	null	PYYM_0413800	conserved Plasmodium protein, unknown function	PCHAS_041180	conserved Plasmodium protein, unknown function	PF3D7_0313200	conserved Plasmodium protein, unknown function	PVX_119755	hypothetical protein, conserved	PKH_082690	conserved Plasmodium protein, unknown function
PBANKA_041170	PBANKA_041170>co-chaperone p23, putative>PB000102_00_0	1.32612	1.14298	-0.0418456	0.00463939	-0.00024422	0.000889142	8.18051e-12	4	7	855	855	284	0	HMM: MFFFCIFAIYVLLFKNVLSK, NN: MFFFCIFAIYVLLFKNVLSK	null	null	null	null	null	null	PYYM_0414600	co-chaperone p23, putative	PCHAS_041260	co-chaperone p23, putative	PF3D7_0314000	co-chaperone p23 (P23)	PVX_119795	hypothetical protein, conserved	PKH_082610	co-chaperone p23, putative
PBANKA_041240	PBANKA_041240>zinc finger protein, putative>PB108525_00_0	0.00921985	5.08626e-06	0	0	3.17891e-07	0	0.0222925	4	1	2763	2763	920	0	null	protein binding, zinc ion binding	null	null	protein binding, zinc ion binding	null	null	PYYM_0415400	zinc finger protein, putative	PCHAS_041330	zinc finger protein, putative	PF3D7_0314700	zinc finger protein, putative	PVX_119830	hypothetical protein	PKH_082540	zinc finger protein, putative
PBANKA_041270	PBANKA_041270>zinc finger protein, putative>PB000858_02_0	-0.29964	-0.453544	-0.00903817	0	-0.0741687	0	0.0113297	4	2	570	570	189	0	null	zinc ion binding	null	null	zinc ion binding	null	null	PYYM_0415700	zinc finger protein, putative	PCHAS_041360	zinc finger protein, putative	PF3D7_0315000	zinc finger protein, putative	PVX_095485	hypothetical protein, conserved	no pk orthologs	no pk orthologs
PBANKA_041280	PBANKA_041280>translation initiation factor E4, putative (eIF4E)>PB000857_02_0	0.305252	0.201257	0.0163883	-0.110291	-0.121547	0.00138442	6.22406e-05	4	1	684	684	227	0	null	RNA binding, translation initiation factor activity	translational initiation	cytoplasm	RNA binding, translation initiation factor activity	translational initiation	cytoplasm	PYYM_0415800	translation initiation factor E4, putative (eIF4E)	PCHAS_041370	translation initiation factor E4, putative (eIF4E)	PF3D7_0315100	translation initiation factor 4E (eIF4E)	PVX_095480	translation initiation factor E4, putative	no pk orthologs	no pk orthologs
PBANKA_041290	PBANKA_041290>circumsporozoite- and TRAP-related protein (CTRP)>PB000233_00_0	-0.991592	2.48315	-0.0447305	-0.0712614	-0.216389	-0.0755718	5.0109e-17	4	1	5718	5718	1905	2	HMM: MNKKFVLALSYLVLCVHFIIAS, NN: MNKKFVLALSYLVLCVHFIIAS	null	null	null	protein binding	null	null	PYYM_0415900	circumsporozoite- and TRAP-related protein (CTRP)	PCHAS_041380	circumsporozoite- and TRAP-related protein, putative (CTRP)	PF3D7_0315200	circumsporozoite- and TRAP-related protein (CTRP)	PVX_095475	CTRP adhesive protein (invasive stage), putative	no pk orthologs	no pk orthologs
PBANKA_041330	PBANKA_041330>mitochondrial ribosomal protein L29/L47 precursor, putative>PB000585_01_0	0.391522	0.167408	0	0	-7.94729e-08	0	0.00622741	4	1	696	696	231	0	null	structural constituent of ribosome	translation	mitochondrial ribosome	structural constituent of ribosome	translation	mitochondrial ribosome	PYYM_0416200	mitochondrial ribosomal protein L29/L47 precursor, putative	PCHAS_041420	mitochondrial ribosomal protein L29/L47 precursor, putative	PF3D7_0315500	mitochondrial ribosomal protein L29/L47 precursor, putative	PVX_095455	39s ribosomal protein L47, mitochondrial precursor, putative	no pk orthologs	no pk orthologs
PBANKA_041360	PBANKA_041360>zinc finger protein, putative>PB000588_01_0	0.178169	0.0836245	-0.0045439	0	0.00738573	0	0.0400578	4	1	798	798	265	0	null	protein binding, zinc ion binding	null	cytosol, nucleus	protein binding, zinc ion binding	null	null	no py orthologs	no py orthologs	PCHAS_041450	zinc finger protein, putative	PF3D7_0315800	zinc finger protein, putative	PVX_095445	hypothetical protein, conserved	no pk orthologs	no pk orthologs
PBANKA_041370	PBANKA_041370>conserved Plasmodium protein, unknown function>PB000587_01_0	-0.447371	-0.310391	0.0174042	0.022115	0.0884293	0.00519633	0.000125328	4	2	852	852	283	0	null	null	null	null	null	null	null	PYYM_0416500	conserved Plasmodium protein, unknown function	PCHAS_041460	conserved Plasmodium protein, unknown function	PF3D7_0315900	conserved Plasmodium protein, unknown function	PVX_095440	hypothetical protein, conserved	no pk orthologs	no pk orthologs
PBANKA_041390	PBANKA_041390>mitochondrial ribosomal protein L27 precursor, putative>PB000360_00_0	-0.422023	-0.264963	0.171808	0.276865	0.0843178	0.118499	0.000717887	4	1	921	921	306	0	null	structural constituent of ribosome	translation	intracellular, ribosome	structural constituent of ribosome	translation	intracellular, ribosome	PYYM_0416700	mitochondrial ribosomal protein L27 precursor, putative	PCHAS_041480	mitochondrial ribosomal protein L27 precursor, putative	PF3D7_0316100	mitochondrial ribosomal protein L27 precursor, putative	PVX_095430	hypothetical protein, conserved	no pk orthologs	no pk orthologs
PBANKA_041410	PBANKA_041410>inorganic pyrophosphatase, putative>PB000567_03_0	0.966787	0.405584	0	0	7.94729e-08	0.000704487	3.76247e-05	4	3	1104	1104	367	0	null	inorganic diphosphatase activity, magnesium ion binding	phosphate-containing compound metabolic process	cytoplasm	inorganic diphosphatase activity, magnesium ion binding	phosphate-containing compound metabolic process	cytoplasm	PYYM_0416900	inorganic pyrophosphatase, putative	PCHAS_041500	inorganic pyrophosphatase, putative	PF3D7_0316300.1; PF3D7_0316300.2	inorganic pyrophosphatase, putative; inorganic pyrophosphatase, putative	PVX_095420	inorganic pyrophosphatase, putative	no pk orthologs	no pk orthologs
PBANKA_041440	PBANKA_041440>formate-nitrite transporter, putative>PB000183_01_0	-1.31996	-0.820148	-0.138582	-0.127267	-0.119372	-0.192444	1.51118e-11	4	4	936	936	311	6	null	transporter activity	transport	membrane	transporter activity	transport	membrane	PYYM_0417200	formate-nitrite transporter, putative	PCHAS_041530	formate-nitrite transporter, putative	PF3D7_0316600	formate-nitrite transporter, putative	PVX_095405	transporter, putative	PKH_082480	transporter, putative
PBANKA_041450	PBANKA_041450>HVA22/TB2/DP1 family protein, putative>PB300744_00_0	0.527239	0.428291	-0.0285441	0	0.0128566	0.000704487	0.0017995	4	2	681	681	226	2	null	null	null	null	null	null	null	PYYM_0417300	HVA22/TB2/DP1 family protein, putative	PCHAS_041540	HVA22/TB2/DP1 family protein, putative	PF3D7_0316700	HVA22/TB2/DP1 family protein, putative	PVX_095400	hypothetical protein, conserved	PKH_082470	HVA22/TB2/DP1 family protein, putative
PBANKA_041460	PBANKA_041460>40S ribosomal protein S15A, putative>PB001345_02_0	0.853442	0.512771	0.230124	-0.832514	-0.509357	-0.87909	1.08877e-11	4	2	393	393	130	0	null	structural constituent of ribosome	translation	intracellular, ribosome	structural constituent of ribosome	translation	intracellular, ribosome	PYYM_0417400	40S ribosomal protein S15A, putative	PCHAS_041550	40S ribosomal protein S15A, putative	PF3D7_0316800	40S ribosomal protein S15A, putative	PVX_095390	40S ribosomal protein S15Aa, putative	PKH_082460	40S ribosomal protein S15A, putative
PBANKA_041470	PBANKA_041470>zinc finger protein, putative>PB300478_00_0	0.364174	0.397367	-0.00452622	0.039937	-0.00784214	0.0452364	0.00759252	4	1	2037	2037	678	0	null	nucleic acid binding, zinc ion binding	null	null	nucleic acid binding, zinc ion binding	null	null	PYYM_0417500	zinc finger protein, putative	PCHAS_041560	zinc finger protein, putative	PF3D7_0906600	zinc finger protein, putative	PVX_098775	hypothetical protein	PKH_070390	zinc finger protein, putative
PBANKA_041570	PBANKA_041570>autophagy-related protein 3, putative (ATG3)>PB000344_03_0	-0.583432	-0.507209	0.0657568	0.0260638	0.0258286	0.050341	0.00820327	4	12	975	975	324	0	null	null	null	null	null	null	null	PYYM_0418500	autophagy-related protein 3, putative (ATG3)	PCHAS_041660	autophagy-related protein 3, putative (ATG3)	PF3D7_0905700.1; PF3D7_0905700.2; PF3D7_0905700.3	autophagy-related protein 3, putative (ATG3); autophagy-related protein 3, putative (ATG3); autophagy-related protein 3, putative (ATG3)	PVX_098725	autophagy-related protein 3, putative (ATG3)	PKH_070290	autophagy-related protein 3, putative (ATG3)
PBANKA_041590	PBANKA_041590>conserved Plasmodium protein, unknown function>PB301334_00_0	-0.33575	-0.360694	0.0452436	0.01446	-0.00538095	0.00280658	0.00235103	4	1	711	711	236	4	null	null	null	null	null	null	null	PYYM_0418700	conserved Plasmodium protein, unknown function	PCHAS_041680	conserved Plasmodium protein, unknown function	PF3D7_0905500	conserved Plasmodium protein, unknown function	PVX_098715	hypothetical protein, conserved	PKH_070270	conserved Plasmodium protein, unknown function
PBANKA_041600	PBANKA_041600>RhopH3, putative>PB000377_03_0	2.31869	1.70934	-0.0417298	0.00380615	-0.124767	0.00503349	5.93172e-17	4	7	2727	2727	908	0	HMM: MPTNSFTKLFLASLCTFSVSQVWGK, NN: MPTNSFTKLFLASLCTFSVSQVWGK	null	null	null	null	null	null	PYYM_0418800	RhopH3, putative	PCHAS_041690	RhopH3, putative	PF3D7_0905400	high molecular weight rhoptry protein 3 (RhopH3)	PVX_098712	RhopH3, putative	PKH_070260	rhoptry protein, putative
PBANKA_041640	PBANKA_041640>conserved Plasmodium protein, unknown function>PB000790_02_0	-0.50689	-0.347106	-0.098353	-0.28165	-0.175089	-0.0501521	0.027159	4	1	813	813	270	0	null	null	null	null	null	null	null	PYYM_0419200	conserved Plasmodium protein, unknown function	PCHAS_041730	conserved Plasmodium protein, unknown function	PF3D7_0905000	conserved Plasmodium protein, unknown function	PVX_098695	hypothetical protein, conserved	PKH_070220	conserved Plasmodium protein, unknown function
PBANKA_041680	PBANKA_041680>ubiquitin specific protease, putative>PB000788_02_0	0.244568	-0.015987	0.00750331	0	-0.0723114	0.00163237	7.4438e-06	4	2	4161	4161	1386	0	null	ubiquitin thiolesterase activity	ubiquitin-dependent protein catabolic process	null	ubiquitin thiolesterase activity	ubiquitin-dependent protein catabolic process	null	PYYM_0419600	ubiquitin specific protease, putative	PCHAS_041770	ubiquitin specific protease, putative	PF3D7_0904600	ubiquitin specific protease, putative	PVX_098675	ubiquitin carboxyl-terminal hydrolase, putative	PKH_070180	ubiquitin specific protease, putative
PBANKA_041690	PBANKA_041690>prefoldin subunit, putative>PB000793_02_0	-0.7465	-0.167198	-0.0498811	0.0670406	-0.155258	-0.0427193	0.00035122	4	2	390	390	129	0	null	unfolded protein binding	protein folding	prefoldin complex	chaperone binding, unfolded protein binding	protein folding	prefoldin complex	PYYM_0419700	prefoldin subunit, putative	PCHAS_041780	prefoldin subunit, putative	PF3D7_0904500	prefoldin subunit, putative	PVX_098670	prefoldin subunit 4, putative	PKH_070170	prefoldin subunit, putative
PBANKA_041720	PBANKA_041720>conserved Plasmodium protein, unknown function>PB000814_03_0	1.31062	0.173098	1.58946e-07	0	0.0235354	0	3.12965e-14	4	2	861	861	286	1	HMM: MNLVHFILPILFLQACVVISS, NN: MNLVHFILPILFLQACVVISS	null	null	null	null	null	null	PYYM_0420000	conserved Plasmodium protein, unknown function	PCHAS_041810	conserved Plasmodium protein, unknown function	PF3D7_0904200	conserved Plasmodium protein, unknown function	PVX_098655	hypothetical protein, conserved	PKH_070140	conserved Plasmodium protein, unknown function
PBANKA_041750	PBANKA_041750>60S ribosomal protein L32, putative>PB001042_03_0	2.30331	1.72254	-0.130263	-0.06925	0.12117	0.00619896	9.09032e-15	4	2	396	396	131	0	null	structural constituent of ribosome	translation	intracellular, ribosome	structural constituent of ribosome	translation	intracellular, ribosome	PYYM_0420300	60S ribosomal protein L32, putative	PCHAS_041840	60S ribosomal protein L32, putative	PF3D7_0903900	60S ribosomal protein L32, putative	PVX_098640	60S ribosomal protein L32, putative	PKH_070110	ribosomal protein L32, putative
PBANKA_041760	PBANKA_041760>LCCL domain-containing protein (CCp4)>PB000955_03_0	-0.34169	-0.242831	0.0544086	-0.021328	0.0152058	0.000911037	0.00571707	4	2	4422	4422	1473	0	HMM: MNIYFFLICFFVFACMCECS, NN: MNIYFFLICFFVFACMCE	null	null	null	null	null	null	PYYM_0420400	LCCL domain-containing protein (CCp4)	PCHAS_041850	LCCL domain-containing protein (CCp4)	PF3D7_0903800	LCCL domain-containing protein (CCp4)	PVX_098635	hypothetical protein, conserved	PKH_070100	LCCL domain-containing protein (CCp4)
PBANKA_041770	PBANKA_041770>alpha tubulin 1>PB000857_00_0	0.843332	0.484856	0.0188004	-0.0844148	-0.0230467	0.118655	5.13306e-10	4	3	1362	1362	453	0	null	GTP binding, GTPase activity, structural molecule activity	microtubule-based movement, protein polymerization	microtubule, protein complex	GTP binding, GTPase activity	GTP catabolic process, protein polymerization	protein complex	PYYM_0420500; PYYM_0523200	alpha tubulin 1; alpha tubulin 2	PCHAS_041860; PCHAS_052290	alpha tubulin 1, putative; alpha-tubulin 2, putative	PF3D7_0422300; PF3D7_0903700	alpha tubulin 2; alpha tubulin 1	PVX_090155; PVX_098630	tubulin alpha chain, putative; tubulin alpha chain, putative	PKH_052580; PKH_070090	alpha-tubulin II, putative; alpha tubulin, putative
PBANKA_041830	PBANKA_041830>retrieval receptor for endoplasmic reticulum membrane proteins, putative>PB000787_01_0	0.612365	0.127929	0.012115	-0.0948303	-0.00463712	-0.0409693	5.96224e-07	4	2	606	606	201	3	null	null	null	integral to membrane	null	null	integral to membrane	PYYM_0421100	retrieval receptor for endoplasmic reticulum membrane proteins, putative	PCHAS_041920	retrieval receptor for endoplasmic reticulum membrane proteins, putative	PF3D7_0903100	retrieval receptor for endoplasmic reticulum membrane proteins, putative	PVX_098600	RER1 protein, putative	PKH_070030	Rer1 family protein, putative
PBANKA_050140	PBANKA_050140>conserved Plasmodium protein, unknown function>PB000784_02_0	-1.62364	-0.933747	-0.212866	-0.209053	-0.194394	-0.00884871	3.4731e-18	5	1	768	768	255	0	HMM: MANFNRYSFLVLVCILVVYKYVESL, NN: MANFNRYSFLVLVCILVVYKYVESL	null	null	null	null	null	null	PYYM_0501800	conserved Plasmodium protein, unknown function	PCHAS_050150	conserved Plasmodium protein, unknown function	PF3D7_1017100	conserved Plasmodium protein, unknown function	PVX_001725	hypothetical protein, conserved	PKH_060120	conserved Plasmodium protein, unknown function
PBANKA_050160	PBANKA_050160>golgi re-assembly stacking protein, putative (GRASP)>PB001215_00_0	-0.402558	-0.136563	-0.0166066	0.0230193	-0.0681106	0.00983008	0.00851697	5	2	1320	1320	439	0	null	null	null	null	null	null	null	PYYM_0502000	golgi re-assembly stacking protein, putative (GRASP)	PCHAS_050170	golgi re-assembly stacking protein, putative (GRASP)	PF3D7_1017300.1; PF3D7_1017300.2	golgi re-assembly stacking protein 2 (GRASP); golgi re-assembly stacking protein 2 (GRASP)	PVX_001735	hypothetical protein, conserved	PKH_060140	golgi re-assembly stacking protein, putative (GRASP)
PBANKA_050190	PBANKA_050190>conserved Plasmodium protein, unknown function>PB000047_00_0	-0.450592	0.0134785	0.142001	-0.00127506	0.0819847	0.0861967	0.00437497	5	1	1614	1614	537	0	null	null	null	null	null	null	null	PYYM_0502300	conserved Plasmodium protein, unknown function	PCHAS_050200	conserved Plasmodium protein, unknown function	PF3D7_1017600	conserved Plasmodium protein, unknown function	PVX_001750	hypothetical protein, conserved	PKH_060170	conserved Plasmodium protein, unknown function
PBANKA_050210	PBANKA_050210>conserved Plasmodium protein, unknown function>PB000046_00_0	-0.491308	-0.365387	0.112939	-0.0912162	-0.103805	-0.150919	0.000413598	5	3	2847	2847	948	0	null	null	null	null	null	null	null	PYYM_0502500	conserved Plasmodium protein, unknown function	PCHAS_050220	conserved Plasmodium protein, unknown function	PF3D7_1017800	conserved Plasmodium protein, unknown function	PVX_001755	hypothetical protein, conserved	PKH_060190	conserved Plasmodium protein, unknown function
PBANKA_050220	PBANKA_050220>26s proteasome subunit p55, putative>PB001167_00_0	0.592057	0.236766	0.012993	0	0.00114127	0	0.000115097	5	2	1404	1404	467	0	null	null	null	null	protein binding	null	null	PYYM_0502600	26s proteasome subunit p55, putative	PCHAS_050230	26s proteasome subunit p55, putative	PF3D7_1017900	26s proteasome regulatory subunit p55, putative	PVX_001760	26s proteasome subunit p55, putative	PKH_060200	26s proteasome subunit p55, putative
PBANKA_050250	PBANKA_050250>serine/threonine protein phosphatase, putative>PB001168_00_0	0.0767058	0.0088915	0	0	7.94729e-08	0	0.034041	5	2	6288	6288	2095	0	null	hydrolase activity	null	null	hydrolase activity	null	null	PYYM_0502900	serine/threonine protein phosphatase, putative	PCHAS_050260	serine/threonine protein phosphatase, putative	PF3D7_1018200	serine/threonine protein phosphatase, putative	PVX_001775	erythrocyte membrane-associated antigen, putative	PKH_060230	erythrocyte membrane-associated antigen, putative
PBANKA_050360	PBANKA_050360>60S ribosomal protein L30e, putative>PB000148_02_0	1.22106	1.03772	-0.0692641	0.0309827	0.11733	0.0467808	4.67946e-08	5	2	327	327	108	0	null	structural constituent of ribosome	translation	intracellular, ribosome	null	null	null	PYYM_0504000	60S ribosomal protein L30e, putative	PCHAS_050370	60S ribosomal protein L30e, putative	PF3D7_1019400	60S ribosomal protein L30e, putative	PVX_001835	60S ribosomal protein L30, putative	PKH_060340	60S ribosomal protein L30e, putative
PBANKA_050390	PBANKA_050390>conserved Plasmodium protein, unknown function>PB000613_01_0	-0.000662009	5.08626e-06	0	0	-1.19209e-07	0	0.00109704	5	1	1698	1698	565	0	null	null	null	null	null	null	null	PYYM_0504300	conserved Plasmodium protein, unknown function	PCHAS_050400	conserved Plasmodium protein, unknown function	no pf orthologs	no pf orthologs	no pv orthologs	no pv orthologs	no pk orthologs	no pk orthologs
PBANKA_050420	PBANKA_050420>large subunit rRNA processing RRM protein, putative>PB300359_00_0	-0.471148	-0.289968	0.10065	0.0765615	-0.0873932	-0.000510653	0.0019455	5	10	1137	1137	378	0	null	nucleic acid binding	null	null	nucleic acid binding	null	null	PYYM_0504600	large subunit rRNA processing RRM protein, putative	PCHAS_050430	large subunit rRNA processing RRM protein, putative	PF3D7_1020000	large subunit rRNA processing RRM protein, putative	PVX_001865	RNA binding protein, putative	PKH_060400	large subunit rRNA processing RRM protein, putative
PBANKA_050460	PBANKA_050460>S-adenosyl-L-methionine-dependent methyltransferase, putative>PB000443_02_0	0.409191	-0.119055	-0.0799926	-0.0622355	-0.135233	-0.0111763	0.00810408	5	2	1443	1443	480	0	null	null	null	null	null	null	null	PYYM_0505000	S-adenosyl-L-methionine-dependent methyltransferase, putative	PCHAS_050470	S-adenosyl-L-methionine-dependent methyltransferase, putative	PF3D7_1020400	S-adenosyl-L-methionine-dependent methyltransferase, putative	PVX_001880	hypothetical protein, conserved	PKH_060440	S-adenosyl-L-methionine-dependent methyltransferase, putative
PBANKA_050480	PBANKA_050480>conserved Plasmodium protein, unknown function>PB103756_00_0	-0.177796	-0.170773	0.01774	0	6.55651e-06	0.000243306	0.00693109	5	3	4662	4662	1553	2	null	null	null	null	null	null	null	PYYM_0505200	conserved Plasmodium protein, unknown function	PCHAS_050490	conserved Plasmodium protein, unknown function	PF3D7_1020600	conserved Plasmodium membrane protein, unknown function	PVX_001890	hypothetical protein, conserved	PKH_060460	conserved Plasmodium protein, unknown function
PBANKA_050500	PBANKA_050500>dihydrolipoamide acyltransferase, putative>PB000163_02_0	-0.416611	-0.211718	0.0186628	0.0343525	-0.0139205	0.00481145	0.00355902	5	11	1875	1875	624	0	HMM: MMRYFIFFLTFWLNIYKCI, NN: MMRYFIFFLTFWLNIYKCI	transferase activity, transferring acyl groups	metabolic process	null	null	metabolic process	null	PYYM_0505400	dihydrolipoamide acyltransferase, putative	PCHAS_050510	dihydrolipoamide acyltransferase, putative	PF3D7_1020800	dihydrolipoamide acyltransferase component E2 (DLAT)	PVX_001900	dihydrolipoamide acetyltransferase, putative	PKH_060480	dihydrolipoamide acetyltransferase, putative
PBANKA_050510	PBANKA_050510>ADP-ribosylation factor, putative (ARF1)>PB000446_01_0	1.43879	0.891297	-0.039188	-0.0761307	0.140668	0.00836468	2.35253e-14	5	5	546	546	181	0	null	GTP binding	intracellular protein transport, small GTPase mediated signal transduction	intracellular	GTP binding	intracellular protein transport, protein transport, small GTPase mediated signal transduction	intracellular	PYYM_0505500	ADP-ribosylation factor, putative (ARF1)	PCHAS_050520	ADP-ribosylation factor, putative (ARF1)	PF3D7_1020900	ADP-ribosylation factor (ARF1)	PVX_001905	ADP-ribosylation factor, putative	PKH_060500	ADP-ribosylation factor, putative (ARF1)
PBANKA_050570	PBANKA_050570>RNA helicase, putative>PB300833_00_0	0.613757	0.504056	-0.0485348	-0.0096978	-0.0101876	0.00324909	3.38595e-05	5	1	1830	1830	609	0	null	ATP binding, ATP-dependent helicase activity, helicase activity, nucleic acid binding	null	null	ATP binding, ATP-dependent helicase activity, helicase activity, nucleic acid binding	null	null	PYYM_0506100	RNA helicase, putative	PCHAS_050580	RNA helicase, putative	PF3D7_1021500	RNA helicase, putative	PVX_001940	ATP-dependent RNA helicase, putative	PKH_060560	RNA-helicase, putative
PBANKA_050580	PBANKA_050580>deoxyribose-phosphate aldolase, putative>PB000632_03_0	0.488212	0.346206	0.0200794	-0.0270004	-0.0284713	0.0152098	4.28407e-09	5	1	789	789	262	0	null	deoxyribose-phosphate aldolase activity	deoxyribonucleotide catabolic process	cytoplasm	deoxyribose-phosphate aldolase activity, lyase activity	deoxyribonucleotide catabolic process	cytoplasm	PYYM_0506200	deoxyribose-phosphate aldolase, putative	PCHAS_050590	deoxyribose-phosphate aldolase, putative	PF3D7_1021600	deoxyribose-phosphate aldolase, putative	PVX_001945	deoxyribose-phosphate aldolase, putative	PKH_060570	deoxyribose-phosphate aldolase, putative
PBANKA_050630	PBANKA_050630>conserved Plasmodium protein, unknown function>PB001078_01_0	0.137135	0.0146435	1.19209e-07	0	0.00114123	0	0.0199425	5	2	768	768	255	0	null	null	null	null	null	null	null	PYYM_0506700	conserved Plasmodium protein, unknown function	PCHAS_050640	conserved Plasmodium protein, unknown function	PF3D7_1022100	conserved Plasmodium protein, unknown function	PVX_001970	hypothetical protein, conserved	PKH_060620	conserved Plasmodium protein, unknown function
PBANKA_050660	PBANKA_050660>pre-mRNA splicing factor, putative>PB000229_02_0	1.59173	0.872657	0	0	-5e-15	0	1.21551e-07	5	4	1446	1446	481	0	null	nucleic acid binding	null	null	nucleic acid binding	null	null	PYYM_0507000	pre-mRNA splicing factor, putative	PCHAS_050670	pre-mRNA splicing factor, putative	PF3D7_1022400	pre-mRNA splicing factor, putative	PVX_111600	pre-mRNA splicing factor, putative	PKH_060650	pre-mRNA splicing factor, putative
PBANKA_050670	PBANKA_050670>citrate synthase, mitochondrial precursor, putative>PB001560_02_0	-0.195023	-0.315274	0.0172953	0.00140663	-0.0233423	0.000684897	0.0064412	5	1	1701	1701	566	0	null	transferase activity, transferring acyl groups, acyl groups converted into alkyl on transfer	cellular carbohydrate metabolic process	null	null	cellular carbohydrate metabolic process	null	PYYM_0507100	citrate synthase, mitochondrial precursor, putative	PCHAS_050680	citrate synthase, mitochondrial precursor, putative	PF3D7_1022500	citrate synthase, mitochondrial precursor, putative	PVX_111595; PVX_224290; PVX_228290	citrate synthase, mitochondrial precursor, putative; citrate synthase, mitochondrial precursor, putative; citrate synthase, mitochondrial precursor, putative	PKH_060660	citrate synthase, mitochondrial precursor, putative
PBANKA_050690	PBANKA_050690>conserved Plasmodium protein, unknown function>PB000063_02_0	-0.707178	-0.37027	-0.0346826	-0.0114903	-0.0369587	-0.0230992	0.00654334	5	1	1296	1296	431	0	null	null	null	null	null	null	null	PYYM_0507300	conserved Plasmodium protein, unknown function	PCHAS_050700	conserved Plasmodium protein, unknown function	PF3D7_1022700	phospholipid scramblase 1, putative	PVX_111580	phospholipid scramblase 1, putative	PKH_060680	phospholipid scramblase 1, putative
PBANKA_050710	PBANKA_050710>CDGSH iron-sulfur domain-containing protein, putative>PB106068_00_0	-0.758763	-0.406056	0.00165117	0.195991	0.0692834	0.171312	0.00102728	5	4	357	357	118	1	null	2 iron, 2 sulfur cluster binding	null	intracellular membrane-bounded organelle	null	null	intracellular membrane-bounded organelle	PYYM_0507500	CDGSH iron-sulfur domain-containing protein, putative	PCHAS_050720	CDGSH iron-sulfur domain-containing protein, putative	PF3D7_1022900	PfMNL-3 mitoNEET-like iron-sulfur protein, putative	PVX_111570	hypothetical protein, conserved	PKH_060700	CDGSH iron-sulfur domain-containing protein, putative
PBANKA_050720	PBANKA_050720>conserved Plasmodium protein, unknown function>PB001058_02_0	-0.921806	-0.487225	0.0404265	0.00409663	-0.0473971	-0.107392	0.000268345	5	1	1200	1200	399	5	null	null	null	null	null	null	null	PYYM_0507600	conserved Plasmodium protein, unknown function	PCHAS_050730	conserved Plasmodium protein, unknown function	PF3D7_1023000	conserved Plasmodium membrane protein, unknown function	PVX_111565	hypothetical protein, conserved	PKH_060720	conserved Plasmodium protein, unknown function
PBANKA_050740	PBANKA_050740>orotidine-monophosphate-decarboxylase, putative (OMPDC)>PB000897_00_0	-0.740351	-0.133794	0.0494517	0.0800159	-0.0629539	-0.00251846	2.96367e-05	5	1	1005	1005	334	0	null	orotidine-5'-phosphate decarboxylase activity	'de novo' pyrimidine nucleobase biosynthetic process, pyrimidine nucleotide biosynthetic process	null	catalytic activity, orotidine-5'-phosphate decarboxylase activity	'de novo' pyrimidine nucleobase biosynthetic process, metabolic process, pyrimidine nucleotide biosynthetic process	null	PYYM_0507800; PYYM_1114500	orotidine-monophosphate-decarboxylase, putative (OMPDC); orotate phosphoribosyltransferase, putative (OPRT)	PCHAS_050750; PCHAS_111200	orotidine-monophosphate-decarboxylase, putative (OMPDC); orotate phosphoribosyltransferase, putative (OPRT)	PF3D7_0512700; PF3D7_1023200	orotate phosphoribosyltransferase (OPRT); orotidine monophosphate decarboxylase (OMPDC)	PVX_080605; PVX_111555	orotate phosphoribosyltransferase, putative; orotidine 5' monophosphate decarboxylase, putative	PKH_060740; PKH_101980	orotidine-monophosphate-decarboxylase, putative (OMPDC); orotate phosphoribosyltransferase, putative (OPRT)
PBANKA_050840	PBANKA_050840>RNA-binding protein, putative>PB000311_02_0	0.449008	0.374537	0.0423834	-0.0564464	-0.0527306	0.0116214	9.94968e-05	5	1	489	489	162	0	null	nucleic acid binding	null	null	nucleic acid binding	null	null	PYYM_0508800	RNA-binding protein, putative	PCHAS_050850	RNA-binding protein, putative	PF3D7_1024200	RNA binding protein, putative	PVX_111500	RNA binding protein, putative	PKH_060840	RNA-binding protein, putative
PBANKA_050870	PBANKA_050870>conserved Plasmodium protein, unknown function>PB001105_01_0	-1.03802	-0.780147	-0.186673	0.0377254	-0.0114042	0.162121	4.68757e-05	5	1	669	669	222	1	null	null	null	null	null	null	null	PYYM_0509100	conserved Plasmodium protein, unknown function	PCHAS_050880	conserved Plasmodium protein, unknown function	PF3D7_1024500	conserved Plasmodium protein, unknown function	PVX_111485	hypothetical protein, conserved	PKH_060870	conserved Plasmodium protein, unknown function
PBANKA_050890	PBANKA_050890>conserved Plasmodium protein, unknown function>PB000271_00_0	-0.36821	-0.0778985	0.0442773	0.00017798	-0.0653334	0.0507944	9.79386e-05	5	1	1455	1455	484	0	null	null	null	null	null	null	null	PYYM_0509300	conserved Plasmodium protein, unknown function	PCHAS_050900	conserved Plasmodium protein, unknown function	PF3D7_1024700	conserved Plasmodium protein, unknown function	PVX_111475	hypothetical protein, conserved	PKH_060890	conserved Plasmodium protein, unknown function
PBANKA_050930	PBANKA_050930>glucosamine--fructose-6-phosphate aminotransferase, putative>PB000496_03_0	-0.621737	-0.299436	-0.00197335	-0.0947399	-0.0896063	-0.107391	0.0112753	5	1	2274	2274	757	0	null	carbohydrate binding	carbohydrate metabolic process	null	carbohydrate binding, glutamine-fructose-6-phosphate transaminase (isomerizing) activity	carbohydrate biosynthetic process, carbohydrate metabolic process	cytoplasm	PYYM_0509700	glucosamine--fructose-6-phosphate aminotransferase, putative	PCHAS_050940	glucosamine--fructose-6-phosphate aminotransferase, putative	PF3D7_1025100	glucosamine-fructose-6-phosphate aminotransferase, putative	PVX_111455	glucosamine--fructose-6-phosphate aminotransferase, putative	PKH_060930	glucosamine-fructose-6-phosphate aminotransferase, putative
PBANKA_050990	PBANKA_050990>conserved Plasmodium protein, unknown function>PB000356_01_0	0.450415	0.14188	0	0.0121204	0.00114139	0	0.00907134	5	1	582	582	193	0	null	null	null	null	null	null	null	PYYM_0510300	conserved Plasmodium protein, unknown function	PCHAS_051000	conserved Plasmodium protein, unknown function	PF3D7_1025700	conserved Plasmodium protein, unknown function	PVX_111425	hypothetical protein	PKH_061000	conserved Plasmodium protein, unknown function
PBANKA_051080	PBANKA_051080>conserved Plasmodium protein, unknown function>PB000698_02_0	-0.232347	-0.158931	0.000666181	0	1.58946e-07	0	0.0304437	5	1	4332	4332	1443	0	null	null	null	null	null	null	null	PYYM_0511200	conserved Plasmodium protein, unknown function	PCHAS_051090	conserved Plasmodium protein, unknown function	no pf orthologs	no pf orthologs	PVX_111385	hypothetical protein	PKH_061100	conserved Plasmodium protein, unknown function
PBANKA_051090	PBANKA_051090>40S ribosomal protein S2B, putative>PB000415_00_0	1.3918	0.713574	-0.0620867	0.06958	0.155325	0.0982183	8.52446e-12	5	2	792	792	263	0	null	structural constituent of ribosome	translation	intracellular, ribosome, small ribosomal subunit	structural constituent of ribosome	translation	intracellular, ribosome, small ribosomal subunit	PYYM_0511300	40S ribosomal protein S2B, putative	PCHAS_051100	40S ribosomal protein S2B, putative	PF3D7_1026800	40S ribosomal protein S2B, putative	PVX_111380	40S ribosomal protein, putative	PKH_061110	40S ribosomal protein, putative
PBANKA_051100	PBANKA_051100>biotin--acetyl-CoA-carboxylase, putative>PB000416_00_0	-0.44382	-0.21951	0.0228923	-0.0159626	-0.0301743	-0.0155289	0.0117394	5	1	864	864	287	0	null	biotin-[acetyl-CoA-carboxylase] ligase activity	cellular protein modification process	null	biotin-[acetyl-CoA-carboxylase] ligase activity, catalytic activity	cellular protein modification process	null	PYYM_0511400; PYYM_1324400	biotin--acetyl-CoA-carboxylase, putative; biotin protein ligase, putative	PCHAS_051110; PCHAS_132690	biotin--acetyl-CoA-carboxylase, putative; biotin protein ligase, putative	PF3D7_1026900; PF3D7_1460000	biotin--acetyl-CoA-carboxylase, putative; biotin protein ligase, putative	PVX_111375	biotin--[acetyl-CoA-carboxylase] synthetase, putative	PKH_061120	Biotin--acetyl-CoA-carboxylase ligase, putative
PBANKA_051210	PBANKA_051210>conserved Plasmodium protein, unknown function>PB000224_01_0	0.112018	-0.167889	-0.0201375	0	-0.0245987	0.000621319	0.00274615	5	13	1734	1734	577	0	null	methyltransferase activity	metabolic process	null	methyltransferase activity	metabolic process	null	PYYM_0512500	conserved Plasmodium protein, unknown function	PCHAS_051220	conserved Plasmodium protein, unknown function	PF3D7_1028000	methyltransferase, putative	PVX_111320	hypothetical protein, conserved	PKH_061230	methyltransferase, putative
PBANKA_051220	PBANKA_051220>protoporphyrinogen oxidase>PB000126_02_0	-0.166685	-0.149421	-0.00555607	0.0495705	0.0691429	0.0188528	0.0539694	5	1	2019	2019	672	3	null	null	null	null	null	null	null	PYYM_0512600	protoporphyrinogen oxidase	PCHAS_051230	protoporphyrinogen oxidase	PF3D7_1028100	protoporphyrinogen oxidase	PVX_111315	protoporphyrinogen oxidase, putative	PKH_061240	protoporphyrinogen oxidase, putative
PBANKA_051230	PBANKA_051230>zinc finger, C3HC4 type, putative>PB000125_02_0	-0.215454	-0.226522	-0.0169906	0.00290398	0.00955184	0.00286627	0.0148666	5	1	819	819	272	4	null	protein binding, zinc ion binding	null	null	protein binding, zinc ion binding	null	null	PYYM_0512700	zinc finger, C3HC4 type, putative	PCHAS_051240	zinc finger, C3HC4 type, putative	PF3D7_1028200	zinc finger, C3HC4 type, putative	PVX_111310	hypothetical protein, conserved	PKH_061250	zinc finger, C3HC4 type, putative
PBANKA_051240	PBANKA_051240>nucleolar preribosomal assembly protein, putative>PB104507_00_0	0.179105	0.0611636	0	0	-5.5631e-07	0	0.0446893	5	1	1158	1158	385	0	null	null	null	null	null	null	null	PYYM_0512800	nucleolar preribosomal assembly protein, putative	PCHAS_051250	nucleolar preribosomal assembly protein, putative	PF3D7_1028300	nucleolar preribosomal assembly protein, putative	PVX_111305	hypothetical protein, conserved	PKH_061260	nucleolar preribosomal assembly protein, putative
PBANKA_051250	PBANKA_051250>nucleolar preribosomal assembly protein, putative>PB000591_01_0	0.396636	0.355149	0.0178727	0.159303	0.0796389	0.0707724	0.0526075	5	1	1197	1197	398	0	null	null	null	nucleus	null	null	null	PYYM_0512900	nucleolar preribosomal assembly protein, putative	PCHAS_051260	nucleolar preribosomal assembly protein, putative	PF3D7_1028400	nucleolar preribosomal assembly protein, putative	PVX_111300	brix domain containing protein	PKH_061270	BRIX domain, putative
PBANKA_051270	PBANKA_051270>conserved Plasmodium protein, unknown function>PB103216_00_0	-0.368047	-0.227078	-0.0749876	-0.00478995	0.00985789	0.00408789	0.040136	5	4	456	456	151	0	null	null	null	null	null	null	null	PYYM_0513100	conserved Plasmodium protein, unknown function	PCHAS_051280	conserved Plasmodium protein, unknown function	PF3D7_1028600	conserved Plasmodium protein, unknown function	PVX_111292	conserved Plasmodium protein, unknown function	PKH_061285	conserved Plasmodium protein, unknown function
PBANKA_051290	PBANKA_051290>conserved Plasmodium protein, unknown function>PB000356_03_0	-0.046631	-0.131342	-0.00825385	0.00990331	0.0215384	0.0032388	0.00206051	5	2	354	354	117	1	null	null	null	null	null	null	null	PYYM_0513300	conserved Plasmodium protein, unknown function	PCHAS_051300	conserved Plasmodium protein, unknown function	PF3D7_1028800	conserved Plasmodium protein, unknown function	PVX_111285	hypothetical protein, conserved	PKH_061310	conserved Plasmodium protein, unknown function
PBANKA_051320	PBANKA_051320>conserved Plasmodium protein, unknown function>PB000734_03_0	0.177001	0.135329	-0.0348059	-0.0165463	-0.00728365	-0.00383917	0.0534259	5	1	1698	1698	565	0	null	null	null	null	protein binding	null	null	PYYM_0513600	conserved Plasmodium protein, unknown function	PCHAS_051330	conserved Plasmodium protein, unknown function	PF3D7_1029200	conserved Plasmodium protein, unknown function	PVX_111265	WD domain, G-beta repeat domain containing protein	PKH_061350	conserved Plasmodium protein, unknown function
PBANKA_051350	PBANKA_051350>conserved Plasmodium protein, unknown function>PB107845_00_0	0.0336588	5.08626e-06	0	-0.00574219	6.35783e-07	0	0.0318263	5	1	342	342	113	0	null	null	null	null	null	null	null	PYYM_0513900	conserved Plasmodium protein, unknown function	PCHAS_051360	conserved Plasmodium protein, unknown function	no pf orthologs	no pf orthologs	no pv orthologs	no pv orthologs	no pk orthologs	no pk orthologs
PBANKA_051360	PBANKA_051360>adenosine deaminase, putative>PB000578_03_0	1.23271	0.625086	-0.125512	-0.179313	-0.188578	-0.0715392	1.98016e-12	5	1	1092	1092	363	0	null	deaminase activity	purine ribonucleoside monophosphate biosynthetic process	null	deaminase activity	purine ribonucleoside monophosphate biosynthetic process	null	PYYM_0514000	adenosine deaminase, putative (ADA)	PCHAS_051370	adenosine deaminase, putative (ADA)	PF3D7_1029600	adenosine deaminase (ADA)	PVX_111245	adenosine deaminase, putative	PKH_061390	adenosine deaminase, putative (ADA)
PBANKA_051400	PBANKA_051400>transcription factor, putative>PB001031_02_0	0.434332	0.452933	0.00149798	0	3.97364e-08	0	0.000820411	5	4	396	396	131	0	null	zinc ion binding	positive regulation of transcription, DNA-dependent	nucleus	zinc ion binding	null	nucleus	PYYM_0514400	transcription factor, putative	PCHAS_051410	transcription factor, putative	PF3D7_1030000	transcription factor, putative	PVX_111225	transcription factor, putative	PKH_061430	transcription factor, putative
PBANKA_051410	PBANKA_051410>pre-mRNA-splicing factor ATP-dependent RNA helicase PRP22, putative (PRP22)>PB001029_02_0	0.442186	0.324054	0	0	1.19209e-07	-0.0181538	0.0051742	5	4	3489	3489	1162	0	null	ATP binding, RNA binding, helicase activity	null	null	ATP binding, ATP-dependent helicase activity, RNA binding, helicase activity, nucleic acid binding	null	null	PYYM_0514500; PYYM_0821600; PYYM_1142600	RNA helicase, putative; ATP-dependent RNA helicase, putative; pre-mRNA-splicing factor ATP-dependent RNA helicase PRP16, putative (PRP16)	PCHAS_051420; PCHAS_081890; PCHAS_113970	pre-mRNA-splicing factor ATP-dependent RNA helicase PRP22, putative (PRP22); pre-mRNA-splicing factor ATP-dependent RNA helicase PRP43, putative (PRP43); pre-mRNA-splicing factor ATP-dependent RNA helicase PRP16, putative (PRP16)	PF3D7_0917600; PF3D7_1030100; PF3D7_1364300	pre-mRNA-splicing factor ATP-dependent RNA helicase PRP43, putative (PRP43); pre-mRNA-splicing factor ATP-dependent RNA helicase PRP22, putative (PRP22); pre-mRNA-splicing factor ATP-dependent RNA helicase PRP16 (PRP16)	PVX_099300; PVX_111220; PVX_115175	ATP-dependant RNA helicase, putative; RNA helicase, putative; pre-mRNA-splicing factor ATP-dependent RNA helicase PRP16, putative (PRP16)	PKH_061440; PKH_071490; PKH_110640	pre-mRNA-splicing factor ATP-dependent RNA helicase PRP22, putative (PRP22); pre-mRNA-splicing factor ATP-dependent RNA helicase PRP43, putative (PRP43); pre-mRNA-splicing factor ATP-dependent RNA helicase PRP16, putative (PRP16)
PBANKA_051420	PBANKA_051420>conserved Plasmodium protein, unknown function>PB001030_02_0	-0.446864	-0.349417	-0.0014892	0.00140663	0.00468934	0.000342449	0.00711563	5	1	1260	1260	419	4	HMM: MPKVKKGKAITPPMSKNATRVLNLIMAIGFICAIPQILTT, NN: MPKVKKGKAITPPMSKNATRVLNLIMAIGFICAI	null	null	null	null	null	null	PYYM_0514600	conserved Plasmodium protein, unknown function	PCHAS_051430	conserved Plasmodium protein, unknown function	PF3D7_1030200	conserved Plasmodium protein, unknown function	PVX_111215	hypothetical protein, conserved	PKH_061450	conserved Plasmodium protein, unknown function
PBANKA_051440	PBANKA_051440>conserved Plasmodium protein, unknown function>PB001425_02_0	-0.299366	-0.211859	-0.0119644	0.00463939	-0.00691839	0.00290879	0.0136245	5	2	672	672	223	0	null	null	null	null	null	null	null	PYYM_0514800	conserved Plasmodium protein, unknown function	PCHAS_051450	conserved Plasmodium protein, unknown function	PF3D7_1030400	conserved Plasmodium protein, unknown function	PVX_111205	hypothetical protein, conserved	PKH_061470	conserved Plasmodium protein, unknown function
PBANKA_051450	PBANKA_051450>26S proteasome regulatory subunit, putative>PB000775_03_0	0.266068	0.124932	0	0	-2.38419e-07	0	0.0185967	5	1	1173	1173	390	0	null	null	null	null	protein binding	null	null	PYYM_0514900	26S proteasome regulatory subunit, putative	PCHAS_051460	26S proteasome subunit, putative	PF3D7_1030500	26S proteasome regulatory subunit, putative	PVX_111200	26S proteasome non-ATPase regulatory subunit 13, putative	PKH_061480	26S proteasome regulatory subunit, putative
PBANKA_051480	PBANKA_051480>calmodulin, putative>PB000866_00_0	-0.020053	0.123987	0	0	1.58946e-07	0	0.0441316	5	1	720	720	239	0	null	calcium ion binding	null	null	calcium ion binding	null	null	PYYM_0515200	calmodulin, putative	PCHAS_051490	calmodulin, putative	PF3D7_1030800	calmodulin, putative	PVX_111185	calmodulin, putative	PKH_061510	calmodulin, putative
PBANKA_051490	PBANKA_051490>28 kDa ookinete surface protein (P28)>PB000865_00_0	1.56157	1.59385	7.3115e-06	0	0.00504696	0	7.69187e-13	5	1	642	642	213	1	HMM: MNFKYSFIFLFFIQLAIRYNNAK, NN: MNFKYSFIFLFFIQLAIRYNNAK	null	null	cell surface, membrane	protein binding	null	cell surface, membrane	PYYM_0515300	28 kDa ookinete surface protein (P28)	PCHAS_051500	28 kDa ookinete surface protein, putative (P28)	PF3D7_1030900	28 kDa ookinete surface protein (Pfs28)	PVX_111180	sexual stage surface protein Pvs28	PKH_061520	28 kDa ookinete surface protein, putative
PBANKA_051500	PBANKA_051500>25 kDa ookinete surface antigen precursor (P25)>PB000266_01_0	0.748563	0.925445	-0.0241525	0	0.00345977	0.00181202	5.90792e-07	5	1	654	654	217	2	HMM: MNTYYSVFLFIYAFLGINYYNAA, NN: MNTYYSVFLFIYAFLGINYYNAA	null	null	cell surface, membrane	protein binding	null	cell surface, membrane	PYYM_0515400	25 kDa ookinete surface antigen precursor (P25)	PCHAS_051510	25 kDa ookinete surface antigen precursor, putative (P25)	PF3D7_1031000	25 kDa ookinete surface antigen precursor (Pfs25)	PVX_111175	ookinete surface protein Pvs25	PKH_061530	25 kDa ookinete surface antigen precursor, putative
PBANKA_051520	PBANKA_051520>MORN repeat-containing protein 1, putative (MORN1)>PB000603_00_0	-0.407052	-0.165744	-0.0222456	-0.0800513	-0.00420769	0.00629763	0.0425337	5	1	1095	1095	364	0	null	null	null	null	null	null	null	PYYM_0515600	MORN repeat-containing protein 1, putative (MORN1)	PCHAS_051530	MORN repeat-containing protein 1, putative (MORN1)	PF3D7_1031200	MORN repeat-containing protein 1 (MORN1)	PVX_111165	hypothetical protein, conserved	PKH_061550	MORN repeat-containing protein 1, putative (MORN1)
PBANKA_051530	PBANKA_051530>conserved Plasmodium protein, unknown function>PB102130_00_0	-0.400036	-0.435159	0.0292048	0.0497508	0.0931243	0.00717644	2.3365e-05	5	1	2076	2076	691	0	null	null	null	null	null	null	null	PYYM_0515700	conserved Plasmodium protein, unknown function	PCHAS_051540	conserved Plasmodium protein, unknown function	PF3D7_1031300	conserved Plasmodium protein, unknown function	PVX_111160	hypothetical protein, conserved	PKH_061560	conserved Plasmodium protein, unknown function
PBANKA_051535	PBANKA_051535>OTU-like cysteine protease, putative>PB000440_01_0	-0.424737	-0.0972877	0.0310329	-0.0306627	0.0151941	0	0.00535341	5	8	1038	1038	345	0	null	null	null	null	null	null	null	PYYM_0515800	OTU-like cysteine protease, putative	no pc orthologs	no pc orthologs	PF3D7_1031400.1; PF3D7_1031400.2	OTU-like cysteine protease, putative; OTU-like cysteine protease, putative	PVX_111155	hypothetical protein, conserved	PKH_061570	OTU-like cysteine protease, putative
PBANKA_051540	PBANKA_051540>conserved Plasmodium protein, unknown function>PB001016_01_0	0.217599	0.243764	2.34445e-06	0	-3.97364e-08	0.000342449	0.0389672	5	1	1971	1971	656	0	null	null	null	null	protein binding	null	null	PYYM_0515900	conserved Plasmodium protein, unknown function	PCHAS_051550	conserved Plasmodium protein, unknown function	PF3D7_1031600	conserved Plasmodium protein, unknown function (GEXP15)	PVX_111145	hypothetical protein, conserved	PKH_061590	conserved Plasmodium protein, unknown function
PBANKA_051590	PBANKA_051590>mRNA-decapping enzyme subunit 1, putative (DCP1)>PB001032_00_0	0.70292	0.410313	0	0	7.94729e-08	0	0.00382249	5	1	2994	2994	997	0	null	null	null	null	null	null	null	PYYM_0516400	mRNA-decapping enzyme subunit 1, putative (DCP1)	PCHAS_051600	mRNA-decapping enzyme subunit 1, putative (DCP1)	PF3D7_1032100	mRNA-decapping enzyme subunit 1, putative (DCP1)	PVX_111120	asparagine-rich antigen, putative	PKH_061650	mRNA-decapping enzyme subunit 1, putative (DCP1)
PBANKA_051600	PBANKA_051600>conserved Plasmodium protein, unknown function>PB107328_00_0	0.0130017	0.00354266	0	0	4.37101e-07	0	0.0155471	5	5	399	399	132	0	null	null	null	null	null	null	null	PYYM_0516500	conserved Plasmodium protein, unknown function	PCHAS_051610	conserved Plasmodium protein, unknown function	PF3D7_1032200	conserved Plasmodium protein, unknown function	PVX_111115	hypothetical protein	PKH_061660	conserved Plasmodium protein, unknown function
PBANKA_051620	PBANKA_051620>phosphatidyl inositol glycan, class A, putative>PB106808_00_0	0.294998	0.16285	0	0	3.97364e-08	0	0.00362862	5	7	1359	1359	452	0	null	null	GPI anchor biosynthetic process, biosynthetic process	null	null	GPI anchor biosynthetic process, biosynthetic process	null	PYYM_0516700	phosphatidyl inositol glycan, class A, putative	PCHAS_051630	phosphatidyl inositol glycan, class A, putative	PF3D7_1032400	N-acetylglucosaminyl-phosphatidylinositol biosynthetic protein, putative	PVX_111105	phosphatidyl inositol glycan, class A, putative	PKH_061680	phosphatidyl inositol glycan, class A, putative
PBANKA_051630	PBANKA_051630>DER1-like protein, putative>PB001618_02_0	1.02277	0.639373	0.0206112	0	0.0042123	0.000243306	1.22161e-07	5	3	786	786	261	5	HMM: MDLSGPEVWYNNLPNVTKYMIIIIFLVTLLITCNLL, NN: MDLSGPEVWYNNLPNVTKYMIIIIFLVTLLITCNLL	null	null	null	null	null	null	PYYM_0516800; PYYM_1333500	DER1-like protein, putative; derlin-1, putative (DER1-1)	PCHAS_051640; PCHAS_133640	DER1-like protein, putative; derlin-1, putative (DER1-1)	PF3D7_1032500; PF3D7_1468500	DER1-like protein, putative (Der1-2); derlin-1 (DER1-1)	PVX_111100; PVX_117040	hypothetical protein, conserved; derlin-1, putative (DER1-1)	PKH_061690; PKH_123690	DER1-like protein, putative; derlin-1, putative (DER1-1)
PBANKA_051640	PBANKA_051640>conserved Plasmodium protein, unknown function>PB001619_02_0	0.0562361	0.00392898	0	0	-1.19209e-07	0	0.0120598	5	1	1044	1044	347	1	null	null	null	null	null	null	null	PYYM_0516900	conserved Plasmodium protein, unknown function	PCHAS_051650	conserved protein, unknown function	PF3D7_1032600	conserved protein, unknown function	PVX_111095	hypothetical protein, conserved	PKH_061700	conserved protein, unknown function
PBANKA_051690	PBANKA_051690>S-adenosylmethionine decarboxylase, putative>PB000516_03_0	1.21253	0.772255	-0.107348	0.0435419	-0.0194935	-0.0111951	5.37299e-08	5	1	4212	4212	1403	0	null	adenosylmethionine decarboxylase activity	spermidine biosynthetic process, spermine biosynthetic process	null	adenosylmethionine decarboxylase activity, catalytic activity	spermidine biosynthetic process, spermine biosynthetic process	null	PYYM_0517400	S-adenosylmethionine decarboxylase, putative	PCHAS_051700	S-adenosylmethionine decarboxylase, putative	PF3D7_1033100	S-adenosylmethionine decarboxylase/ornithine decarboxylase (AdoMetDC/ODC)	PVX_111070	S-adenosylmethionine decarboxylase-ornithine decarboxylase, putative	PKH_061750	S-adenosylmethionine decarboxylase-ornithine decarboxylase, putative
PBANKA_051700	PBANKA_051700>early transcribed membrane protein (ETRAMP)>PB106570_00_0	-0.883194	-0.644513	0.0910656	0.352619	0.179469	0.270239	8.36753e-16	5	1	942	942	313	2	HMM: MKVSKIFVLFNVILITHYLVFGLSK, NN: MKVSKIFVLFNVILITHYLVFGLSK	null	null	null	null	null	null	PYYM_0517500	early transcribed membrane protein (ETRMAP)	no pc orthologs	no pc orthologs	no pf orthologs	no pf orthologs	no pv orthologs	no pv orthologs	no pk orthologs	no pk orthologs
PBANKA_051720	PBANKA_051720>haloacid dehalogenase-like hydrolase, putative>PB001420_02_0	0.306441	0.224075	0.00149838	0	-1.98682e-07	0	0.00475602	5	1	891	891	296	0	null	hydrolase activity	metabolic process	null	catalytic activity, hydrolase activity	metabolic process	null	PYYM_0517700	haloacid dehalogenase-like hydrolase, putative	PCHAS_011460; PCHAS_051730; PCHAS_070080; PCHAS_083770; PCHAS_104180; PCHAS_130140; PCHAS_140050; PCHAS_140080	Plasmodium exported protein, unknown function; haloacid dehalogenase-like hydrolase, putative; Plasmodium exported protein, unknown function; haloacid dehalogenase-like hydrolase, putative; haloacid dehalogenase-like hydrolase, putative; HAD hydrolase, putative; HAD hydrolase, putative; HAD hydrolase, putative	PF3D7_1033400	haloacid dehalogenase-like hydrolase, putative	PVX_111055	haloacid dehalogenase, putative	PKH_061780	haloacid dehalogenase-like hydrolase, putative
PBANKA_051740	PBANKA_051740>myb2 transcription factor, putative (Myb2)>PB001418_02_0	0.384363	0.157699	0.0147117	0.00272318	-0.0313003	-0.0178035	0.000118638	5	1	2712	2712	903	0	null	DNA binding	null	null	DNA binding, chromatin binding	null	null	PYYM_0517900	myb2 transcription factor, putative (Myb2)	PCHAS_051750	myb2 transcription factor, putative (Myb2)	PF3D7_1033600	myb2 transcription factor, putative (Myb2)	PVX_111045	DNA binding protein Myb2, putative	PKH_061800	myb2 transcription factor, putative (Myb2)
PBANKA_051770	PBANKA_051770>ubiquitin-conjugating enzyme, putative>PB001235_02_0	-0.201664	0.0615357	0.0303461	0.183523	0.06054	0.0680107	0.00218529	5	5	576	576	191	0	null	ubiquitin-protein ligase activity	post-translational protein modification, protein ubiquitination, regulation of protein metabolic process	null	acid-amino acid ligase activity	null	null	PYYM_0518200	ubiquitin-conjugating enzyme, putative	PCHAS_051780	ubiquitin-conjugating enzyme, putative	PF3D7_1033900	ubiquitin conjugating enzyme, putative	PVX_111030	ubiquitin-conjugating enzyme, putative	PKH_061880	ubiquitin conjugating enzyme, putative
PBANKA_051780	PBANKA_051780>Sec1 family protein, putative>PB001229_02_0	1.1052	0.986269	0.0361613	0.00290398	-0.0087076	0.00128992	0.000163476	5	1	1929	1929	642	0	null	null	vesicle docking involved in exocytosis, vesicle-mediated transport	null	null	vesicle docking involved in exocytosis, vesicle-mediated transport	null	PYYM_0518300	Sec1 family protein, putative	PCHAS_051790	Sec1 family protein, putative	PF3D7_1034000	Sec1 family protein, putative	PVX_111025	vesicle transport-related protein, putative	PKH_061890	sec1 family domain containing protein, putative
PBANKA_051790	PBANKA_051790>conserved Plasmodium protein, unknown function>PB402439_00_0	-0.224526	-0.154251	0.000332316	0	3.97364e-07	0	0.0172631	5	5	423	423	140	0	HMM: MNFLYLSFFFYFILYIAKSD, NN: MNFLYLSFFFYFILYIAKSD	null	null	null	null	null	null	PYYM_0518400	conserved Plasmodium protein, unknown function	PCHAS_051800	conserved Plasmodium protein, unknown function	PF3D7_1034100	conserved Plasmodium protein, unknown function	PVX_111020	hypothetical protein	PKH_061900	conserved Plasmodium protein, unknown function
PBANKA_051800	PBANKA_051800>apicoplast ribosomal protein L27 precursor, putative>PB001234_02_0	-0.561136	-0.57964	-0.0299391	-0.0181372	-0.132288	-0.0113014	0.00116248	5	1	633	633	210	0	HMM: MRIHFLLTIIFILKCYICAK, NN: MRIHFLLTIIFILKCYICAK	structural constituent of ribosome	translation	intracellular, ribosome	structural constituent of ribosome	translation	intracellular, ribosome	PYYM_0518500	apicoplast ribosomal protein L27 precursor, putative	PCHAS_051810	apicoplast ribosomal protein L27 precursor, putative	PF3D7_1034200	apicoplast ribosomal protein L27 precursor, putative	PVX_111015	50S ribosomal protein L27, putative	PKH_061910	apicoplast ribosomal protein L27 precursor, putative
PBANKA_051860	PBANKA_051860>conserved Plasmodium protein, unknown function>PB001155_02_0	-0.346684	-0.251004	0.00822067	-0.0478549	0.0455438	0.00100021	0.0128825	5	12	1008	1008	335	0	null	null	null	null	null	null	null	PYYM_0519100	conserved Plasmodium protein, unknown function	PCHAS_051870	conserved Plasmodium protein, unknown function	PF3D7_1034800	conserved Plasmodium protein, unknown function	PVX_110985	hypothetical protein, conserved	PKH_061970	conserved Plasmodium protein, unknown function
PBANKA_051870	PBANKA_051870>methionine-tRNA ligase, putative>PB000705_02_0	-0.828355	-0.557073	0.0984674	0.0793418	-0.0700283	0.134278	5.23454e-05	5	1	2697	2697	898	0	null	ATP binding, methionine-tRNA ligase activity	methionyl-tRNA aminoacylation, translation	cytoplasm	ATP binding, aminoacyl-tRNA ligase activity, methionine-tRNA ligase activity, nucleotide binding	methionyl-tRNA aminoacylation, tRNA aminoacylation for protein translation	cytoplasm	PYYM_0519200	methionine--tRNA ligase, putative	PCHAS_051880	methionine--tRNA ligase, putative	PF3D7_1034900	methionine--tRNA ligase, putative	PVX_110980	methionine- tRNA ligase, putative	PKH_061980	methionine--tRNA ligase, putative
PBANKA_051900	PBANKA_051900>S-antigen, putative>PB105991_00_0	1.12949	1.08182	0.000332157	0	1.11262e-06	0	0.00302869	5	1	2265	2265	754	0	HMM: MKNILSVFYILLLLKILILD, NN: MKNILSVFYILLLLKILILDNNGVNSE	null	null	null	null	null	null	PYYM_0519500	S-antigen, putative	PCHAS_051910	S-antigen, putative, fragment	no pf orthologs	no pf orthologs	no pv orthologs	no pv orthologs	no pk orthologs	no pk orthologs
PBANKA_051910	PBANKA_051910>CCAT-binding transcription factor-like protein, putative>PB105992_00_0	-1.56984	-1.02251	0.0449296	-0.447316	-0.520386	-0.252571	1.1389e-09	5	1	885	885	294	0	HMM: MKTNLVFALFFLFISVCESNAS, NN: MKTNLVFALFFLFISVCESN	null	null	null	null	null	null	PYYM_0519600	CCAT-binding transcription factor-like protein, putative	PCHAS_051930	CCAT-binding transcription factor-like protein, putative	no pf orthologs	no pf orthologs	no pv orthologs	no pv orthologs	no pk orthologs	no pk orthologs
PBANKA_051940	PBANKA_051940>conserved Plasmodium protein, unknown function>PB101911_00_0	0.762938	0.985606	0.0836343	0.132296	0.0220593	-0.0322924	2.52438e-06	5	1	1794	1794	597	0	HMM: MKKTINVAIFLFLISLHINNLVSTE, NN: MKKTINVAIFLFLISLHINNLVST	null	null	null	null	null	null	PYYM_0519900	conserved Plasmodium protein, unknown function	PCHAS_051960	conserved Plasmodium protein, unknown function	no pf orthologs	no pf orthologs	no pv orthologs	no pv orthologs	no pk orthologs	no pk orthologs
PBANKA_051970	PBANKA_051970>conserved Plasmodium protein, unknown function>PB001110_00_0	0.288111	0.106249	0.0360479	-0.0428239	-0.0691345	0.0111582	0.00972203	5	8	642	642	213	0	null	null	null	null	null	null	null	PYYM_0520200; PYYM_1207400	phosducin-like protein, putative (PhLP2); phosducin-like protein, putative (PhLP1)	PCHAS_051990; PCHAS_120550	phosducin-like protein, putative (PhLP2); phosducin-like protein, putative (PhLP1)	PF3D7_1006600; PF3D7_1036700	phosducin-like protein, putative (PhLP1); phosducin-like protein, putative (PhLP2)	PVX_094525; PVX_110925	phosducin-like protein, putative (PhLP1); phosducin-like protein, putative (PhLP2)	PKH_062090; PKH_080530	phosducin-like protein, putative (PhLP2); phosducin-like protein, putative (PhLP1)
PBANKA_052000	PBANKA_052000>pyruvate kinase 2, putative>PB001106_00_0	0.112234	0.0489171	0.0014979	0	0.0125041	0	0.00917331	5	1	2205	2205	734	0	HMM: MRLSSFYLIAELITCFVYGL, NN: MRLSSFYLIAELITCFVYGL	magnesium ion binding, potassium ion binding, pyruvate kinase activity	glycolysis	null	catalytic activity, magnesium ion binding, potassium ion binding, pyruvate kinase activity	glycolysis	null	PYYM_0520500	pyruvate kinase 2, putative	PCHAS_052020	pyruvate kinase 2, putative	PF3D7_1037100	pyruvate kinase 2 (PyKII)	PVX_110905	pyruvate kinase, putative	PKH_062130	pyruvate kinase 2, putative
PBANKA_052020	PBANKA_052020>ADP/ATP transporter on adenylate translocase, putative>PB001072_01_0	0.195038	-0.321682	-0.033456	-0.151175	-0.2089	-0.1455	0.0307631	5	1	906	906	301	3	null	binding, transporter activity	transport	mitochondrial inner membrane	null	null	null	PYYM_0520700	ADP/ATP transporter on adenylate translocase, putative	PCHAS_052040	ADP/ATP transporter on adenylate translocase, putative	PF3D7_1037300	ADP/ATP transporter on adenylate translocase	PVX_110895; PVX_250300	ADP/ATP transporter on adenylate translocase, putative; ADP/ATP transporter on adenylate translocase, putative	PKH_062160	ADP/ATP transporter on adenylate translocase, putative
PBANKA_052060	PBANKA_052060>enhancer of rudimentary homolog, putative>PB000485_00_0	-0.218205	-0.297116	0.0253928	-0.00870438	-0.0324585	0.00463875	0.00170969	5	3	318	318	105	0	null	null	null	null	null	cell cycle	null	PYYM_0521100	enhancer of rudimentary homolog, putative	PCHAS_052080	enhancer of rudimentary homolog, putative	PF3D7_1037700	enhancer of rudimentary homolog, putative (ERH)	PVX_110870	enhancer of rudimentary domain containing protein	PKH_062200	enhancer of rudimentary homolog, putative
PBANKA_052090	PBANKA_052090>antigen UB05, putative>PB000898_01_0	2.33559	1.30335	0	0	-5.5631e-07	0	1.65427e-12	5	4	360	360	119	2	HMM: MGSHIQPSRFLDSAILSLFAMVISAS, NN: MGSHIQPSRFLDSAILSLFAMVISAS	null	null	null	null	null	null	PYYM_0521400	antigen UB05, putative	PCHAS_052110	antigen UB05, putative	PF3D7_1038000.1; PF3D7_1038000.2	antigen UB05; antigen UB05	PVX_110855	hypothetical protein, conserved	PKH_062230	antigen UB05, putative
PBANKA_052100	PBANKA_052100>GDP dissociation inhibitor, putative>PB001132_01_0	-0.261711	-0.185245	-0.00823331	0	-0.0141728	0	0.0190693	5	1	2790	2790	929	0	null	null	regulation of GTPase activity	null	null	null	null	PYYM_0521500	GDP dissociation inhibitor, putative	PCHAS_052120	GDP dissociation inhibitor, putative	PF3D7_1038100	GDP dissociation inhibitor domain containing protein	PVX_110850	GDP dissociation inhibitor domain containing protein	PKH_062240	GDP dissociation inhibitor, putative
PBANKA_052120	PBANKA_052120>conserved Plasmodium protein, unknown function>PB103393_00_0	0.0162448	0.000962098	0	0	1.19209e-07	0	0.0108204	5	9	1080	1080	359	0	null	null	null	null	null	null	null	PYYM_0521700	conserved Plasmodium protein, unknown function	PCHAS_052140	conserved Plasmodium protein, unknown function	PF3D7_1038300	conserved Plasmodium protein, unknown function	PVX_110845a	conserved Plasmodium protein, unknown function	PKH_062250	conserved Plasmodium protein, unknown function
PBANKA_052140	PBANKA_052140>RIO-like serine/threonine kinase, putative>PB000429_00_0	0.223426	0.13195	0	0	0.00738605	0	0.00658199	5	1	1767	1767	588	0	null	ATP binding, protein serine/threonine kinase activity	protein phosphorylation	null	ATP binding, catalytic activity, protein serine/threonine kinase activity	protein phosphorylation	null	PYYM_0521900	RIO-like serine/threonine kinase, putative	PCHAS_052160	RIO-like serine/threonine kinase, putative	PF3D7_0420100	RIO-like serine/threonine kinase (RIO2)	PVX_090095	hypothetical protein, conserved	PKH_052440	RIO-like serine/threonine kinase, putative
PBANKA_052170	PBANKA_052170>transcription factor with AP2 domain, putative (ApiAP2)>PB000863_01_0	0.320769	0.124556	1.82788e-06	0	7.94729e-08	0	0.0189007	5	1	8328	8328	2775	0	null	sequence-specific DNA binding transcription factor activity	regulation of transcription, DNA-dependent	null	sequence-specific DNA binding transcription factor activity	null	null	PYYM_0522200	transcription factor with AP2 domain, putative (ApiAP2)	PCHAS_052190	transcription factor with AP2 domain, putative (ApiAP2)	PF3D7_0420300	transcription factor with AP2 domain(s) (ApiAP2)	PVX_090110	transcription factor with AP2 domain(s), putative (ApiAP2)	PKH_052480	transcription factor with AP2 domain(s), putative (ApiAP2)
PBANKA_052210	PBANKA_052210>conserved Plasmodium protein, unknown function>PB000870_03_0	0.215749	-0.0346288	0.0147366	-0.0114884	-0.0136981	0.000342449	0.000830464	5	6	5286	5286	1761	0	null	null	null	null	null	null	null	PYYM_0522600	conserved Plasmodium protein, unknown function	PCHAS_052230	conserved Plasmodium protein, unknown function	PF3D7_0421700	conserved Plasmodium protein, unknown function	PVX_090130	hypothetical protein, conserved	PKH_052510	conserved Plasmodium protein, unknown function
PBANKA_052240	PBANKA_052240>steroid dehydrogenase, putative>PB000042_02_0	-0.315059	-0.198254	-0.0196068	-0.00699902	-0.0223523	0.00558003	0.0219824	5	5	969	969	322	2	null	binding, oxidoreductase activity	metabolic process	null	oxidoreductase activity	metabolic process	null	PYYM_0522900	steroid dehydrogenase, putative	PCHAS_052260	steroid dehydrogenase, putative	PF3D7_0422000	steroid dehydrogenase, putative	PVX_090140	steroid dehydrogenase kik-i, putative	PKH_052540	steroid dehydrogenase kik-i, putative
PBANKA_052250	PBANKA_052250>transmembrane emp24 domain-containing protein, putative>PB000747_00_0	-0.939178	0.231884	0.0733041	-0.0915575	-0.230614	-0.110529	0.000300618	5	1	1107	1107	368	2	HMM: MKRKYLHLVIFILLVIFNLLISGVSSQ, NN: MKRKYLHLVIFILLVIFNLLISGVSSQ	null	transport	integral to membrane	null	transport	integral to membrane	PYYM_0523000	transmembrane emp24 domain-containing protein, putative	PCHAS_052270	transmembrane emp24 domain-containing protein, putative	PF3D7_0422100	transmembrane emp24 domain-containing protein, putative	PVX_090145	hypothetical protein, conserved	PKH_052550	transmembrane emp24 domain-containing protein, putative
PBANKA_052280	PBANKA_052280>40S ribosomal protein S19, putative>PB000998_02_0	2.33018	1.81404	0.0612458	0.171993	0.0972827	0.198253	4.65551e-18	5	2	519	519	172	0	null	structural constituent of ribosome	translation	intracellular, ribosome	structural constituent of ribosome	translation	intracellular, ribosome	PYYM_0523300	40S ribosomal protein S19, putative	PCHAS_052300	40S ribosomal protein S19, putative	PF3D7_0422400	40S ribosomal protein S19, putative	PVX_090160	40S ribosomal protein S19s, putative	PKH_052590	ribosomal protein S19s, putative
PBANKA_052310	PBANKA_052310>eukaryotic initiation factor, putative>PB000868_02_0	0.609374	0.34469	0.00474767	0.0151089	0.00800371	0.000342449	0.00335025	5	1	1173	1173	390	0	null	ATP binding, ATP-dependent helicase activity, helicase activity, nucleic acid binding	null	null	ATP binding, ATP-dependent helicase activity, helicase activity, nucleic acid binding	null	null	PYYM_0523600	eukaryotic initiation factor, putative	PCHAS_052330	eukaryotic initiation factor, putative	PF3D7_0422700	eukaryotic initiation factor, putative	PVX_090175	eukaryotic initiation factor, putative	PKH_052620	eukaryotic initiation factor, putative
PBANKA_052370	PBANKA_052370>conserved Plasmodium protein, unknown function>PB100557_00_0	-0.515672	-0.179453	0.0338288	0.0136058	0.0220114	0.0395777	4.71889e-05	5	1	999	999	332	1	null	null	null	null	null	null	null	PYYM_0524200	conserved Plasmodium protein, unknown function	PCHAS_052390	conserved Plasmodium protein, unknown function	PF3D7_0423300	conserved Plasmodium protein, unknown function	PVX_090205	hypothetical protein, conserved	PKH_052680	conserved Plasmodium protein, unknown function
PBANKA_052420	PBANKA_052420>early transcribed membrane protein (SEP2)>PB106367_00_0	-0.541521	-0.29765	0.0678772	0.00961554	-0.0502425	0.0568987	2.88007e-06	5	1	468	468	155	1	HMM: MKLAKALYFVAFLLAIKVLTPG, NN: MKLAKALYFVAFLLAIKVLTPGSNNYVEAK	null	null	null	null	null	null	PYYM_0524700	small exported protein,early transcribed membrane protein (SEP2)	no pc orthologs	no pc orthologs	no pf orthologs	no pf orthologs	no pv orthologs	no pv orthologs	PKH_052730	early transcribed membrane protein, putative
PBANKA_052430	PBANKA_052430>tryptophan/threonine-rich antigen, putative>PB001131_01_0	1.79633	1.3152	-0.105918	0.158062	0.126349	0.173775	1.01878e-11	5	2	1065	1065	354	0	null	null	null	null	null	null	null	PYYM_0524800	tryptophan/threonine-rich antigen, putative	PCHAS_052450	tryptophan/threonine-rich antigen, putative	no pf orthologs	no pf orthologs	PVX_090250	tryptophan-rich antigen (Pv-fam-a)	PKH_052760	tryptophan/threonine-rich antigen, putative
PBANKA_052440	PBANKA_052440>conserved Plasmodium protein, unknown function>PB000513_01_0	0.228826	0.0758365	1.19209e-07	0	1.98682e-06	0	0.0304273	5	2	987	987	328	1	null	null	null	null	null	null	null	PYYM_0524900	conserved Plasmodium protein, unknown function	PCHAS_052460	conserved Plasmodium protein, unknown function	no pf orthologs	no pf orthologs	PVX_090265	tryptophan-rich antigen (Pv-fam-a)	PKH_052790	conserved Plasmodium protein, unknown function
PBANKA_052460	PBANKA_052460>unspecified product>PB100046_00_0	0.179039	0.0859181	0	0	2.38419e-06	0.000243306	0.045856	5	2	696	696	231	2	null	null	null	null	null	null	null	PYYM_0525100	YIR protein	PCHAS_052480	CIR-like protein	no pf orthologs	no pf orthologs	no pv orthologs	no pv orthologs	no pk orthologs	no pk orthologs
PBANKA_052470	PBANKA_052470>Plasmodium exported protein, unknown function>PB100383_00_0	1.11813	0.305998	0.0415963	0.0020808	0.00103021	0.0108333	9.11736e-12	5	2	2781	2781	926	2	null	null	null	null	null	null	null	PYYM_0525200	Plasmodium exported protein, unknown function	PCHAS_052490	Plasmodium exported protein, unknown function	no pf orthologs	no pf orthologs	PVX_097557; PVX_101555	Plasmodium exported protein, unknown function; hypothetical protein	PKH_000510; PKH_070002	conserved Plasmodium protein, unknown function; MAEBL, putative
PBANKA_052480	PBANKA_052480>early transcribed membrane protein (SEP1)>PB100384_00_0	2.09411	1.27116	0.00254035	0.00512147	-0.0225774	0	4.70896e-11	5	1	348	348	115	2	HMM: MKLAKALYFVAFLLAIKVLTPG, NN: MKLAKALYFVAFLLAIKVLTPGSNNYVEAK	null	null	null	null	null	null	PYYM_0525300; PYYM_0802500	small exported protein,early transcribed membrane protein (SEP1); small exported protein,early transcripted membrane protein (SEP3)	PCHAS_050120	early transcribed membrane protein, putative	PF3D7_1102700	early transcribed membrane protein 11.1 (ETRAMP11.1)	no pv orthologs	no pv orthologs	no pk orthologs	no pk orthologs
PBANKA_060060	PBANKA_060060>NIMA related kinase 3, putative (NEK3)>PB000035_03_0	0.69603	0.355566	0.0014979	0	-7.94729e-07	0	1.9485e-05	6	1	960	960	319	2	HMM: MFPLLFVTLFFFVFCVFLCLLPL, NN: MFPLLFVTLFFFVFCVFLC	ATP binding, protein serine/threonine kinase activity, protein tyrosine kinase activity	protein phosphorylation	null	ATP binding, protein kinase activity, protein tyrosine kinase activity	protein phosphorylation	null	PYYM_0602200	NIMA related kinase 3, putative (NEK3)	PCHAS_060250	NIMA related kinase 3, putative (NEK3)	PF3D7_1201600	NIMA related kinase 3 (NEK3)	PVX_084105	serine/threonine-protein kinase Nek1, putative	PKH_130030	NIMA related kinase 3, putative (NEK3)
PBANKA_060140	PBANKA_060140>peptidyl-prolyl cis-trans isomerase, putative (CYP26)>PB301310_00_0	0.384139	0.146301	0	0	0.0096881	0	0.00193345	6	8	681	681	226	0	null	peptidyl-prolyl cis-trans isomerase activity	null	null	peptidyl-prolyl cis-trans isomerase activity	protein folding	null	PYYM_0603000	peptidyl-prolyl cis-trans isomerase, putative (CYP26)	PCHAS_060320	peptidyl-prolyl cis-trans isomerase, putative (CYP26)	PF3D7_1202400	peptidyl-prolyl cis-trans isomerase (CYP26)	PVX_084165	cyclophilin, putative	PKH_130110	peptidyl-prolyl cis-trans isomerase, putative (CYP26)
PBANKA_060190	PBANKA_060190>high mobility group protein, putative (HMGB1)>PB000540_03_0	1.74888	0.863183	-0.0500682	-0.0579325	0.0480129	0	9.69859e-07	6	1	318	318	105	0	null	DNA binding	null	nucleus	protein binding	null	null	PYYM_0603500; PYYM_0713000	high mobility group protein B1, putative (HMGB1); high mobility group protein B2 (HMGB2)	PCHAS_060370; PCHAS_072200	high mobility group protein B1, putative (HMGB1); high mobility group protein B2, putative (HMGB2)	PF3D7_0817900; PF3D7_1202900	high mobility group protein B2 (HMGB2); high mobility group protein B1 (HMGB1)	PVX_084190; PVX_089520	high mobility group protein B1, putative (HMGB1); high mobility group protein B2, putative (HMGB2)	PKH_130170	high mobility group protein B1, putative (HMGB1)
PBANKA_060270	PBANKA_060270>nucleosome assembly protein 1, putative (NAPL)>PB000303_02_0	2.47004	1.60063	0	0	-2.38419e-07	0	0.0022026	6	3	1038	1038	345	0	null	null	nucleosome assembly	nucleus	null	nucleosome assembly	nucleus	PYYM_0604300	nucleosome assembly protein 1, putative (NAPL)	PCHAS_060450	nucleosome assembly protein 1, putative (NAPL)	PF3D7_1203700	nucleosome assembly protein (NAPL)	PVX_084230	nucleosome assembly protein 1, putative	PKH_130240	nucleosome assembly protein 1, putative (NAPL)
PBANKA_060280	PBANKA_060280>ubiquitin-conjugating enzyme e2, putative>PB000336_03_0	0.989326	0.768171	-0.0459725	0.119768	0.109214	0.0565251	1.47064e-08	6	5	444	444	147	0	null	ubiquitin-protein ligase activity	post-translational protein modification, regulation of protein metabolic process	cytoplasm	acid-amino acid ligase activity	null	null	PYYM_0604400	ubiquitin-conjugating enzyme e2, putative	PCHAS_060460	ubiquitin-conjugating enzyme e2, putative	PF3D7_1203900	ubiquitin conjugating enzyme E2 (UBC)	PVX_084235	ubiquitin-conjugating enzyme E2 4, putative	PKH_130250	ubiquitin conjugating enzyme E2, putative
PBANKA_060320	PBANKA_060320>eukaryotic translation initiation factor 5a, putative (EIF5A)>PB000465_03_0	2.19316	1.4321	-0.0774442	0	0.0669016	0.000486612	1.20596e-11	6	1	486	486	161	0	null	RNA binding, ribosome binding, translation elongation factor activity	peptidyl-lysine modification to hypusine, positive regulation of translational elongation, positive regulation of translational termination, translational frameshifting	null	RNA binding, ribosome binding, translation elongation factor activity	peptidyl-lysine modification to hypusine, positive regulation of translational elongation, positive regulation of translational termination, translational frameshifting	null	PYYM_0604800	eukaryotic translation initiation factor 5a, putative (EIF5A)	PCHAS_060500	eukaryotic translation initiation factor 5a, putative (EIF5A)	PF3D7_1204300	eukaryotic translation initiation factor 5A (EIF5A)	PVX_084255	eukaryotic translation initiation factor 5A	PKH_130290	eukaryotic translation initiation factor 5a, putative (EIF5A)
PBANKA_060340	PBANKA_060340>conserved Plasmodium protein, unknown function>PB000698_03_0	0.273037	0.497307	-0.000157078	-0.0456947	-0.0443671	0	0.000146693	6	1	897	897	298	0	null	null	null	null	null	null	null	PYYM_0605000	conserved Plasmodium protein, unknown function	PCHAS_060520	conserved Plasmodium protein, unknown function	PF3D7_1204500	conserved Plasmodium protein, unknown function	PVX_084265	hypothetical protein, conserved	PKH_130310	hypothetical protein, conserved in Apicomplexan species
PBANKA_060350	PBANKA_060350>conserved Plasmodium protein, unknown function>PB000697_03_0	-0.47276	-0.0733873	0.0129532	-0.00687607	-0.0835315	0.00511559	0.000198029	6	1	1116	1116	371	0	null	hydrolase activity, zinc ion binding	null	null	catalytic activity, hydrolase activity, zinc ion binding	null	null	PYYM_0605100	conserved Plasmodium protein, unknown function	PCHAS_060530	conserved Plasmodium protein, unknown function	PF3D7_1204600	cytidine/deoxycytidylate deaminase, putative	PVX_084270	hypothetcial protein	PKH_130320	Cytidine and deoxycytidylate deaminase-like protein, putative
PBANKA_060380	PBANKA_060380>UGA suppressor tRNA-associated antigenic protein, putative>PB001179_00_0	0.106242	-0.0389028	-0.023743	0	-0.024688	0.000890017	0.0266826	6	5	1746	1746	581	0	null	null	null	null	transferase activity	null	null	PYYM_0605500	O-phosphoseryl-tRNA(Sec) selenium transferase, putative (SEPSECS)	PCHAS_060560	O-phosphoseryl-tRNA(Sec) selenium transferase, putative (SEPSECS)	PF3D7_1205100	O-phosphoseryl-tRNA(Sec) selenium transferase, putative (SEPSECS)	PVX_084285	O-phosphoseryl-tRNA(Sec) selenium transferase, putative (SEPSECS)	PKH_130360	O-phosphoseryl-tRNA(Sec) selenium transferase, putative (SEPSECS)
PBANKA_060390	PBANKA_060390>conserved Plasmodium protein, unknown function>PB001180_00_0	-0.636	0.401555	2.46366e-06	0.00795992	0.0479343	0	0.0308343	6	1	1140	1140	379	0	null	null	null	null	null	null	null	PYYM_0605600	conserved Plasmodium protein, unknown function	PCHAS_060570	conserved Plasmodium protein, unknown function	PF3D7_1205200	conserved Plasmodium protein, unknown function	PVX_084290	hypothetical protein, conserved	PKH_130370	conserved Plasmodium protein, unknown function
PBANKA_060400	PBANKA_060400>conserved Plasmodium protein, unknown function>PB000702_01_0	0.208407	0.0933192	0.00795424	0	0.00968814	0	0.0235724	6	1	1005	1005	334	0	HMM: MSMLLKYFLQIFLINIITN, NN: MSMLLKYFLQIFLINIITNVIRIF	null	null	null	null	null	null	PYYM_0605700	conserved Plasmodium protein, unknown function	PCHAS_060580	conserved Plasmodium protein, unknown function	PF3D7_1205300	conserved Plasmodium protein, unknown function	PVX_084295	hypothetical protein, conserved	PKH_130380	conserved Plasmodium protein, unknown function
PBANKA_060430	PBANKA_060430>conserved Plasmodium protein, unknown function>PB000315_01_0	2.15751	1.61027	2.38419e-07	0	-0.010528	0.00436735	1.21683e-05	6	8	993	993	330	0	null	null	null	null	protein binding	null	null	PYYM_0606000	conserved Plasmodium protein, unknown function	PCHAS_060610	conserved Plasmodium protein, unknown function	PF3D7_1205600	conserved Plasmodium protein, unknown function	PVX_084310	hypothetical protein, conserved	PKH_130410	conserved Plasmodium protein, unknown function
PBANKA_060440	PBANKA_060440>targeted glyoxalase II, putative>PB000214_01_0	-0.357835	-0.159975	-0.0312725	-0.000777921	0.135762	0.00946486	0.0180311	6	1	990	990	329	0	null	hydrolase activity	null	null	hydrolase activity	null	null	PYYM_0606100	targeted glyoxalase II, putative	PCHAS_060620	targeted glyoxalase II, putative	PF3D7_1205700	targeted glyoxalase II (tGloII)	PVX_084315	glyoxalase II, putative	PKH_130420	glyoxalase II, putative
PBANKA_060480	PBANKA_060480>eukaryotic translation initiation factor 3 subunit 8, putative>PB001089_02_0	2.87492	2.06935	0	0	0.0111474	0	5.06149e-14	6	3	2778	2778	925	0	null	translation initiation factor activity	translational initiation	eukaryotic translation initiation factor 3 complex	protein binding, translation initiation factor activity	translational initiation	eukaryotic translation initiation factor 3 complex	PYYM_0606500	eukaryotic translation initiation factor 3 subunit 8, putative	PCHAS_060660	eukaryotic translation initiation factor 3 subunit 8, putative	PF3D7_1206200	eukaryotic translation initiation factor 3 subunit 8, putative	PVX_084345	eukaryotic translation initiation factor 3 subunit 8, putative	PKH_130480	eukaryotictranslation initiation factor, putative
PBANKA_060530	PBANKA_060530>eukaryotic translation initiation factor 5, putative>PB000468_02_0	1.6728	0.906488	0	0	0.02534	0.000378887	1.24136e-06	6	1	1548	1548	515	0	null	translation initiation factor activity	translational initiation	null	binding, protein binding, translation initiation factor activity	translational initiation	null	PYYM_0607000	eukaryotic translation initiation factor 5, putative	PCHAS_060710	eukaryotic translation initiation factor 5, putative	PF3D7_1206700	eukaryotic translation initiation factor 5, putative	PVX_084370	eukaryotic translation initiation factor 5, putative	PKH_130570	eukaryotic translation initiation factor
PBANKA_060580	PBANKA_060580>conserved Plasmodium protein, unknown function>PB405922_00_0	-0.441155	-0.281934	0.0356768	0.0875793	-0.0395791	0.00715562	0.000124696	6	6	333	333	110	1	HMM: MVIKLIFLFVFFLMSLNLKLAL, NN: MVIKLIFLFVFFLMSLNLKLAL	null	null	null	null	null	null	PYYM_0607500	conserved Plasmodium protein, unknown function	PCHAS_060760	conserved Plasmodium protein, unknown function	PF3D7_1207300	conserved Plasmodium protein, unknown function	PVX_084400	hypothetical protein, conserved	PKH_130620	conserved Plasmodium protein, unknown function
PBANKA_060620	PBANKA_060620>blood stage antigen 41-3 precursor, putative>PB001250_02_0	0.543435	-0.0563353	0.00320574	0	-0.0308808	0.000243306	3.37466e-09	6	9	1113	1113	370	0	HMM: MLYRLNFLLFCGVLASQFLHIIMSD, NN: MLYRLNFLLFCGVLAS	null	null	null	null	null	null	PYYM_0607900	blood stage antigen 41-3 precursor, putative	PCHAS_060800	blood stage antigen 41-3 precursor, putative	PF3D7_1207700	blood stage antigen 41-3 precursor	PVX_084420	41K blood stage antigen precursor 41-3, putative	PKH_130660	blood-stage antigen 41-3, putative
PBANKA_060700	PBANKA_060700>conserved Plasmodium protein, unknown function>PB000479_00_0	-0.349993	-0.308851	-0.0107673	-0.0507731	0.0850022	0	0.0121719	6	1	4383	4383	1460	0	null	null	null	null	null	null	null	PYYM_0608700	conserved Plasmodium protein, unknown function	PCHAS_060880	conserved Plasmodium protein, unknown function	PF3D7_1208500	conserved Plasmodium protein, unknown function	PVX_084460	hypothetical protein, conserved	PKH_130740	conserved Plasmodium protein, unknown function
PBANKA_060710	PBANKA_060710>tim10 homologue, putative>PB301545_00_0	-0.7791	-0.62262	-0.0802265	0.381364	-0.00187604	0.0997748	4.30421e-09	6	1	228	228	75	0	null	null	protein import into mitochondrial inner membrane	mitochondrial intermembrane space protein transporter complex	null	protein import into mitochondrial inner membrane, protein targeting to mitochondrion	mitochondrial intermembrane space protein transporter complex	PYYM_0608800	mitochondrial import inner membrane translocase subunit tim10, putative (TIM10)	PCHAS_060890	mitochondrial import inner membrane translocase subunit tim10, putative (TIM10)	PF3D7_1208600	mitochondrial import inner membrane translocase subunit tim10, putative (TIM10)	PVX_084462	mitochondrial import inner membrane translocase subunit tim10, putative (TIM10)	PKH_130750	mitochondrial import inner membrane translocase subunit tim10, putative (TIM10)
PBANKA_060740	PBANKA_060740>conserved Plasmodium protein, unknown function>PB000558_02_0	0.747115	0.662411	3.97364e-08	0	0.018247	0	2.79652e-05	6	1	4218	4218	1405	0	null	catalytic activity	null	null	catalytic activity	null	null	PYYM_0609100	conserved Plasmodium protein, unknown function	PCHAS_060920	conserved Plasmodium protein, unknown function	PF3D7_1208900	conserved Plasmodium protein, unknown function	PVX_084475	hypothetical protein, conserved	PKH_130780	conserved Plasmodium protein, unknown function
PBANKA_060760	PBANKA_060760>U6 snRNA-associated Sm-like protein LSm7, putative (LSM7)>PB000669_01_0	0.62235	0.232045	0	0.0606977	2.42392e-06	0	0.000988242	6	4	327	327	108	0	null	null	null	null	null	null	null	PYYM_0609300	U6 snRNA-associated Sm-like protein LSm7, putative (LSM7)	PCHAS_060940	U6 snRNA-associated Sm-like protein LSm7, putative (LSM7)	PF3D7_1209200	U6 snRNA-associated Sm-like protein LSm7, putative (LSM7)	PVX_084490	U6 snRNA-associated Sm-like protein LSm7, putative	PKH_130810	U6 snRNA-associated Sm-like protein LSm7, putative (LSM7)
PBANKA_060780	PBANKA_060780>conserved Plasmodium protein, unknown function>PB000830_01_0	-0.653943	-0.362439	-0.081887	-0.102612	-0.0376303	-0.0363687	0.00507064	6	1	1920	1920	639	0	null	null	null	null	protein binding	null	null	PYYM_0609500	conserved Plasmodium protein, unknown function	PCHAS_060960	conserved Plasmodium protein, unknown function	PF3D7_1209400	conserved Plasmodium protein, unknown function	PVX_084500	WD domain, G-beta repeat domain containing protein	PKH_130830	WD domain, G-beta repeat domain containing protein
PBANKA_060820	PBANKA_060820>conserved Plasmodium protein, unknown function>PB001597_02_0	-0.374316	-0.285139	0.00606287	0.00421989	0.00236348	0.00378426	0.00147523	6	1	573	573	190	0	null	null	protein complex assembly	mitochondrion	null	protein complex assembly	mitochondrion	PYYM_0609900	ATP synthase mitochondrial F1 complex assembly factor 1, putative (ATP11)	PCHAS_061000	ATP synthase mitochondrial F1 complex assembly factor 1, putative (ATP11)	PF3D7_1209800	ATP synthase mitochondrial F1 complex assembly factor 1, putative (ATP11)	no pv orthologs	no pv orthologs	PKH_130870	ATP synthase mitochondrial F1 complex assembly factor 1, putative (ATP11)
PBANKA_060860	PBANKA_060860>zinc finger protein, putative>PB001099_01_0	0.467904	0.0562262	0	0	7.94729e-08	0	0.000740855	6	1	2625	2625	874	0	null	nucleic acid binding, zinc ion binding	null	null	nucleic acid binding, zinc ion binding	null	null	PYYM_0610300	zinc finger protein, putative	PCHAS_061040	zinc finger protein, putative	PF3D7_1210200	zinc finger protein, putative	PVX_084540	hypothetical protein, conserved	PKH_130920	zinc finger protein, putative
PBANKA_060890	PBANKA_060890>conserved Plasmodium protein, unknown function>PB001284_00_0	0.0826109	0.143449	0.00916755	0	2.54313e-06	0	0.0256464	6	1	2601	2601	866	0	null	null	null	null	null	null	null	PYYM_0610600	general transcription factor 3C polypeptide 5, putative	PCHAS_061070	general transcription factor 3C polypeptide 5, putative	PF3D7_1210400	general transcription factor 3C polypeptide 5, putative	PVX_084555	hypothetical protein, conserved	PKH_130950	general transcription factor 3C polypeptide 5, putative
PBANKA_060910	PBANKA_060910>conserved Plasmodium protein, unknown function>PB001215_02_0	0.801161	0.528709	0.00441563	0	2.14577e-06	0	0.000192505	6	1	3510	3510	1169	0	null	null	null	null	null	null	null	PYYM_0610800	conserved Plasmodium protein, unknown function	PCHAS_061090	conserved Plasmodium protein, unknown function	PF3D7_1210600	conserved Plasmodium protein, unknown function	PVX_084565	hypothetical protein, conserved	PKH_130970	conserved Plasmodium protein, unknown function
PBANKA_060960	PBANKA_060960>heat shock protein 20, putative>PB000131_02_0	-0.601898	0.181039	0.0230922	0.0343525	-0.0696594	0.0027167	0.0167888	6	1	702	702	233	0	null	null	null	null	null	null	null	PYYM_0611200	heat shock protein 20, putative	PCHAS_061130	heat shock protein 20, putative	PF3D7_1211100	HSP20-like chaperone	PVX_084585	heat shock protein, class I, putative	PKH_131010	heat shock protein, class I, putative
PBANKA_060990	PBANKA_060990>heat shock protein DNAJ homologue Pfj4, putative>PB000927_03_0	2.17042	1.88144	-0.0301906	0.131961	0.156549	0.116869	1.27301e-10	6	4	738	738	245	0	null	heat shock protein binding	null	null	heat shock protein binding	null	null	PYYM_0611500	heat shock protein DNAJ homologue Pfj4, putative	PCHAS_061160	heat shock protein DNAJ homologue Pfj4, putative	PF3D7_1211400	heat shock protein DNAJ homologue Pfj4 (PfJ4)	PVX_084600	DnaJ domain containing protein,heat shock protein DNAJ homologue Pfj4, putative	PKH_131040	Heat shock protein DnaJ, Pfj4 homologue, putative
PBANKA_061000	PBANKA_061000>mitochondrial ribosomal protein S18 precursor, putative>PB000926_03_0	0.0957233	0.186084	1.19209e-07	-0.0514932	0.00209391	0	0.0417164	6	1	1200	1200	399	0	null	structural constituent of ribosome	translation	intracellular, ribosome	structural constituent of ribosome	translation	intracellular, ribosome	PYYM_0611600	mitochondrial ribosomal protein S18 precursor, putative	PCHAS_061170	mitochondrial ribosomal protein S18 precursor, putative	PF3D7_1211500	mitochondrial ribosomal protein S18 precursor, putative	PVX_084605	hypothetical protein, conserved	PKH_131050	mitochondrial ribosomal protein S18 precursor, putative
PBANKA_061050	PBANKA_061050>glutathione peroxidase, putative>PB301230_00_0	0.346665	0.133145	-0.00131722	0	2.38419e-07	0.00599929	0.000605616	6	3	603	603	200	0	HMM: MRILLILKLSILFLFAR, NN: MRILLILKLSILFLFAR	glutathione peroxidase activity	response to oxidative stress	null	glutathione peroxidase activity	oxidation-reduction process, response to oxidative stress	null	PYYM_0612100	glutathione peroxidase, putative	PCHAS_061220	glutathione peroxidase, putative	PF3D7_1212000	glutathione peroxidase (Trx-G1)	PVX_084630	glutathione peroxidase, putative	PKH_125860; PKH_131090	glutathione peroxidase, putative; glutathione peroxidase, putative
PBANKA_061080	PBANKA_061080>eukaryotic initiation factor 2a, putative>PB001039_00_0	0.876574	0.998957	0.0402523	-0.00370646	0.00456854	0.000720461	7.6681e-07	6	1	1893	1893	630	0	null	null	null	null	null	null	null	PYYM_0612400	eukaryotic initiation factor 2a, putative	PCHAS_061250	eukaryotic initiation factor 2a, putative	PF3D7_1438000	eukaryotic translation initiation factor eIF2A, putative	PVX_084645	hypothetical protein, conserved	PKH_083510; PKH_131130	eukaryotic translation initiation factor eIF2A, putative; eukaryotic initiation factor 2a, putative
PBANKA_061120	PBANKA_061120>conserved Plasmodium protein, unknown function>PB000028_03_0	-0.380704	-0.190262	0.0550356	-0.0137533	0.0569618	0	0.00397239	6	1	1647	1647	548	0	null	null	null	null	null	null	null	PYYM_0612800	conserved Plasmodium protein, unknown function	PCHAS_061290	conserved Plasmodium protein, unknown function	PF3D7_1437600	conserved Plasmodium protein, unknown function	PVX_084665	hypothetical protein, conserved	PKH_131170	conserved Plasmodium protein, unknown function
PBANKA_061160	PBANKA_061160>ribonucleoside-diphosphate reductase, large subunit, putative>PB001267_00_0	0.609199	0.631733	0.0947336	-0.0141094	-0.0773893	-0.0610031	0.000718648	6	2	2544	2544	847	0	null	ATP binding, protein binding, ribonucleoside-diphosphate reductase activity, thioredoxin disulfide as acceptor	DNA replication, oxidation-reduction process	ribonucleoside-diphosphate reductase complex	ATP binding	DNA replication, oxidation-reduction process	ribonucleoside-diphosphate reductase complex	PYYM_0613200	ribonucleoside-diphosphate reductase, large subunit, putative	PCHAS_061330	ribonucleoside-diphosphate reductase, large subunit, putative	PF3D7_1437200	ribonucleoside-diphosphate reductase, large subunit, putative	PVX_084685	ribonucleoside-diphosphate reductase large chain, putative	PKH_131210	ribonucleoside-diphosphate reductase, large subunit
PBANKA_061180	PBANKA_061180>N-acetyltransferase, putative>PB000637_00_0	0.653039	0.313945	0	0	0.00504601	0	0.00139548	6	3	1527	1527	508	2	null	N-acetyltransferase activity	metabolic process	null	N-acetyltransferase activity	null	null	PYYM_0613400	N-acetyltransferase, putative	PCHAS_061350	N-acetyltransferase, putative	PF3D7_1437000	N-acetyltransferase, putative	PVX_084690	N-acetyltransferase, putative	PKH_131240	hypothetical protein, conserved in Apicomplexan species
PBANKA_061190	PBANKA_061190>histidine triad protein, putative>PB000566_01_0	0.238299	0.0537994	0	0	-3.57628e-07	0	0.00302869	6	2	600	600	199	0	null	catalytic activity	null	null	catalytic activity	null	null	PYYM_0613500	histidine triad protein, putative	PCHAS_061360	histidine triad protein, putative	PF3D7_1436900	histidine triad protein, putative	PVX_084695	histidine triad protein, putative	PKH_131250	histidine triad protein, putative
PBANKA_061320	PBANKA_061320>DNA polymerase alpha, putative>PB000608_02_0	-0.336064	-0.356415	0.0594471	0.00990331	-0.0504794	0.000754436	0.00389788	6	5	5130	5130	1709	0	null	DNA binding, DNA-directed DNA polymerase activity, nucleotide binding	DNA replication	nucleus	DNA binding, DNA-directed DNA polymerase activity, nucleic acid binding, nucleotide binding	DNA replication, nucleobase-containing compound metabolic process	null	PYYM_0615000	DNA polymerase alpha, putative	PCHAS_061490	DNA polymerase alpha, putative	PF3D7_0411900	DNA polymerase alpha	PVX_000650	DNA polymerase alpha, putative	PKH_030300	DNA polymerase alpha, putative
PBANKA_061340	PBANKA_061340>mitochondrial ribosomal protein S12 precursor, putative>PB000151_01_0	-0.633958	-0.0571228	-0.0708184	0.0288315	-0.00466017	-0.0117064	0.000973892	6	1	1026	1026	341	0	null	structural constituent of ribosome	translation	intracellular, ribosome, small ribosomal subunit	structural constituent of ribosome	translation	intracellular, ribosome, small ribosomal subunit	PYYM_0615200; PYYM_API01600	mitochondrial ribosomal protein S12 precursor, putative; apicoplast ribosomal protein S12 (rps12)	PCHAS_061510; PCHAS_API0030	mitochondrial ribosomal protein S12 precursor, putative; apicoplast ribosomal protein S12 (rps12)	PF3D7_0412100	mitochondrial ribosomal protein S12 precursor, putative	PVX_000640	30S ribosomal protein S12, putative	PKH_030280	ribosomal protein, putative
PBANKA_061350	PBANKA_061350>conserved Plasmodium protein, unknown function>PB000152_01_0	-0.377335	-0.224065	-0.0712267	0.160982	0.103329	0.0260955	0.000359003	6	1	1104	1104	367	0	null	null	null	null	null	null	null	PYYM_0615300	conserved Plasmodium protein, unknown function	PCHAS_061520	conserved Plasmodium protein, unknown function	PF3D7_0412200	conserved Plasmodium protein, unknown function	PVX_000635	hypothetical protein, conserved	PKH_030270	conserved Plasmodium protein, unknown function
PBANKA_061370	PBANKA_061370>RNA binding protein, putative>PB000149_01_0	1.15224	0.901577	0	0.0437543	-5e-15	0	0.000307071	6	1	2775	2775	924	0	null	nucleic acid binding	null	null	nucleic acid binding	null	null	PYYM_0615500	RNA binding protein, putative	PCHAS_061540	RNA binding protein, putative	PF3D7_0716000	RNA binding protein, putative	PVX_000625	hypothetical protein, conserved	PKH_030250	RNA binding protein, putative
PBANKA_061380	PBANKA_061380>large ribosomal subunit assembling factor, putative>PB000148_01_0	0.649128	0.231782	0	0	5.96046e-07	0	0.0265446	6	1	3072	3072	1023	0	null	null	null	null	null	null	null	PYYM_0615600	large ribosomal subunit assembling factor, putative	PCHAS_061550	large ribosomal subunit assembling factor, putative	PF3D7_0716100	large ribosomal subunit assembling factor, putative	PVX_000620	hypothetical protein, conserved	PKH_030240	conserved Plasmodium protein, unknown function
PBANKA_061400	PBANKA_061400>conserved Plasmodium protein, unknown function>PB000346_02_0	0.791219	0.626536	-0.0275285	0.126156	0.128698	0.116958	9.79679e-07	6	2	1437	1437	478	0	HMM: MKILWGNTIAIVIFYFLKNTNAI, NN: MKILWGNTIAIVIFYFLKNTNAI	null	null	null	null	null	null	PYYM_0615800	conserved Plasmodium protein, unknown function	PCHAS_061570	conserved Plasmodium protein, unknown function	PF3D7_0716300	conserved Plasmodium protein, unknown function	PVX_000610	hypothetical protein, conserved	PKH_030220	conserved Plasmodium protein, unknown function
PBANKA_061450	PBANKA_061450>eukaryotic translation initiation factor subunit, putative>PB001139_01_0	1.69372	0.987784	3.69549e-06	0	0.00618748	0.000486612	6.71836e-14	6	3	984	984	327	0	null	null	null	null	protein binding	null	null	PYYM_0616300	eukaryotic translation initiation factor subunit, putative	PCHAS_061620	eukaryotic translation initiation factor subunit, putative	PF3D7_0716800	eukaryotic translation initiation factor 3 37.28 kDa subunit, putative	PVX_000590	eukaryotic translation initiation factor 3 subunit 2, putative	PKH_030170	eukaryotic translation initiation factor
PBANKA_061500	PBANKA_061500>transcription initiation factor IIE, alpha subunit, putative>PB000518_01_0	0.266905	0.0635854	0.0354103	0	0.000164708	0.00108337	0.0254689	6	4	1146	1146	381	0	null	null	transcription initiation from RNA polymerase II promoter	transcription factor TFIIE complex	sequence-specific DNA binding	transcription initiation from RNA polymerase II promoter	null	PYYM_0616800	transcription initiation factor IIE, alpha subunit, putative	PCHAS_061670	transcription initiation factor IIE, alpha subunit, putative	PF3D7_0717300	transcription initiation factor IIE, alpha subunit, putative	PVX_000565	hypothetical protein, conserved	PKH_030100	transcription initiation factor IIE, alpha subunit, putative
PBANKA_061520	PBANKA_061520>calcium dependent protein kinase 4 (CDPK4)>PB000600_00_0	0.732406	0.336964	0.100484	-0.123864	-0.00244991	0.0773021	1.79879e-06	6	2	1587	1587	528	0	null	ATP binding, calcium ion binding, protein serine/threonine kinase activity, protein tyrosine kinase activity	protein phosphorylation	null	ATP binding, calcium ion binding, protein kinase activity, protein tyrosine kinase activity	protein phosphorylation	null	PYYM_0315000; PYYM_0410800; PYYM_0617000; PYYM_1353200	calcium-dependent protein kinase 1, putative (CDPK1); calcium-dependent protein kinase 3 (CDPK3); calcium-dependent protein kinase 4 (CDPK4); calcium-dependent protein kinase 5 (CDPK5)	PCHAS_031630; PCHAS_040910; PCHAS_061690; PCHAS_135610	calcium-dependent protein kinase 1, putative (CDPK1); calcium-dependent protein kinase 3, putative (CDPK3); calcium-dependent protein kinase 4, putative (CDPK4); calcium-dependent protein kinase 5, putative (CDPK5)	PF3D7_0217500; PF3D7_0310100; PF3D7_0610600; PF3D7_0717500; PF3D7_1337800	calcium-dependent protein kinase 1 (CDPK1); calcium-dependent protein kinase 3 (CDPK3); calcium-dependent protein kinase 2 (CDPK2); calcium-dependent protein kinase 4 (CDPK4); calcium-dependent protein kinase 5 (CDPK5)	PVX_000555; PVX_002665; PVX_082820; PVX_119610	calcium-dependent protein kinase 4, putative; calcium-dependent protein kinase 1, putative; calcium-dependent protein kinase, putative; calcium-dependent protein kinase 3, putative	PKH_030080; PKH_040260; PKH_083010; PKH_121600	calcium-dependent protein kinase 4, putative (CDPK4); calcium-dependent protein kinase 1, putative (CDPK1); calcium-dependent protein kinase 3, putative; calcium-dependent protein kinase, putative (CDPK5)
PBANKA_061530	PBANKA_061530>conserved Plasmodium protein, unknown function>PB000671_00_0	0.252492	0.0312471	0.0416593	0	0.0361694	0	0.000498131	6	8	2940	2940	979	0	null	binding	null	null	binding	null	null	PYYM_0617100	conserved Plasmodium protein, unknown function	PCHAS_061700	conserved Plasmodium protein, unknown function	PF3D7_0717600	conserved Plasmodium protein, unknown function	PVX_000550	hypothetical protein, conserved	PKH_030070	conserved Plasmodium protein, unknown function
PBANKA_061540	PBANKA_061540>seryl-tRNA synthetase, putative>PB000709_02_0	0.465211	0.4455	-0.0463379	0.0449676	-0.0414682	0.0212725	0.000996833	6	1	1611	1611	536	0	null	ATP binding, serine-tRNA ligase activity	seryl-tRNA aminoacylation, translation	cytoplasm	ATP binding, aminoacyl-tRNA ligase activity, nucleotide binding, serine-tRNA ligase activity	seryl-tRNA aminoacylation, tRNA aminoacylation for protein translation	cytoplasm	PYYM_0617200; PYYM_1435700	serine--tRNA ligase, putative; serine--tRNA ligase, putative	PCHAS_061710; PCHAS_143370	serine--tRNA ligase, putative; serine--tRNA ligase, putative	PF3D7_0717700; PF3D7_1216000	serine--tRNA ligase, putative; serine--tRNA ligase, putative	PVX_000545; PVX_123480	seryl-tRNA synthetase, putative; seryl-tRNA synthetase, putative	PKH_030060; PKH_143310	serine--tRNA ligase, putative; serine--tRNA ligase, putative
PBANKA_061560	PBANKA_061560>conserved Plasmodium protein, unknown function>PB000711_02_0	0.0787383	0.119098	-0.0240606	0.600877	0.535255	0.263883	0.0034451	6	8	1293	1293	430	0	null	null	null	null	null	cell redox homeostasis	null	PYYM_0617400	conserved Plasmodium protein, unknown function	PCHAS_061730	conserved Plasmodium protein, unknown function	PF3D7_0717900	thioredoxin-like protein	PVX_000535	thioredoxin, putative	PKH_030040	thioredoxin-like protein
PBANKA_061650	PBANKA_061650>conserved Plasmodium protein, unknown function>PB001095_00_0	0.110418	0.943559	0	0	-4.37101e-07	0	2.94975e-05	6	1	534	534	177	0	null	null	null	null	null	null	null	PYYM_0618300	conserved Plasmodium protein, unknown function	PCHAS_061820	conserved Plasmodium protein, unknown function	PF3D7_0719000	conserved Plasmodium protein, unknown function	PVX_096370	hypothetical protein, conserved	PKH_031280	conserved Plasmodium protein, unknown function
PBANKA_061670	PBANKA_061670>NIMA related kinase 4 (NEK4)>PB001094_00_0	-0.425897	0.133078	0.167058	0.00276236	-0.024732	-0.0571232	0.000994029	6	7	933	933	310	0	null	ATP binding, protein serine/threonine kinase activity, protein tyrosine kinase activity	protein phosphorylation	null	ATP binding, protein kinase activity, protein tyrosine kinase activity	protein phosphorylation	null	PYYM_0618500; PYYM_1243100	NIMA related kinase 4 (NEK4); NIMA related kinase 2 (NEK2)	PCHAS_061840; PCHAS_124110	NIMA related kinase 4, putative (NEK4); NIMA related kinase 2, putative (NEK2)	PF3D7_0525900; PF3D7_0719200	NIMA related kinase 2 (NEK2); NIMA related kinase 4 (NEK4)	PVX_079950; PVX_096360	serine/threonine-protein kinase Nek1, putative; serine/threonine-protein kinase NEK4, putative	PKH_031300; PKH_100620	NIMA related kinase 4, putative (NEK4); NIMA related kinase 2, putative (NEK2)
PBANKA_061680	PBANKA_061680>actin-related protein>PB000766_03_0	-0.320629	-0.163312	-0.125076	0.304966	0.266362	0.226428	0.0174453	6	1	2718	2718	905	0	null	protein binding	null	null	null	null	null	PYYM_0618600	actin-related protein, putative (ARP6)	PCHAS_061850	actin-related protein, putative (ARP6)	PF3D7_0719300	actin-related protein, putative (ARP6)	PVX_096355	actin-related protein, putative (ARP6)	PKH_031310	actin-related protein, putative (ARP6)
PBANKA_061690	PBANKA_061690>conserved Plasmodium protein, unknown function>PB300959_00_0	0.202904	0.0458335	0.0601153	0.00290398	-0.0262075	0.000378013	0.0104089	6	1	4023	4023	1340	0	HMM: MLAIVFIFLISSFYIFNKTSCN, NN: MLAIVFIFLISSFYIFNKTSCN	null	null	null	null	null	null	PYYM_0618700	conserved Plasmodium protein, unknown function	PCHAS_061860	conserved Plasmodium protein, unknown function	PF3D7_0719400	conserved Plasmodium protein, unknown function	PVX_096350	hypothetical protein, conserved	PKH_031320	conserved Plasmodium protein, unknown function
PBANKA_061710	PBANKA_061710>60S ribosomal protein L11a, putative>PB001409_02_0	2.39317	1.67568	0.032433	-0.214878	0.0406119	0.0375421	6.34506e-17	6	2	522	522	173	0	null	structural constituent of ribosome	translation	intracellular, ribosome	structural constituent of ribosome	translation	intracellular, ribosome	PYYM_0618900	60S ribosomal protein L11a, putative	PCHAS_061880	60S ribosomal protein L11a, putative	PF3D7_0719600	60S ribosomal protein L11a, putative	PVX_096340	60S ribosomal protein L11, putative	PKH_031340	60S ribosomal protein L11a, putative
PBANKA_061720	PBANKA_061720>40S ribosomal protein S10, putative>PB001410_02_0	1.03709	0.731047	0.0217905	0	0.000161727	0	0.0103921	6	3	414	414	137	0	null	null	null	null	null	null	null	PYYM_0619000	40S ribosomal protein S10, putative	PCHAS_061890	40S ribosomal protein S10, putative	PF3D7_0719700	40S ribosomal protein S10, putative	PVX_096335	40S ribosomal protein S10, putative	PKH_031350	40S ribosomal protein S10, putative
PBANKA_061750	PBANKA_061750>3'-5' exoribonuclease Csl4 homolog, putative>PB000371_01_0	0.139454	0.246831	-0.0126259	0	-0.000294169	0.000342449	0.0266958	6	2	585	585	194	0	null	null	null	null	null	null	null	PYYM_0619300	3'-5' exoribonuclease Csl4 homolog, putative	PCHAS_061920	3'-5' exoribonuclease Csl4 homolog, putative	PF3D7_0720000	3'-5' exoribonuclease Csl4 homolog, putative	PVX_096320	hypothetical protein, conserved	PKH_031380	3'-5' exoribonuclease Csl4 homolog, putative
PBANKA_061830	PBANKA_061830>Ham1-like protein, putative>PB001070_02_0	-0.384864	-0.304643	0.138871	-0.0576837	-0.117365	-0.0524365	0.00761907	6	7	591	591	196	0	null	hydrolase activity	null	null	hydrolase activity	null	null	PYYM_0620100	Ham1-like protein, putative	PCHAS_062000	Ham1-like protein, putative	PF3D7_0720800	Ham1-like protein, putative	PVX_096292	HAM1 domain containing protein	PKH_031460	ham1 family protein, putative
PBANKA_061840	PBANKA_061840>conserved Plasmodium protein, unknown function>PB001069_02_0	0.818339	0.599038	0.0121507	-0.0373378	0.0529307	0.00182207	8.87403e-05	6	4	597	597	198	0	null	null	null	null	null	null	null	PYYM_0620200	conserved Plasmodium protein, unknown function	PCHAS_062010	conserved Plasmodium protein, unknown function	PF3D7_0720900	conserved Plasmodium protein, unknown function	PVX_096289	hypothetical protein	PKH_031470	conserved Plasmodium protein, unknown function
PBANKA_061850	PBANKA_061850>conserved Plasmodium protein, unknown function>PB000937_03_0	-0.133199	-0.198209	0.0187663	-0.0630459	-0.0275795	0.000342449	0.0271321	6	2	7659	7659	2552	0	null	null	null	null	null	null	null	PYYM_0620300	conserved Plasmodium protein, unknown function	PCHAS_062020	conserved Plasmodium protein, unknown function	PF3D7_0721000	conserved Plasmodium membrane protein, unknown function	PVX_096285	hypothetical protein, conserved	PKH_031480	conserved Plasmodium protein, unknown function
PBANKA_061860	PBANKA_061860>conserved Plasmodium protein, unknown function>PB000309_01_0	2.53489	1.78711	-0.115844	-0.0257162	-0.0260373	0.00284433	1.431e-07	6	1	708	708	235	0	HMM: MKMNITLILGALLLNSVLGK, NN: MKMNITLILGALLLNSVLGK	null	null	null	null	null	null	PYYM_0620400	conserved Plasmodium protein, unknown function	PCHAS_062030	conserved Plasmodium protein, unknown function	PF3D7_0721100	conserved Plasmodium protein, unknown function	PVX_096280	hypothetical protein, conserved	PKH_031490	conserved Plasmodium protein, unknown function
PBANKA_061890	PBANKA_061890>conserved Plasmodium protein, unknown function>PB000799_01_0	0.43974	0.283694	-0.0318097	0	0.00406722	0.000243306	0.0209444	6	6	678	678	225	0	null	null	null	null	null	null	null	PYYM_0620700	conserved Plasmodium protein, unknown function	PCHAS_062060	conserved Plasmodium protein, unknown function	PF3D7_0721400	conserved Plasmodium protein, unknown function	no pv orthologs	no pv orthologs	PKH_031520	conserved Plasmodium protein, unknown function
PBANKA_061910	PBANKA_061910>40S ribosomal protein S5, putative>PB000915_02_0	1.87782	1.07931	-0.0856147	-0.0819165	0.0411619	-0.046766	5.72834e-12	6	2	585	585	194	0	null	structural constituent of ribosome	translation	intracellular, ribosome, small ribosomal subunit	structural constituent of ribosome	translation	small ribosomal subunit	PYYM_0620900	40S ribosomal protein S5, putative	PCHAS_062080	40S ribosomal protein S5, putative	PF3D7_0721600	40S ribosomal protein S5, putative	PVX_096265	40S ribosomal protein S5, putative	PKH_031540	40S ribosomal protein S5, putative
PBANKA_061920	PBANKA_061920>secreted ookinete protein, putative (PSOP1)>PB000198_00_0	-0.359593	1.0135	-0.214276	-0.119311	-0.155691	0.0920012	2.24e-08	6	1	1440	1440	479	0	HMM: MNKLLMLSLFLYGVAAV, NN: MNKLLMLSLFLYGVAAV	null	null	null	null	null	null	PYYM_0621000	secreted ookinete protein, putative (PSOP1)	PCHAS_062090	secreted ookinete protein, putative (PSOP1)	PF3D7_0721700	secreted ookinete protein, putative (PSOP1)	PVX_096260	hypothetical protein, conserved	PKH_031550	conserved Plasmodium protein, unknown function
PBANKA_061950	PBANKA_061950>conserved Plasmodium protein, unknown function>PB000075_00_0	-0.229082	-0.0648021	1.98682e-07	0.00463939	0.00738259	0	0.0461521	6	1	666	666	221	0	null	null	null	null	null	null	null	PYYM_0621300	conserved Plasmodium protein, unknown function	PCHAS_062120	conserved Plasmodium protein, unknown function	PF3D7_0722000	conserved Plasmodium protein, unknown function	PVX_096252	conserved Plasmodium protein, unknown function	PKH_031570	conserved Plasmodium protein, unknown function
PBANKA_061990	PBANKA_061990>GTP-binding protein, putative>PB000680_00_0	0.457876	0.506338	-0.0202833	0.0126545	0.0974866	0.024257	0.000277558	6	3	1182	1182	393	0	null	GTP binding	null	intracellular	GTP binding	null	null	PYYM_0621700	GTP-binding protein, putative	PCHAS_062160	GTP-binding protein, putative	PF3D7_0722400	GTP binding protein, putative	PVX_096235	GTP-binding protein, putative	PKH_031610	GTP binding protein, putative
PBANKA_062020	PBANKA_062020>conserved Plasmodium protein, unknown function>PB001091_00_0	0.226604	0.1405	0.000664314	0	0.0175507	0	0.0214744	6	2	240	240	79	1	null	null	null	null	null	null	null	PYYM_0622000	conserved Plasmodium protein, unknown function	PCHAS_062190	conserved Plasmodium protein, unknown function	PF3D7_0722700	conserved Plasmodium protein, unknown function	PVX_096220	hypothetical protein, conserved	PKH_031640	conserved Plasmodium protein, unknown function
PBANKA_062030	PBANKA_062030>conserved Plasmodium protein, unknown function>PB001090_00_0	-0.63484	-0.290827	-0.0681576	0.0716716	0.0703979	0.082851	0.000257199	6	1	1665	1665	554	0	HMM: MAYTHLFYIFVFIFLYMYKSE, NN: MAYTHLFYIFVFIFLYMYKSE	null	null	null	null	null	null	PYYM_0622100	conserved Plasmodium protein, unknown function	PCHAS_062200	conserved Plasmodium protein, unknown function	PF3D7_0722800	conserved Plasmodium protein, unknown function	PVX_096215	hypothetical protein, conserved	PKH_031650	conserved Plasmodium protein, unknown function
PBANKA_062100	PBANKA_062100>conserved Plasmodium protein, unknown function>PB000986_01_0	-0.714744	-0.36417	0.0722495	0.0856893	-0.0378683	-0.0717918	9.26289e-05	6	1	666	666	221	0	null	transferase activity	null	null	transferase activity	null	null	PYYM_0622800	dynactin subunit 5, putative	PCHAS_062270	dynactin subunit 5, putative	PF3D7_0723500	dynactin subunit 5, putative	PVX_096175	dynactin subunit 5, putative	PKH_031720	dynactin subunit 5, putative
PBANKA_062110	PBANKA_062110>conserved Plasmodium protein, unknown function>PB000987_01_0	-0.257741	-0.148347	0.0199043	0	0.113873	0.00362118	0.00116381	6	3	441	441	146	0	null	null	null	null	null	null	null	PYYM_0622900	conserved Plasmodium protein, unknown function	PCHAS_062280	conserved Plasmodium protein, unknown function	PF3D7_0723600	conserved Plasmodium protein, unknown function	PVX_096170	hypothetical protein, conserved	PKH_031730	conserved Plasmodium protein, unknown function
PBANKA_062140	PBANKA_062140>conserved Plasmodium protein, unknown function>PB000084_00_0	0.971126	0.781992	0.0994138	-0.191977	-0.0993615	-0.0523968	8.85732e-09	6	4	3399	3399	1132	0	null	nucleic acid binding	null	null	nucleic acid binding	null	null	PYYM_0623200	conserved Plasmodium protein, unknown function	PCHAS_062310	conserved Plasmodium protein, unknown function	PF3D7_0723900	conserved Plasmodium protein, unknown function	PVX_096150	hypothetical protein, conserved	PKH_031760	RNA-binding protein, putative
PBANKA_062190	PBANKA_062190>mitochondrial import inner membrane translocase subunit tim14, putative>PB001613_02_0	0.277267	0.202491	0.0385413	0.00211366	-0.0514833	0.00354111	0.0386714	6	2	345	345	114	0	HMM: MWPIAILLFGGGVLLAK, NN: MWPIAILLFGGGVLLAK	heat shock protein binding	null	null	heat shock protein binding	null	null	PYYM_0623700	mitochondrial import inner membrane translocase subunit tim14, putative (PAM18)	PCHAS_062360	mitochondrial import inner membrane translocase subunit tim14, putative (PAM18)	PF3D7_0724400	mitochondrial import inner membrane translocase subunit tim14, putative (PAM18)	PVX_096125	mitochondrial import inner membrane translocase subunit tim14, putative (PAM18)	PKH_031810	mitochondrial import inner membrane translocase subunit tim14, putative (PAM18)
PBANKA_062230	PBANKA_062230>conserved Plasmodium protein, unknown function>PB001511_02_0	-0.376618	0.171783	0.00113372	-0.0339071	-0.0155369	-0.0379205	0.0266958	6	3	1224	1224	407	0	null	null	null	null	protein binding	null	null	PYYM_0624100	conserved Plasmodium protein, unknown function	PCHAS_062400	conserved Plasmodium protein, unknown function	PF3D7_0724800	kelch protein, putative	PVX_096105	kelch domain-containing protein	PKH_031850	kelch motif containing protein, putative
PBANKA_062240	PBANKA_062240>kinesin, putative>PB000817_01_0	1.11414	0.636654	0	0	0.0125044	0	0.000541305	6	1	6342	6342	2113	0	null	ATP binding, microtubule motor activity	microtubule-based movement	null	ATP binding, microtubule motor activity	microtubule-based movement	null	PYYM_0624200	kinesin, putative	PCHAS_062410	kinesin, putative	PF3D7_0724900	kinesin-like protein, putative	PVX_096095	kinesin, putative	PKH_031860	kinesin-like protein, putative
PBANKA_062250	PBANKA_062250>exonuclease I, putative>PB001014_00_0	-0.301025	-0.240998	-0.0126805	0.118965	0.084149	0.130869	0.000294544	6	1	2637	2637	878	0	null	DNA binding, nuclease activity	DNA repair	null	DNA binding, catalytic activity, nuclease activity	DNA repair	null	PYYM_0624300	exonuclease I, putative	PCHAS_062420	exonuclease I, putative	PF3D7_0725000	exonuclease I, putative	PVX_096090	hypothetical protein, conserved	PKH_031870	exonuclease I, putative
PBANKA_062270	PBANKA_062270>mago nashi protein homologue, putative>PB000518_02_0	0.526482	0.546672	0.000332673	0	3.13918e-06	0.000378013	0.00832505	6	4	447	447	148	0	null	null	null	nucleus	null	null	nucleus	PYYM_0624500	mago nashi protein homologue, putative	PCHAS_062440	mago nashi protein homologue, putative	PF3D7_0725200	mago nashi protein homolog, putative	PVX_096080	mago nashi domain containing protein	PKH_031890	mago nashi protein homolog, putative
PBANKA_062310	PBANKA_062310>conserved rodent malaria protein, unknown function>PB000371_00_0	4.37252	3.05157	-0.47072	-0.308665	-0.200242	0.00128992	9.1767e-17	6	2	2382	2382	793	1	null	null	null	null	null	null	null	PYYM_0625000	conserved rodent malaria protein, unknown function	PCHAS_000910	conserved rodent malaria protein, unknown function	no pf orthologs	no pf orthologs	PVX_096995	tryptophan-rich antigen (Pv-fam-a)	PKH_020080	blood stage membrane protein, putative
PBANKA_062340	PBANKA_062340>Pb-fam-1 protein>PB100300_00_0	0.189835	0.00623008	0	0	-2.78155e-07	0	0.000264124	6	6	936	936	311	0	HMM: MNNKYIKIVFWVIGLFAYTYNKALAT, NN: MNNKYIKIVFWVIGLFAYTYNKALAT	null	null	null	null	null	null	PYYM_0625400	fam-a protein	PCHAS_000870	Pc-fam-1 protein	no pf orthologs	no pf orthologs	no pv orthologs	no pv orthologs	no pk orthologs	no pk orthologs
PBANKA_070060	PBANKA_070060>Plasmodium exported protein, unknown function>PB106995_00_0	-0.522314	-0.345456	-0.100516	0.00992099	-0.0197741	0.0301774	0.0326814	7	2	678	678	225	2	HMM: MCSLVNIVSCIILVIIIPY, NN: MCSLVNIVSCIILVIIIPYSTNNGV	null	null	null	null	null	null	PYYM_0700700	Plasmodium exported protein, unknown function	PCHAS_093740	Plasmodium exported protein, unknown function	no pf orthologs	no pf orthologs	no pv orthologs	no pv orthologs	no pk orthologs	no pk orthologs
PBANKA_070220	PBANKA_070220>translation initiation factor EIF-2b alpha subunit, putative>PB000468_03_0	-0.4037	-0.294072	-0.03119	0.0676253	-0.0556085	0.0165308	0.00104274	7	4	1029	1029	342	0	null	null	cellular metabolic process	null	null	cellular metabolic process	null	PYYM_0702400	translation initiation factor EIF-2b alpha subunit, putative	PCHAS_093580	translation initiation factor EIF-2b alpha subunit, putative	PF3D7_0828500	translation initiation factor EIF-2b alpha subunit, putative	PVX_088930	translation initiation factor EIF-2b alpha subunit, putative	PKH_050240	translation initiation factor EIF-2b alpha subunit, putative
PBANKA_070230	PBANKA_070230>mitochondrial inner membrane translocase, putative>PB300165_00_0	0.188314	0.0124224	0.0125512	-0.0144138	-0.03355	0.00290966	1.38521e-05	7	1	1272	1272	423	3	null	null	protein insertion into membrane	integral to membrane	null	protein insertion into membrane	integral to membrane	PYYM_0702500	mitochondrial inner membrane translocase, putative	PCHAS_093570	mitochondrial inner membrane translocase, putative	PF3D7_0828400	mitochondrial inner membrane protein, putative (Oxa1)	PVX_088935	inner membrane protein oxa1-2, putative	PKH_050250	mitochondrial inner membrane protein, putative (OXA1)
PBANKA_070280	PBANKA_070280>protein disulfide isomerase>PB001298_00_0	2.26602	1.55016	0	0	0.00738625	-0.0104227	3.36565e-13	7	2	1449	1449	482	0	HMM: MNTKYISFFLFIIPFIFKNYVRSH, NN: MNTKYISFFLFIIPFIFKNYVRSH	isomerase activity	cell redox homeostasis	endoplasmic reticulum	isomerase activity	cell redox homeostasis	endoplasmic reticulum	PYYM_0703000	protein disulfide isomerase	PCHAS_093520	protein disulfide isomerase	PF3D7_0827900	protein disulfide isomerase (PDI8)	PVX_088960	protein disulfide isomerase, putative	PKH_050300	disulfide isomerase, putative
PBANKA_070300	PBANKA_070300>conserved Plasmodium protein, unknown function>PB300258_00_0	-1.14282	-0.678394	0.112607	0.0372384	-0.0964062	-0.0402663	1.39154e-14	7	2	1734	1734	577	9	HMM: MNASFIGVIFCFIGSFLGALGD, NN: MNASFIGVIFCFIGSFLGALGD	null	null	null	magnesium ion transmembrane transporter activity	magnesium ion transport	membrane	PYYM_0703200	conserved Plasmodium protein, unknown function	PCHAS_093500	conserved Plasmodium protein, unknown function	PF3D7_0827700	conserved Plasmodium membrane protein, unknown function	PVX_088970	hypothetical protein, conserved	PKH_050320	conserved Plasmodium protein, unknown function
PBANKA_070320	PBANKA_070320>apicoplast ribosomal protein L21 precursor, putative>PB000515_00_0	0.457379	0.301946	-0.00791927	0.00140663	0.0177596	0.0033838	0.00364714	7	1	954	954	317	1	HMM: MFFLQKKIYFYIFWLSVLILYDIMNVGIQGN, NN: MFFLQKKIYFYIFWLSVLILYDIMNVGIQGN	RNA binding, structural constituent of ribosome	translation	intracellular, ribosome	RNA binding, structural constituent of ribosome	translation	intracellular, ribosome	PYYM_0703400; PYYM_1022900	apicoplast ribosomal protein L21 precursor, putative; mitochondrial ribosomal protein L21 precursor, putative	PCHAS_093480; PCHAS_102210	apicoplast ribosomal protein L21 precursor, putative; mitochondrial ribosomal protein L21 precursor, putative	PF3D7_0827500; PF3D7_1422100	apicoplast ribosomal protein L21 precursor, putative; mitochondrial ribosomal protein L21 precursor, putative	PVX_085375; PVX_088985	hypothetical protein, conserved; plastid 50S ribosomal protein L21, putative	PKH_050340; PKH_132700	plastid 50S ribosomal protein, putative; ribosomal protein, putative
PBANKA_070330	PBANKA_070330>conserved Plasmodium protein, unknown function>PB000365_00_0	0.138062	0.196786	0	0	-2.78155e-07	0	0.0104264	7	1	642	642	213	0	HMM: MKIGKIMSFPICILLIYVFLCTCE, NN: MKIGKIMSFPICILLIYVFLCTCE	null	null	null	null	null	null	PYYM_0703500	conserved Plasmodium protein, unknown function	PCHAS_093470	conserved Plasmodium protein, unknown function	PF3D7_0827400	conserved Plasmodium protein, unknown function	PVX_088990	hypothetical protein, conserved	PKH_050350	conserved Plasmodium protein, unknown function
PBANKA_070390	PBANKA_070390>receptor for activated C kinase, putative (RACK)>PB000242_02_0	1.85524	0.98679	-0.0470127	0.122896	0.163919	0.0976446	4.81963e-11	7	2	969	969	322	0	null	null	null	null	protein binding	null	null	PYYM_0704100	receptor for activated C kinase, putative (RACK)	PCHAS_093410	receptor for activated C kinase, putative (RACK)	PF3D7_0826700	receptor for activated c kinase (RACK)	PVX_089025	activated protein kinase C receptor, putative	PKH_050410	receptor for activated C kinase, putative (RACK)
PBANKA_070410	PBANKA_070410>ubiquitination-mediated degradation component, putative>PB000364_01_0	0.939068	0.415091	0	0	-2.78155e-07	0	0.00510209	7	1	3657	3657	1218	0	null	protein binding, ubiquitin-protein ligase activity, ubiquitin-ubiquitin ligase activity	protein ubiquitination, ubiquitin-dependent protein catabolic process	ubiquitin ligase complex	ubiquitin-protein ligase activity, ubiquitin-ubiquitin ligase activity	protein ubiquitination, ubiquitin-dependent protein catabolic process	ubiquitin ligase complex	PYYM_0704300	ubiquitin conjugation factor E4 B, putative (UBE4B)	PCHAS_093390	ubiquitin conjugation factor E4 B, putative (UBE4B)	PF3D7_0826500	ubiquitin conjugation factor E4 B, putative (UBE4B)	PVX_089035	ubiquitin conjugation factor E4 B, putative (UBE4B)	PKH_050430	ubiquitin conjugation factor E4 B, putative (UBE4B)
PBANKA_070430	PBANKA_070430>SPRY domain, putative>PB301322_00_0	-0.457691	-0.373906	-0.00452383	0.0719562	-0.0269551	-0.074374	0.0109577	7	1	1125	1125	374	0	null	null	null	null	protein binding	null	null	PYYM_0704500	SPRY domain, putative	PCHAS_093370	SPRY domain, putative	PF3D7_0826300	SPRY domain, putative	PVX_089045	hypothetical protein, conserved	PKH_050450	conserved Plasmodium protein, unknown function
PBANKA_070500	PBANKA_070500>cytochrome c oxidase assembly protein, putative>PB000478_01_0	-0.752913	-0.477209	0.0360893	0.0961523	0.0776007	0.0764783	2.61847e-07	7	1	258	258	85	0	null	null	null	null	null	null	null	PYYM_0705200	cytochrome c oxidase assembly protein, putative	PCHAS_093300	cytochrome c oxidase assembly protein, putative	PF3D7_0825600	cytochrome c oxidase assembly protein, putative	PVX_089080	hypothetical protein, conserved	PKH_050540	cytochrome c oxidase assembly protein, putative
PBANKA_070590	PBANKA_070590>conserved Plasmodium protein, unknown function>PB000172_00_0	-0.811574	-0.619528	-0.119464	-0.0721058	0.0487035	0.13993	0.00141774	7	16	1752	1752	583	7	null	null	null	null	null	null	null	PYYM_0706100	conserved Plasmodium protein, unknown function	PCHAS_071520	conserved Plasmodium protein, unknown function	PF3D7_0824700	conserved Plasmodium membrane protein, unknown function	PVX_089125	hypothetical protein, conserved	PKH_050630	conserved Plasmodium protein, unknown function
PBANKA_070610	PBANKA_070610>conserved Plasmodium protein, unknown function>PB000959_02_0	0.120956	0.0206109	0	0	1.98682e-07	0	0.0293441	7	2	1047	1047	348	0	null	null	null	null	null	null	null	PYYM_0706300	conserved Plasmodium protein, unknown function	PCHAS_071540	conserved Plasmodium protein, unknown function	PF3D7_0824500	conserved Plasmodium protein, unknown function	PVX_089135	hypothetical protein, conserved	PKH_050650	conserved Plasmodium protein, unknown function
PBANKA_070670	PBANKA_070670>dicarboxylate/tricarboxylate carrier, putative (DTC)>PB000370_02_0	0.137434	0.108768	-0.0411417	0.00195567	-0.103858	-0.00937772	0.00832505	7	1	960	960	319	2	null	binding	transport	membrane	null	null	null	PYYM_0706900	oxoglutarate/malate translocator, putative	PCHAS_071600	dicarboxylate/tricarboxylate carrier, putative (DTC)	PF3D7_0823900	dicarboxylate/tricarboxylate carrier (DTC)	PVX_089165	mitochondrial 2-oxoglutarate/malate carrier protein, putative	PKH_050710	dicarboxylate/tricarboxylate carrier, putative (DTC)
PBANKA_070700	PBANKA_070700>lipoate-protein ligase (LipB)>PB001047_01_0	-0.333762	-0.230606	0.0311631	0	0.0331786	0.000720461	0.0183978	7	1	1287	1287	428	0	HMM: MIKKLLIVQLSLHILLFCNTN, NN: MIKKLLIVQLSLHILLFCNTN	catalytic activity	cellular protein modification process	apicoplast	null	null	null	PYYM_0707200	lipoate-protein ligase, putative	PCHAS_071630	lipoate-protein ligase, putative (LipB)	PF3D7_0823600	lipoate-protein ligase (LipB)	PVX_089180	lipoate-protein ligase, putative	PKH_050740	lipoate-protein ligase, putative (LipB)
PBANKA_070710	PBANKA_070710>membrane skeletal protein, putative>PB001125_00_0	0.665127	0.499639	-0.00692232	0.00140663	0.0202404	0.000721335	0.0251859	7	1	1485	1485	494	0	null	null	null	null	null	null	null	PYYM_0707300	membrane skeletal protein, putative	PCHAS_071640	membrane skeletal protein, putative	PF3D7_0823500	membrane skeletal protein IMC1-related	PVX_089185	hypothetical protein, conserved	PKH_050750	conserved Plasmodium protein, unknown function
PBANKA_070750	PBANKA_070750>RWD domain-containing protein, putative>PB000009_00_0	0.347481	0.237318	0	0	-2.38419e-07	0	0.0478363	7	5	687	687	228	0	null	null	null	null	protein binding	null	null	PYYM_0707700	RWD domain-containing protein, putative	PCHAS_071680	RWD domain-containing protein, putative	PF3D7_0823100	RWD domain-containing protein, putative	PVX_089210	hypothetical protein, conserved	PKH_050790	conserved Plasmodium protein, unknown function
PBANKA_070800	PBANKA_070800>protein transport protein Sec23, putative (SEC23)>PB000222_02_0	0.837519	0.378988	-0.000985583	0	0.0125047	0.000704487	1.35969e-06	7	2	2280	2280	759	0	null	protein binding, zinc ion binding	ER to Golgi vesicle-mediated transport, intracellular protein transport	COPII vesicle coat, Maurer's cleft	zinc ion binding	ER to Golgi vesicle-mediated transport, intracellular protein transport	COPII vesicle coat	PYYM_0708200	protein transport protein Sec23, putative (SEC23)	PCHAS_071730	protein transport protein Sec23, putative (SEC23)	PF3D7_0822600	protein transport protein Sec23 (SEC23)	PVX_089235	protein transport protein Sec23A, putative	PKH_050840	protein transport protein Sec23, putative (SEC23)
PBANKA_070820	PBANKA_070820>conserved Plasmodium protein, unknown function>PB000536_01_0	-0.369493	-0.121159	0.00913095	0	0.00316854	0.000243306	0.0108559	7	7	1545	1545	514	0	null	null	null	null	null	null	null	PYYM_0708400	conserved Plasmodium protein, unknown function, fragment	PCHAS_071750	conserved Plasmodium protein, unknown function	PF3D7_0822400	conserved Plasmodium protein, unknown function	PVX_089245	hypothetical protein, conserved	PKH_050860	conserved Plasmodium protein, unknown function
PBANKA_070840	PBANKA_070840>small nuclear ribonucleoprotein G, putative (SNRPG)>PB000079_02_0	0.544876	0.222772	1.19209e-07	0	0.00351071	0	0.000353136	7	2	252	252	83	0	null	null	null	null	null	null	null	PYYM_0708500	small nuclear ribonucleoprotein G, putative (SNRPG)	PCHAS_071760	small nuclear ribonucleoprotein G, putative (SNRPG)	PF3D7_0822300	small nuclear ribonucleoprotein G, putative (SNRPG)	PVX_089250	small nuclear ribonucleoprotein G, putative,SmG, putative	PKH_050870	small nuclear ribonucleoprotein, putative (SNRPG)
PBANKA_070870	PBANKA_070870>RNA polymerase II mediator complex protein MED7, putative>PB001162_02_0	-0.719785	-0.397375	0.0297239	0.205302	-0.153408	0.0954363	3.56874e-06	7	1	792	792	263	0	null	RNA polymerase II transcription cofactor activity	regulation of transcription from RNA polymerase II promoter	mediator complex	RNA polymerase II transcription cofactor activity	regulation of transcription from RNA polymerase II promoter	mediator complex	PYYM_0708800	RNA polymerase II mediator complex protein MED7, putative	PCHAS_071780	RNA polymerase II mediator complex protein MED7, putative	PF3D7_0822100	RNA polymerase II mediator complex protein MED7, putative	PVX_089260	RNA polymerase II mediator complex protein MED7, putative	PKH_050890	RNA polymerase II mediator complex protein MED7, putative
PBANKA_070880	PBANKA_070880>mitochondrial ribosomal protein L4 precursor, putative>PB001161_02_0	-0.234427	-0.367054	-0.23037	0.289942	0.240571	0.250614	0.0174556	7	2	1800	1800	599	0	null	structural constituent of ribosome	translation	intracellular, ribosome	structural constituent of ribosome	translation	ribosome	PYYM_0708900	mitochondrial ribosomal protein L4 precursor, putative	PCHAS_071790	mitochondrial ribosomal protein L4 precursor, putative	PF3D7_0822000	mitochondrial ribosomal protein L4 precursor, putative	PVX_089265	hypothetical protein, conserved	PKH_050900	mitochondrial ribosomal protein L4 precursor, putative
PBANKA_070910	PBANKA_070910>60S ribosomal protein L22, putative>PB000349_02_0	1.93098	0.930761	0	0	-1.98682e-07	0	1.99075e-09	7	3	417	417	138	0	null	structural constituent of ribosome	translation	intracellular, ribosome	structural constituent of ribosome	translation	intracellular, ribosome	PYYM_0709200	60S ribosomal protein L22, putative	PCHAS_071820	60S ribosomal protein L22, putative	PF3D7_0821700	60S ribosomal protein L22, putative	PVX_089280	60S ribosomal protein L22, putative	PKH_050930	60S ribosomal protein L22, putative
PBANKA_070950	PBANKA_070950>ATP-dependent RNA helicase prh1, putative>PB001149_02_0	-0.54882	-0.451905	0.0252543	0.497932	0.291089	0.147215	5.83081e-10	7	3	2355	2355	784	0	null	ATP binding, helicase activity, nucleic acid binding	null	null	ATP binding, ATP-dependent helicase activity, helicase activity, nucleic acid binding	null	null	PYYM_0709600	ATP-dependent RNA helicase prh1, putative	PCHAS_071860	ATP-dependent RNA helicase prh1, putative	PF3D7_0821300	ATP-dependent RNA helicase prh1, putative	PVX_089295	ATP-dependent RNA helicase prh1, putative	PKH_050970	ATP-dependent RNA helicase prh1, putative
PBANKA_070960	PBANKA_070960>conserved Plasmodium protein, unknown function>PB001151_02_0	0.273424	0.146222	0.0322547	-0.0323894	-0.00942103	-0.0776603	0.0128876	7	1	663	663	220	0	null	null	null	null	null	null	null	PYYM_0709700	conserved Plasmodium protein, unknown function	PCHAS_071870	conserved Plasmodium protein, unknown function	PF3D7_0821200	conserved Plasmodium protein, unknown function	PVX_089300	hypothetical protein, conserved	PKH_050980	conserved Plasmodium protein, unknown function
PBANKA_070980	PBANKA_070980>conserved Plasmodium protein, unknown function>PB001406_02_0	0.596872	0.613116	0.0276165	-0.0156052	0.0861152	0.0102493	7.65533e-05	7	5	1536	1536	511	2	null	null	null	null	GTP binding, GTPase activity	null	null	PYYM_0709900	conserved Plasmodium protein, unknown function	PCHAS_071890	conserved Plasmodium protein, unknown function	PF3D7_0821000	conserved Plasmodium protein, unknown function	PVX_089310	hypothetical protein, conserved	PKH_051000	conserved Plasmodium protein, unknown function
PBANKA_071020	PBANKA_071020>conserved Plasmodium protein, unknown function>PB001368_02_0	-0.84272	-0.491146	0.0459013	0.0799933	-0.0294818	-0.0539227	9.48749e-09	7	3	1365	1365	454	2	HMM: MRIVTSIIFFLLLFFVNLF, NN: MRIVTSIIFFLLLFFVNLFFVKSR	null	null	null	null	null	null	PYYM_0710300	conserved Plasmodium protein, unknown function	PCHAS_071930	conserved Plasmodium protein, unknown function	PF3D7_0820600	conserved Plasmodium membrane protein, unknown function	PVX_089330	hypothetical protein, conserved	PKH_051040	conserved Plasmodium protein, unknown function
PBANKA_071040	PBANKA_071040>conserved Plasmodium protein, unknown function>PB000678_01_0	-0.585001	-0.14044	0.0315117	0.0803494	0.024609	0.0143593	1.962e-06	7	2	1437	1437	478	0	null	null	null	null	null	null	null	PYYM_0710500	conserved Plasmodium protein, unknown function	PCHAS_071950	conserved Plasmodium protein, unknown function	PF3D7_0820400	conserved Plasmodium protein, unknown function	PVX_089340	hypothetical protein, conserved	PKH_051080	conserved Plasmodium protein, unknown function
PBANKA_071070	PBANKA_071070>conserved Plasmodium protein, putative>PB000247_00_0	0.152789	0.0826722	6.35783e-07	0	2.30471e-06	0	0.0439038	7	4	1065	1065	354	0	HMM: MIYFYLVLLLKSLMIINAS, NN: MIYFYLVLLLKSLMIINAS	RNA binding	null	null	RNA binding	null	null	PYYM_0710800	conserved Plasmodium protein, putative	PCHAS_071980	conserved Plasmodium protein, putative	PF3D7_0820100	conserved Plasmodium protein, unknown function	PVX_089360	hypothetical protein, conserved	PKH_051110	conserved Plasmodium protein, unknown function
PBANKA_071120	PBANKA_071120>conserved Plasmodium protein, unknown function>PB001117_03_0	0.386967	0.175854	0.00421278	-0.078054	-0.00419068	0.00143313	0.000181843	7	2	1212	1212	403	0	null	null	null	null	null	null	null	PYYM_0711300	conserved Plasmodium protein, unknown function	PCHAS_072030	conserved Plasmodium protein, unknown function	PF3D7_0819600	conserved Plasmodium protein, unknown function	PVX_089385	hypothetical protein, conserved	PKH_051160	conserved Plasmodium protein, unknown function
PBANKA_071140	PBANKA_071140>perforin like protein 4 (PPLP4)>PB000100_01_0	-0.813194	0.179835	-0.0483456	0.0749437	0.0948687	0.0174654	5.13306e-10	7	1	2049	2049	682	1	HMM: MVINLEIKFPKISAYLILCFFMVGGFVMCY, NN: MVINLEIKFPKISAYLILCFFMVGGFVMCY	null	null	null	null	null	null	PYYM_0711500	perforin like protein 4 (PPLP4)	PCHAS_072050	perforin like protein 4 (PPLP4)	PF3D7_0819400	perforin like protein 4 (PPLP4)	PVX_089395	MAC/Perforin domain containing protein	PKH_051180	MAC/perforin, putative
PBANKA_071150	PBANKA_071150>conserved Plasmodium protein, unknown function>PB300400_00_0	-0.660501	-0.483144	0.0143755	-0.0880613	-0.0876274	0.00170159	3.60089e-06	7	1	2877	2877	958	0	null	null	null	null	null	null	null	PYYM_0711600	conserved Plasmodium protein, unknown function	PCHAS_072060	conserved Plasmodium protein, unknown function	PF3D7_0819300	conserved Plasmodium protein, unknown function	PVX_089400	hypothetical protein, conserved	PKH_051190	conserved Plasmodium protein, unknown function
PBANKA_071190	PBANKA_071190>heat shock protein, putative (HSP70)>PB000817_02_0	2.48563	1.62713	-0.110624	-0.483405	0.174627	0.173608	4.00527e-18	7	1	2082	2082	693	0	null	ATP binding	null	null	null	null	null	PYYM_0712000; PYYM_0821900	heat shock protein, putative (HSP70); heat shock protein 70, putative	PCHAS_072100; PCHAS_081920	heat shock protein, putative; heat shock protein 70, putative	PF3D7_0818900; PF3D7_0831700; PF3D7_0917900	heat shock protein 70 (HSP70); heat shock protein 70 (HSP70-x); heat shock protein 70 (HSP70-2)	PVX_089425; PVX_099315	heat shock 70 kDa protein, putative; 78 kDa glucose-regulated protein precursor (GRP 78), putative,heat shock protein, putative,DnaK domain containing protein	PKH_051230; PKH_071520	heat shock 70 kDa protein, putative; heat shock protein, putative
PBANKA_071230	PBANKA_071230>zinc finger protein, putative>PB001158_02_0	0.583119	0.342319	0.0117848	0	-0.0022951	0.00396391	0.0025283	7	2	681	681	226	0	null	DNA binding, zinc ion binding	null	null	DNA binding, zinc ion binding	null	null	PYYM_0712400	zinc finger protein, putative	PCHAS_072140	zinc finger protein, putative	PF3D7_0818500	zinc finger protein, putative	PVX_089490	hypothetical protein, conserved	PKH_051330	zinc finger protein, putative
PBANKA_071240	PBANKA_071240>nucleolar preribosomal assembly protein, putative>PB001157_02_0	-0.757892	-0.235466	0.0509088	-0.0465644	-0.0805977	0.0458083	1.72818e-05	7	2	582	582	193	0	null	null	null	null	null	null	null	PYYM_0712500	nucleolar preribosomal assembly protein, putative	PCHAS_072150	nucleolar preribosomal assembly protein, putative	PF3D7_0818400	nucleolar preribosomal assembly protein, putative (UTP24)	PVX_089495	hypothetical protein, conserved	PKH_051340	nucleolar preribosomal assembly protein, putative
PBANKA_071260	PBANKA_071260>14-3-3 protein, putative>PB000900_00_0	2.60245	1.99995	-0.188916	0.0116346	0.24291	0.290056	7.56381e-12	7	4	789	789	262	0	null	protein domain specific binding	null	cytoplasm, nucleus	protein domain specific binding	null	null	PYYM_0712700	14-3-3 protein, putative (14-3-3I)	PCHAS_072170	14-3-3 protein, putative (14-3-3I)	PF3D7_0818200	14-3-3 protein (14-3-3I)	PVX_089505	14-3-3 protein, putative (14-3-3I)	PKH_051370	14-3-3 protein, putative (14-3-3I)
PBANKA_071270	PBANKA_071270>zinc finger protein, putative>PB001600_02_0	-0.610562	-0.0830109	0.0128184	-0.0605794	-0.0603056	-0.016843	0.000416358	7	2	1839	1839	612	0	null	nucleic acid binding, zinc ion binding	null	null	nucleic acid binding, zinc ion binding	null	null	PYYM_0712800	zinc finger protein, putative	PCHAS_072180	zinc finger protein, putative	PF3D7_0818100	zinc finger protein, putative	PVX_089510	D13 protein, putative	PKH_051380	zinc finger protein, putative
PBANKA_071280	PBANKA_071280>conserved Plasmodium protein, unknown function>PB001602_02_0	0.860882	0.523091	-0.00331918	-0.109223	-0.0620856	-0.212361	5.75888e-07	7	1	1086	1086	361	0	null	null	null	null	null	null	null	PYYM_0712900	conserved protein, unknown function	PCHAS_072190	conserved protein, unknown function	PF3D7_0818000	conserved protein, unknown function	PVX_089515	conserved protein, unknown function	PKH_051390	conserved protein, unknown function
PBANKA_071330	PBANKA_071330>protein kinase c inhibitor-like protein, putative>PB000724_00_0	0.849564	0.627772	-0.0491048	0.00936655	0.0100261	0.000243306	4.9652e-05	7	6	561	561	186	0	HMM: MGLKLILAYLILYLDLMKPGFGL, NN: MGLKLILAYLILYLDLMKPGFGL	catalytic activity	null	null	catalytic activity	null	null	PYYM_0713400	protein kinase c inhibitor-like protein, putative	PCHAS_072240	protein kinase c inhibitor-like protein, putative	PF3D7_0817500	protein kinase c inhibitor-like protein, putative	PVX_089540	protein kinase C inhibitor, putative,14 kDa zinc-binding protein, putative	PKH_051500	PK8_1820w PK8_1820w Protein kinase c inhibitor- like protein
PBANKA_071380	PBANKA_071380>ubiquitin-activating enzyme, putative>PB000873_00_0	-0.376223	-0.207765	0.0210863	0.0664528	0.0955648	-0.0143063	0.0014185	7	1	1221	1221	406	0	null	ATP binding, small protein activating enzyme activity	cellular protein modification process	null	ATP binding, catalytic activity, small protein activating enzyme activity	cellular protein modification process	null	PYYM_0713900	ubiquitin-activating enzyme, putative	PCHAS_072290	ubiquitin-activating enzyme, putative	PF3D7_0817000	ubiquitin-activating enzyme, putative	PVX_089560	ubiquitin-activating enzyme E1C, putative	PKH_051550	ubiquitin-activating enzyme, putative
PBANKA_071400	PBANKA_071400>meiotic recombination protein DMC1-like protein, putative>PB000874_00_0	0.443748	0.17622	0.0473327	0	-0.0211556	0	0.000752731	7	6	1041	1041	346	0	null	ATP binding, DNA binding, DNA-dependent ATPase activity, protein binding	reciprocal meiotic recombination	intracellular, nucleus	ATP binding, DNA binding, DNA-dependent ATPase activity, nucleoside-triphosphatase activity, nucleotide binding	DNA metabolic process, reciprocal meiotic recombination	nucleus	PYYM_0714100; PYYM_0941100	meiotic recombination protein DMC1, putative (DMC1); Rad51 homolog, putative	PCHAS_072310; PCHAS_090480	meiotic recombination protein DMC1, putative (DMC1); Rad51 homolog, putative	PF3D7_0816800; PF3D7_1107400	meiotic recombination protein DMC1, putative (DMC1); Rad51 homolog (RAD51)	PVX_089570; PVX_091045	meiotic recombination protein DMC1, putative (DMC1); DNA repair protein RAD51, putative,Rad51 homolog, putative	PKH_051570; PKH_090470	meiotic recombination protein DMC1, putative (DMC1); recombinase rad51, putative
PBANKA_071430	PBANKA_071430>small heat shock protein HSP20 (HSP20)>PB000876_00_0	-0.878971	0.263757	-0.00985424	-0.0538674	-0.0366569	0.146693	0.00160295	7	3	516	516	171	0	null	null	null	plasma membrane	null	null	null	PYYM_0714400	small heat shock protein HSP20, putative (HSP20)	PCHAS_072340	small heat shock protein HSP20, putative (HSP20)	PF3D7_0816500	small heat shock protein HSP20, putative (HSP20)	PVX_089585	heat shock protein, putative	PKH_051600	small heat shock protein HSP20, putative (HSP20)
PBANKA_071470	PBANKA_071470>phosphopantothenoylcysteine decarboxylase, putative>PB001052_01_0	-0.426846	-0.394297	0.00490308	0.119488	0.10119	0.0702624	1.34061e-05	7	4	555	555	184	0	null	catalytic activity	null	null	catalytic activity	null	null	PYYM_0714800	phosphopantothenoylcysteine decarboxylase, putative	PCHAS_072380	phosphopantothenoylcysteine decarboxylase, putative	PF3D7_0816100	flavoprotein, putative	PVX_089600	hypothetical protein, conserved	PKH_051640	phosphopantothenoylcysteine decarboxylase, putative
PBANKA_071490	PBANKA_071490>lipoamide dehydrogenase, putative>PB001049_01_0	-0.464768	-0.260851	-0.0108761	0.0408111	0.0163095	0.00380007	0.0118589	7	1	2058	2058	685	1	HMM: MRIISKIKLHKFYTIILICVSFLFILNKNEGI, NN: MRIISKIKLHKFYTIILICVSFLFILNKNEGI	dihydrolipoyl dehydrogenase activity, flavin adenine dinucleotide binding	cell redox homeostasis	cytoplasm	flavin adenine dinucleotide binding, oxidoreductase activity	cell redox homeostasis, oxidation-reduction process	cytoplasm	PYYM_0715000	lipoamide dehydrogenase, putative	PCHAS_072400	lipoamide dehydrogenase, putative	PF3D7_0815900	lipoamide dehydrogenase (aLipDH)	PVX_089610	dihydrolipoamide dehydrogenase, putative	PKH_051660	dihydrolipoamide dehydrogenase, putative
PBANKA_071500	PBANKA_071500>vacuolar sorting protein VPS9, putative>PB001116_01_0	-0.296897	-0.384522	-0.00574537	0.00463939	-0.0875126	0.00186245	0.00861149	7	1	4467	4467	1488	0	null	null	null	null	null	null	null	PYYM_0715100	vacuolar sorting protein VPS9, putative	PCHAS_072410	vacuolar sorting protein VPS9, putative	PF3D7_0815800	vacuolar sorting protein VPS9, putative	PVX_089615	hypothetical protein, conserved	PKH_051670	vacuolar sorting protein, putative
PBANKA_071540	PBANKA_071540>conserved Plasmodium protein, unknown function>PB000018_01_0	0.722725	0.166123	0.00183197	0.0061113	3.97364e-08	0	1.40401e-06	7	2	486	486	161	0	null	null	null	null	null	null	null	PYYM_0715500	conserved Plasmodium protein, unknown function	PCHAS_072450	conserved Plasmodium protein, unknown function	PF3D7_0815400	conserved Plasmodium protein, unknown function	PVX_089632	conserved Plasmodium protein, unknown function	PKH_051710	conserved Plasmodium protein, unknown function
PBANKA_071590	PBANKA_071590>ubiquitin carboxyl-terminal hydrolase a, putative>PB000462_01_0	0.296427	0.273971	0.0961268	0.00140663	0.0259044	0.00125349	0.0222925	7	4	2592	2592	863	0	null	ubiquitin thiolesterase activity, zinc ion binding	ubiquitin-dependent protein catabolic process	null	omega peptidase activity, protein binding, ubiquitin thiolesterase activity, zinc ion binding	ubiquitin-dependent protein catabolic process	null	PYYM_0716000	ubiquitin carboxyl-terminal hydrolase 13, putative (USP13)	PCHAS_072500	ubiquitin carboxyl-terminal hydrolase 13, putative (USP13)	PF3D7_0413900	ubiquitin carboxyl-terminal hydrolase 13, putative (USP13)	PVX_089655	ubiquitin carboxyl-terminal hydrolase 13, putative (USP13)	PKH_051760	ubiquitin carboxyl-terminal hydrolase 13, putative (USP13)
PBANKA_071640	PBANKA_071640>conserved Plasmodium protein, unknown function>PB101802_00_0	-0.270182	-0.0412521	1.15236e-06	0	7.54992e-07	0	0.00617199	7	3	966	966	321	0	null	null	null	null	null	null	null	PYYM_0716500	conserved Plasmodium protein, unknown function	PCHAS_072550	conserved Plasmodium protein, unknown function	PF3D7_0414400	conserved Plasmodium protein, unknown function	PVX_089675	hypothetical protein, conserved	PKH_051810	conserved Plasmodium protein, unknown function
PBANKA_071660	PBANKA_071660>conserved Plasmodium protein, unknown function>PB000982_02_0	-0.256076	-0.231538	0.0529452	0.0222321	0.0433611	0.000889142	0.00320193	7	2	768	768	255	0	null	null	null	null	null	null	null	PYYM_0716700	conserved Plasmodium protein, unknown function	PCHAS_072570	conserved Plasmodium protein, unknown function	PF3D7_0414600	conserved protein, unknown function	PVX_089685	hypothetical protein, conserved	PKH_051830	hypothetical protein, conserved in Apicomplexan species
PBANKA_071680	PBANKA_071680>conserved Plasmodium protein, unknown function>PB000478_00_0	-0.357323	0.370974	0.0423538	0.0159198	-0.0562665	0.00454024	0.00027839	7	1	324	324	107	0	null	null	null	null	null	null	null	PYYM_0716900	conserved Plasmodium protein, unknown function	PCHAS_072590	conserved Plasmodium protein, unknown function	PF3D7_0414800	conserved Plasmodium protein, unknown function	no pv orthologs	no pv orthologs	no pk orthologs	no pk orthologs
PBANKA_071700	PBANKA_071700>ATPase, putative>PB000618_02_0	0.19479	0.247778	0	0	7.94729e-08	0	0.0201999	7	1	1140	1140	379	0	null	ATP binding	cellular metal ion homeostasis	null	ATP binding, ATPase activity	detoxification of arsenic-containing substance	null	PYYM_0717100	ATPase, putative	PCHAS_072610	ATPase, putative	PF3D7_0415000	arsenical pump-driving ATPase, putative	PVX_089705	arsenical pump-driving ATPase, putative	PKH_051870	arsenical pump-driving ATPase, putative
PBANKA_071730	PBANKA_071730>cdc2-related protein kinase 3 (CRK3)>PB000301_01_0	0.516622	0.354656	0.0232391	0.0185575	0.0135903	0.00323105	0.00132192	7	2	3645	3645	1214	0	null	ATP binding, protein serine/threonine kinase activity, protein tyrosine kinase activity	protein phosphorylation	null	ATP binding, protein kinase activity, protein tyrosine kinase activity	protein phosphorylation	null	PYYM_0717400	cdc2-related protein kinase 3 (CRK3)	PCHAS_072640	cdc2-related protein kinase 3, putative (CRK3)	PF3D7_0415300	cdc2-related protein kinase 3 (CRK3)	PVX_089720	protein kinase domain containing protein	PKH_051900	protein kinase, putative
PBANKA_071750	PBANKA_071750>nuclear cap-binding protein, putative>PB000271_01_0	1.28782	0.829333	-0.0122949	0	-0.0105544	0.00132581	2.2669e-05	7	2	720	720	239	0	null	nucleic acid binding	null	null	nucleic acid binding	null	null	PYYM_0717600	nuclear cap-binding protein, putative	PCHAS_072660	nuclear cap-binding protein, putative	PF3D7_0415500	nuclear cap-binding protein, putative	PVX_089730	nuclear cap-binding protein, putative	PKH_051920	nuclear cap-binding protein, putative
PBANKA_071780	PBANKA_071780>60S ribosomal protein L15, putative>PB000272_01_0	3.36163	2.51666	-0.187237	0	0.140712	0.017808	5.45656e-18	7	2	618	618	205	0	null	structural constituent of ribosome	translation	intracellular, ribosome	structural constituent of ribosome	translation	intracellular, ribosome	PYYM_0717900	60S ribosomal protein L15, putative	PCHAS_072690	60S ribosomal protein L15, putative	PF3D7_0415900	60S ribosomal protein L15, putative	PVX_089750	60S ribosomal protein L15-1, putative	PKH_051960	ribosomal protein L15, putative
PBANKA_071880	PBANKA_071880>small GTP-binding protein sar1, putative (SAR1)>PB000267_00_0	0.408793	-0.0270471	-0.00369072	0.00140663	0.0197803	0.000378887	0.000158559	7	3	576	576	191	0	null	GTP binding	intracellular protein transport, small GTPase mediated signal transduction	Maurer's cleft, intracellular	GTP binding	intracellular protein transport, small GTPase mediated signal transduction	intracellular	PYYM_0718900	small GTP-binding protein sar1, putative	PCHAS_072790	small GTP-binding protein sar1, putative	PF3D7_0416800	small GTP-binding protein sar1 (SAR1)	PVX_089930	small GTP-binding protein sar1, putative	PKH_052090	small GTP-binding protein sar1, putative
PBANKA_071920	PBANKA_071920>mRNA-binding protein PUF2 (PUF2)>PB000416_02_0	-0.298858	-0.213205	0.0196741	0	0.0153537	0.000243306	0.0152488	7	4	1434	1434	477	0	null	RNA binding	null	null	RNA binding, binding	null	null	PYYM_0719200	mRNA-binding protein PUF2 (PUF2)	PCHAS_072820	mRNA-binding protein PUF2, putative (PUF2)	PF3D7_0417100	mRNA-binding protein PUF2 (PUF2)	PVX_089945	RNA-binding protein of pumilio/mpt5 family, putative	PKH_052120	mRNA-binding protein PUF2, putative (PUF2)
PBANKA_071960	PBANKA_071960>memo-like protein>PB000624_00_0	-0.13268	-0.11779	0.0159566	-0.0101388	0.0115488	0.00550711	0.0279344	7	12	891	891	296	0	null	null	null	null	null	null	null	PYYM_0719600	memo-like protein	PCHAS_072860	memo-like protein	PF3D7_0417500	memo-like protein	PVX_089970	hypothetical protein, conserved	PKH_052160	memo-like protein
PBANKA_071990	PBANKA_071990>cdc2-related protein kinase 1 (CRK1)>PB301407_00_0	0.0223391	0.0138717	0	0	-1.58946e-07	0	0.0499139	7	1	1737	1737	578	0	null	ATP binding, protein serine/threonine kinase activity, protein tyrosine kinase activity	protein phosphorylation	null	ATP binding, protein kinase activity, protein tyrosine kinase activity	protein phosphorylation	null	PYYM_0719900	cdc2-related protein kinase 1 (CRK1)	PCHAS_072890	cdc2-related protein kinase 1, putative (CRK1)	PF3D7_0417800	cdc2-related protein kinase 1 (CRK1)	PVX_089980	cdc2-related protein kinase 1, putative	PKH_052190	cdc2-related protein kinase 1, putative
PBANKA_072030	PBANKA_072030>proteasome regulatory component, putative>PB000606_00_0	-0.470956	-0.511672	0.200491	-0.256862	-0.284587	-0.00712299	0.00609885	7	1	1305	1305	434	0	null	null	null	null	protein binding	null	null	PYYM_0720300	proteasome regulatory component, putative	PCHAS_072930	proteasome regulatory component, putative	PF3D7_0418200	golgi organization and biogenesis factor, putative	PVX_090000	hypothetical protein, conserved	PKH_052230	hypothetical protein, conserved in Apicomplexan species
PBANKA_072040	PBANKA_072040>conserved Plasmodium protein, unknown function>PB001306_00_0	1.07937	0.665384	0.0433174	0	-0.0542672	0.000342449	7.85832e-07	7	1	2004	2004	667	0	null	null	null	null	null	null	null	PYYM_0720400	conserved Plasmodium protein, unknown function	PCHAS_072940	conserved Plasmodium protein, unknown function	PF3D7_0418300	conserved Plasmodium protein, unknown function	PVX_090005	hypothetical protein	PKH_052240	conserved Plasmodium protein, unknown function
PBANKA_072070	PBANKA_072070>regulator of chromosome condensation, putative>PB107174_00_0	-0.332616	-0.320479	0.054651	0.0795893	-0.0416519	0.00395294	0.000463064	7	1	4284	4284	1427	0	null	null	null	null	null	null	null	PYYM_0720700	regulator of chromosome condensation, putative	PCHAS_072970	regulator of chromosome condensation, putative	PF3D7_0418600	regulator of chromosome condensation, putative	PVX_090020	hypothetical protein, conserved	PKH_052290	regulator of chromosome condensation, putative
PBANKA_072090	PBANKA_072090>conserved Plasmodium protein, unknown function>PB000176_03_0	0.588074	0.113318	0	0	-3.97364e-08	0	1.22147e-08	7	9	798	798	265	2	HMM: MKEIIIFLFFFLYIACYSIVLAK, NN: MKEIIIFLFFFLYIACYSIVLAK	null	null	null	null	null	null	PYYM_0720900	conserved Plasmodium protein, unknown function	PCHAS_072990	conserved Plasmodium protein, unknown function	PF3D7_0418800	conserved Plasmodium protein, unknown function	PVX_090030	hypothetical protein, conserved	PKH_052310	conserved Plasmodium protein, unknown function
PBANKA_072150	PBANKA_072150>conserved Plasmodium protein, unknown function>PB000125_03_0	0.624638	0.266165	0	0	-3.97364e-07	0	0.0173509	7	4	6534	6534	2177	2	HMM: MYMKKGKVWLFLFIIFLIVILCN, NN: MYMKKGKVWLFLFIIFLIVILCNFK	null	null	null	null	null	null	PYYM_0721500	conserved Plasmodium protein, unknown function	PCHAS_073050	conserved Plasmodium protein, unknown function	PF3D7_0419400	conserved Plasmodium protein, unknown function	PVX_090060	hypothetical protein, conserved	PKH_052370	conserved Plasmodium protein, unknown function
PBANKA_072170	PBANKA_072170>ran binding protein 1, putative>PB000251_02_0	1.88441	1.42838	0.103109	-0.0697707	-0.0162766	0.00257425	2.55102e-09	7	2	801	801	266	0	null	null	intracellular transport	null	null	intracellular transport	null	PYYM_0721700	ran binding protein 1, putative	PCHAS_073070	ran binding protein 1, putative	PF3D7_0419600	ran binding protein 1, putative	PVX_090070	ran binding protein 1, putative	PKH_052390	ran binding protein 1, putative
PBANKA_072260	PBANKA_072260>Plasmodium exported protein, unknown function>PB103795_00_0	0.538136	0.308502	0.0142622	-0.022602	-0.0432534	0.00132581	0.0031391	7	2	768	768	255	1	HMM: MRVSVLKYVIFSIVICSFEYAK, NN: MRVSVLKYVIFSIVICSFEYAK	null	null	null	null	null	null	PYYM_0802000	Plasmodium exported protein, unknown function	no pc orthologs	no pc orthologs	no pf orthologs	no pf orthologs	no pv orthologs	no pv orthologs	no pk orthologs	no pk orthologs
PBANKA_072290	PBANKA_072290>BIR protein, pseudogene>PB200066_00_2	-0.656536	-0.350807	0.124844	0.177836	0.0324092	-0.0231801	4.64225e-06	7	4	954	954	317	1	null	null	null	null	null	null	null	PYYM_0006800; PYYM_0011100; PYYM_0024400; PYYM_0203700; PYYM_0500500; PYYM_0525900; PYYM_0600800; PYYM_0601600; PYYM_0722800; PYYM_0802100; PYYM_0946300; PYYM_1001200; PYYM_1044500	YIR protein; YIR protein; YIR protein; YIR protein; YIR protein; YIR protein; YIR protein; YIR protein; YIR protein; YIR protein; YIR protein; YIR protein, pseudogene; YIR protein	no pc orthologs	no pc orthologs	no pf orthologs	no pf orthologs	no pv orthologs	no pv orthologs	no pk orthologs	no pk orthologs
PBANKA_080050	PBANKA_080050>chitinase (CHT1)>PB001032_02_0	-0.23646	2.49504	0.000332157	-0.0456947	-4.37101e-07	0	1.64682e-12	8	1	1947	1947	648	0	HMM: MNIYVSLFLIIFSTINNAY, NN: MNIYVSLFLIIFSTINNAYSV	hydrolase activity, hydrolyzing O-glycosyl compounds	carbohydrate metabolic process	null	null	carbohydrate metabolic process	null	PYYM_0802900	chitinase (CHT1)	PCHAS_080080	chitinase, putative (CHT1)	PF3D7_1252200	chitinase (CHT1)	PVX_087680	chitinase	PKH_010100	chitinase, putative
PBANKA_080070	PBANKA_080070>conserved Plasmodium protein, unknown function>PB000985_00_0	-0.159244	-0.0364035	0.0432775	0	0.0402863	0.000720461	0.0375432	8	1	4995	4995	1664	1	null	null	null	null	null	null	null	PYYM_0803300	conserved Plasmodium protein, unknown function	PCHAS_080100	conserved Plasmodium protein, unknown function	PF3D7_0703000	conserved Plasmodium protein, unknown function	PVX_087690	hypothetical protein, conserved	PKH_010120	conserved Plasmodium protein, unknown function
PBANKA_080080	PBANKA_080080>conserved Plasmodium protein, unknown function>PB000495_03_0	-0.283618	-0.1354	0.0246174	0	0.000159264	0	0.0372795	8	1	534	534	177	0	null	null	null	null	null	null	null	PYYM_0803400	conserved Plasmodium protein, unknown function	PCHAS_080110	conserved Plasmodium protein, unknown function	PF3D7_0703100	conserved Plasmodium protein, unknown function	PVX_087695	hypothetical protein, conserved	PKH_010130	conserved Plasmodium protein, unknown function
PBANKA_080120	PBANKA_080120>erythrocyte membrane-associated antigen, putative>PB000800_03_0	0.291715	0.21413	-0.0164017	0	-0.03217	0	0.0402766	8	1	6114	6114	2037	0	null	null	null	null	null	null	null	PYYM_0803800	erythrocyte membrane-associated antigen, putative	PCHAS_080150	erythrocyte membrane-associated antigen, putative	PF3D7_0703500	erythrocyte membrane-associated antigen	PVX_087715	hypothetical protein, conserved	PKH_010170	erythrocyte membrane-associated antigen, putative
PBANKA_080140	PBANKA_080140>conserved Plasmodium protein, unknown function>PB000802_03_0	0.960119	0.492804	2.34445e-06	0	0.00738537	0	8.57207e-05	8	1	612	612	203	0	HMM: MNYIIKLLVALALFNVVCEGH, NN: MNYIIKLLVALALFNVVCEGH	null	null	null	null	null	null	PYYM_0804000	conserved Plasmodium protein, unknown function	PCHAS_080170	conserved Plasmodium protein, unknown function	PF3D7_0703700	conserved Plasmodium protein, unknown function	PVX_087725	hypothetical protein, conserved	PKH_010190	conserved Plasmodium protein, unknown function
PBANKA_080260	PBANKA_080260>peptide chain release factor, putative>PB000123_03_0	0.18058	0.0764065	-0.0300117	0.00889885	-0.098204	0.00119603	0.00225846	8	1	993	993	330	0	HMM: MKSSSFLLIFIFFLSMPISCK, NN: MKSSSFLLIFIFFLSMPISCK	translation release factor activity, codon specific	translational termination	cytoplasm	translation release factor activity	translational termination	cytoplasm	PYYM_0805200	peptide chain release factor, putative	PCHAS_080290	peptide chain release factor, putative	PF3D7_0704900	peptide chain release factor, putative	PVX_087790	peptide chain release factor, putative	PKH_010340	peptidyl-tRNA hydrolase, putative
PBANKA_080270	PBANKA_080270>conserved Plasmodium protein, unknown function>PB000124_03_0	0.426794	0.110286	-0.00855641	0.0155994	0.0613451	0.023329	6.46732e-05	8	2	3093	3093	1030	0	null	methyltransferase activity	metabolic process	null	null	null	null	PYYM_0805300	conserved Plasmodium protein, unknown function	PCHAS_080300	conserved Plasmodium protein, unknown function	PF3D7_0705000	methyltransferase, putative	PVX_087795	hypothetical protein, conserved	PKH_010350	mRNA-capping enzyme, putative
PBANKA_080320	PBANKA_080320>inositol-phosphate phosphatase, putative>PB001142_02_0	0.30113	0.13678	0.0211025	0	0.00228218	0	0.0009046	8	2	7536	7536	2511	0	null	null	null	null	phosphoric ester hydrolase activity	phosphatidylinositol phosphorylation	null	PYYM_0805800	inositol phosphatase, putative	PCHAS_080350	inositol-phosphate phosphatase, putative	PF3D7_0705500	inositol-phosphate phosphatase, putative	PVX_087815	endonuclease/exonuclease/phosphatase domain containing protein	PKH_010400	inositol-phosphate phosphatase, putative
PBANKA_080400	PBANKA_080400>ribosomal protein, L37e, putative>PB105908_00_0	1.81316	1.24875	-0.0185277	0.00463939	0.0187954	0.00102226	4.94067e-09	8	1	279	279	92	0	null	structural constituent of ribosome	translation	intracellular, ribosome	structural constituent of ribosome	translation	intracellular, ribosome	PYYM_0806600	ribosomal protein, L37e, putative	PCHAS_080430	ribosomal protein, L37e, putative	PF3D7_0706400	ribosomal protein, L37e, putative	PVX_087860	60S ribosomal protein L37, putative	PKH_010480	ribosomal protein, L37e, putative
PBANKA_080410	PBANKA_080410>conserved Plasmodium protein, unknown function>PB105909_00_0	0.517031	0.356202	2.34445e-06	-0.00961908	2.74181e-06	0	0.00674943	8	1	4719	4719	1572	0	null	null	null	null	null	null	null	PYYM_0806700	conserved Plasmodium protein, unknown function	PCHAS_080440	conserved Plasmodium protein, unknown function	PF3D7_0706500	conserved Plasmodium protein, unknown function	PVX_087865	hypothetical protein, conserved	PKH_010490	erythrocyte membrane protein, putative
PBANKA_080430	PBANKA_080430>DNA mismatch repair protein (MSH2-2)>PB000623_01_0	-0.394679	-0.421026	0.0084997	-0.0170656	-0.0384428	0.00410362	0.00116623	8	1	2562	2562	853	0	null	ATP binding, mismatched DNA binding	mismatch repair	null	ATP binding, mismatched DNA binding	mismatch repair	null	PYYM_0806900; PYYM_1018600	DNA mismatch repair protein (MSH2-2); DNA mismatch repair protein, putative	PCHAS_080460; PCHAS_101790	DNA mismatch repair protein, putative; DNA mismatch repair protein, putative	PF3D7_0706700; PF3D7_1427500	DNA mismatch repair protein, putative (MSH2-2); DNA mismatch repair protein Msh2p, putative	PVX_085160; PVX_087875	DNA mismatch repair enzyme, putative; DNA mismatch repair enzyme, putative	PKH_010510; PKH_132290	DNA mismatch repair protein, putative; DNA mismatch repair protein, Msh2p homologue, putative
PBANKA_080480	PBANKA_080480>conserved Plasmodium protein, unknown function>PB001538_02_0	0.346174	0.430058	0.0235479	-0.0212362	-0.018855	0.033716	5.34221e-06	8	1	774	774	257	0	null	null	null	null	null	null	null	PYYM_0807800	conserved Plasmodium protein, unknown function	PCHAS_080510	conserved Plasmodium protein, unknown function	PF3D7_0707600	conserved Plasmodium protein, unknown function	PVX_087905	hypothetical protein, conserved	PKH_010570	conserved Plasmodium protein, unknown function
PBANKA_080500	PBANKA_080500>RAP protein, putative>PB001533_02_0	-0.482414	-0.110565	-0.0347916	0.00849279	0.0218624	0.0163487	0.00250081	8	3	3417	3417	1138	1	HMM: MFFFVNTYLLVTYLIYAIAIILLFTQHGNAN, NN: MFFFVNTYLLVTYLIYAIAIILLFTQHGNAN	null	null	null	null	null	null	PYYM_0808000	RAP protein, putative	PCHAS_080530	RAP protein, putative	PF3D7_0707800	RAP protein, putative	PVX_087915	hypothetical protein, conserved	PKH_010590	RAP protein, putative
PBANKA_080510	PBANKA_080510>TGF beta-inducible nuclear protein, putative>PB001536_02_0	0.66532	0.374547	0.00952657	-0.0585653	0.00406158	0.00161048	1.27524e-06	8	1	780	780	259	0	null	null	null	intracellular	null	null	null	PYYM_0808100	TGF beta-inducible nuclear protein, putative	PCHAS_080540	TGF beta-inducible nuclear protein, putative	PF3D7_0707900	large ribosomal subunit processing protein, putative	PVX_087920	ribosomal protein S8e, putative,TGF beta-inducible nuclear protein 1, putative	PKH_010600	ribosomal protein S8e, putative
PBANKA_080540	PBANKA_080540>DNA-directed RNA polymerase II, putative>PB300575_00_0	-0.153731	-0.248392	0.0676833	0.024019	0.0240988	0.0252098	0.0173062	8	1	210	210	69	0	null	DNA-directed RNA polymerase activity	transcription, DNA-dependent	null	DNA binding, DNA-directed RNA polymerase activity	null	null	PYYM_0808400	DNA-directed RNA polymerase II, putative	PCHAS_080570	DNA-directed RNA polymerase II, putative	PF3D7_0708100	DNA-directed RNA polymerase 2 8.2 kDa polypeptide, putative	PVX_087935	DNA-directed RNA polymerase II 8.2 kDa polypeptide, putative	PKH_010620	DNA-directed RNA polymerase 2 8.2 kDa polypeptide, putative
PBANKA_080560	PBANKA_080560>O-sialoglycoprotein endopeptidase, putative>PB001539_02_0	-0.544383	-0.359361	0.00234922	0.00882578	-0.0499435	0.0276278	0.00154436	8	5	702	702	233	0	null	ATP binding, protein kinase activity	protein phosphorylation	null	ATP binding, protein kinase activity	protein phosphorylation	null	PYYM_0808600	O-sialoglycoprotein endopeptidase, putative	PCHAS_080590	O-sialoglycoprotein endopeptidase, putative	PF3D7_0708300	O-sialoglycoprotein endopeptidase, putative	PVX_087945	p53-related protein kinase, putative	PKH_010640	O-sialoglycoprotein endopeptidase, putative
PBANKA_080590	PBANKA_080590>kinesin, putative>PB000348_03_0	0.150654	0.0743791	5.16574e-07	0	0.00316795	0	0.0035672	8	1	4230	4230	1409	0	null	ATP binding, microtubule motor activity	microtubule-based movement	null	ATP binding, microtubule motor activity	microtubule-based movement	null	PYYM_0205600; PYYM_0808900	kinesin-8, putative; kinesin-8, putative	PCHAS_020110; PCHAS_080620	kinesin-8, putative; kinesin-8, putative	PF3D7_0111000; PF3D7_0319400	kinesin-8, putative; kinesin-8, putative	PVX_081250; PVX_095265	kinesin-8, putative; kinesin-8, putative	PKH_020210; PKH_082160	kinesin-8, putative; kinesin-8, putative
PBANKA_080600	PBANKA_080600>ubiquitin-conjugating enzyme, putative>PB000927_01_0	-0.465459	-0.264671	-0.087541	0.0822304	0.145103	0.0533653	0.00382245	8	2	483	483	160	0	null	small conjugating protein ligase activity	post-translational protein modification, regulation of protein metabolic process	null	acid-amino acid ligase activity	null	null	PYYM_0809000; PYYM_1428700	ubiquitin-conjugating enzyme, putative; ubiquitin-conjugating enzyme, putative	PCHAS_080630; PCHAS_142670	ubiquitin-conjugating enzyme, putative; ubiquitin-conjugating enzyme, putative	PF3D7_0319300; PF3D7_0812600	ubiquitin conjugating enzyme, putative; ubiquitin conjugating enzyme, putative	PVX_095270; PVX_123140	ubiquitin-conjugating enzyme e2, putative; ubiquitin-conjugating enzyme e2, putative	PKH_082170; PKH_142600	ubiquitin conjugating enzyme; ubiquitin conjugating enzyme, putative
PBANKA_080610	PBANKA_080610>conserved Plasmodium protein, unknown function>PB000924_01_0	0.266993	0.214126	0.000664314	0	0.00114119	0	0.00561581	8	1	2475	2475	824	0	HMM: MIWMNLLKFFVATFFMLEKTKNMFCL, NN: MIWMNLLKFFVATFFMLEKTKNM	null	null	null	null	null	null	PYYM_0809100	conserved Plasmodium protein, unknown function	PCHAS_080640	conserved Plasmodium protein, unknown function	PF3D7_0319200	endonuclease/exonuclease/phosphatase family protein, putative	PVX_095275	endonuclease/exonuclease/phosphatase domain containing protein	PKH_082180	endonuclease/exonuclease/phosphatase family protein, putative
PBANKA_080620	PBANKA_080620>ubiquitin protein ligase, putative>PB300235_00_0	-0.222557	-0.0497737	-0.0181818	0.0215194	0.0186675	0.0026025	0.0141301	8	1	324	324	107	0	null	protein binding, zinc ion binding	null	null	protein binding, zinc ion binding	null	null	PYYM_0809200	ubiquitin protein ligase, putative	PCHAS_080650	ubiquitin protein ligase, putative	PF3D7_0319100	ubiquitin-protein ligase, putative	PVX_095280	RING-box protein HRT1, putative	PKH_082220	ubiquitin-protein ligase, putative
PBANKA_080640	PBANKA_080640>conserved Plasmodium protein, unknown function>PB000925_01_0	0.992437	0.691841	0	0	-4.37101e-07	0	0.00138553	8	3	1272	1272	423	2	HMM: MEKFRIFVLFFIVYISYFLVQSK, NN: MEKFRIFVLFFIVYISYFLVQSK	null	null	null	null	null	null	PYYM_0809400	conserved protein, unknown function	PCHAS_080670	conserved protein, unknown function	PF3D7_0318900	conserved protein, unknown function	PVX_095290	hypothetical protein, conserved	PKH_082240	conserved protein, unknown function
PBANKA_080650	PBANKA_080650>triosephophate isomerase, putative>PB000928_01_0	0.334916	0.0852048	0.0282328	0.0324238	0.0146354	-0.0149197	0.020714	8	4	1059	1059	352	0	HMM: MLKLFWGICIFLMITECM, NN: MLKLFWGICIFLMITECM	triose-phosphate isomerase activity	metabolic process	null	triose-phosphate isomerase activity	metabolic process	null	PYYM_0809500	triosephophate isomerase, putative	PCHAS_080680	triosephophate isomerase, putative	PF3D7_0318800	triosephophate isomerase, putative	PVX_095295	triosephophate isomerase, putative	PKH_082250	triosephophate isomerase, putative
PBANKA_080700	PBANKA_080700>DNA-directed RNA polymerase II, putative>PB000038_00_0	-0.451241	-0.211974	-0.0223366	0.123721	0.0794505	0.209629	0.00107804	8	1	6933	6933	2310	0	null	DNA binding, DNA-directed RNA polymerase activity	transcription from RNA polymerase II promoter	DNA-directed RNA polymerase II, core complex	DNA binding, DNA-directed RNA polymerase activity	null	null	PYYM_0810000; PYYM_1345700; PYYM_API00500	DNA-directed RNA polymerase II, putative; DNA-directed RNA polymerase 3 largest subunit, putative; RNA polymerase beta subunit, putative (rpoC)	PCHAS_080730; PCHAS_134860; PCHAS_API0016	DNA-directed RNA polymerase II, putative; DNA-directed RNA polymerase 3 largest subunit, putative; RNA polymerase beta subunit, putative (rpoC)	PF3D7_0318200; PF3D7_1329000	DNA-directed RNA polymerase II, putative; DNA-directed RNA polymerase 3 largest subunit	PVX_082395; PVX_095320	DNA-directed RNA polymerase III largest subunit, putative; DNA-directed RNA polymerase II largest subunit, putative	PKH_082310; PKH_122370	DNA-directed RNA polymerase II, putative; DNA-directed RNA polymerase 3 largest subunit, putative
PBANKA_080760	PBANKA_080760>40S ribosomal protein S11, putative>PB000359_02_0	2.53344	1.836	-0.257017	-0.0846856	0.24736	0.00890271	1.30883e-25	8	4	486	486	161	0	null	structural constituent of ribosome	translation	intracellular, ribosome	structural constituent of ribosome	translation	intracellular, ribosome	PYYM_0810600	40S ribosomal protein S11, putative	PCHAS_080790	40S ribosomal protein S11, putative	PF3D7_0317600	40S ribosomal protein S11, putative	PVX_095350	40S ribosomal protein S11, putative	PKH_082380	40S ribosomal protein S11, putative
PBANKA_080780	PBANKA_080780>conserved Plasmodium protein, unknown function>PB000770_02_0	-0.680923	-0.455972	0.0377842	0.00498362	-0.0130853	-0.0907379	4.85464e-06	8	2	1467	1467	488	0	null	null	DNA replication	nucleus	null	null	null	PYYM_0810800	conserved Plasmodium protein, unknown function	PCHAS_080810	conserved Plasmodium protein, unknown function	PF3D7_0317400	conserved Plasmodium protein, unknown function	PVX_095360	hypothetical protein, conserved	PKH_082400	conserved Plasmodium protein, unknown function
PBANKA_080820	PBANKA_080820>proteasome component C8, putative>PB000672_03_0	0.407867	0.121613	0	-0.0272414	0.00130041	0	0.00449133	8	2	753	753	250	0	null	threonine-type endopeptidase activity	ubiquitin-dependent protein catabolic process	proteasome core complex	endopeptidase activity, threonine-type endopeptidase activity	proteolysis involved in cellular protein catabolic process, ubiquitin-dependent protein catabolic process	proteasome core complex	PYYM_0811200	proteasome component C8, putative	PCHAS_080850	proteasome component C8, putative	PF3D7_0317000	proteasome component C8, putative	PVX_095380	20S proteasome alpha subunit G, putative	PKH_082440	proteasome component C8, putative
PBANKA_080890	PBANKA_080890>ATP-dependent protease ATPase subunit ClpY, putative (ClpY)>PB000740_03_0	0.732725	0.483512	0.0148224	0	0.0409106	0.000720461	5.41255e-05	8	1	2328	2328	775	0	null	ATP binding, ATPase activity, peptidase activity, acting on L-amino acid peptides, protein binding	null	HslUV protease complex, cytoplasm	ATP binding, ATPase activity, nucleoside-triphosphatase activity, nucleotide binding	null	HslUV protease complex, cytoplasm	PYYM_0811900	ATP-dependent heat shock protein, putative	PCHAS_080920	ATP-dependent protease ATPase subunit ClpY, putative (ClpY)	PF3D7_0907400	ATP-dependent protease ATPase subunit ClpY (ClpY)	PVX_098815	ATP-dependent heat shock protein, putative	PKH_070460	ATP-dependent protease ATPase subunit ClpY, putative (ClpY)
PBANKA_080900	PBANKA_080900>translation initiation factor SUI1, putative>PB000320_02_0	0.226321	0.453158	0.0416757	0	0.000318766	0	0.0222992	8	2	2454	2454	817	0	null	translation initiation factor activity	translational initiation	null	protein binding, translation initiation factor activity	translational initiation	null	PYYM_0812000	translation initiation factor SUI1, putative	PCHAS_080930	translation initiation factor SUI1, putative	PF3D7_0907600	translation initiation factor SUI1, putative	PVX_098825	hypothetical protein, conserved	PKH_070480	translation initiation factor SUI1, putative
PBANKA_080970	PBANKA_080970>conserved Plasmodium protein, unknown function>PB000144_02_0	-0.176782	-0.133944	0.0479807	0.0970143	0.0136901	0.041215	0.00783767	8	8	903	903	300	7	HMM: MSTGVYLLILLIYVYVFLS, NN: MSTGVYLLILLIYVYVFLS	methyltransferase activity	rRNA methylation	null	null	null	null	PYYM_0812700	conserved Plasmodium protein, unknown function	PCHAS_081000	conserved Plasmodium protein, unknown function	PF3D7_0908300.1; PF3D7_0908300.2	conserved Plasmodium membrane protein, unknown function; conserved Plasmodium membrane protein, unknown function	PVX_098855	hypothetical protein, conserved	PKH_070570	conserved Plasmodium protein, unknown function
PBANKA_080980	PBANKA_080980>ribosomal RNA methyltransferase, putative>PB001340_02_0	-0.30529	-0.236862	0.0104136	0.0160146	0.0232775	0.00281247	0.00430099	8	1	1467	1467	488	0	null	methyltransferase activity, nucleic acid binding	rRNA methylation	null	methyltransferase activity	methylation	null	PYYM_0812800	ribosomal RNA methyltransferase, putative	PCHAS_081010	ribosomal RNA methyltransferase, putative	PF3D7_0908600	ribosomal RNA methyltransferase, putative	PVX_098870	ribosomal RNA methyltransferase, putative	PKH_070600	ribosomal RNA methyltransferase, putative
PBANKA_081000	PBANKA_081000>transporter, putative>PB001240_00_0	-0.383386	-0.456794	0.0818058	-0.111143	-0.285595	-0.0338935	0.00203433	8	2	1533	1533	510	3	null	binding	transport	mitochondrial inner membrane	null	null	null	PYYM_0813000	transporter, putative	PCHAS_081030	transporter, putative	PF3D7_0908800	transporter, putative	PVX_098880	transporter, putative	PKH_070620	transporter, putative
PBANKA_081020	PBANKA_081020>conserved Plasmodium protein, unknown function>PB000876_01_0	-0.175965	0.274922	-0.0241545	0	2.78155e-07	0	0.00513404	8	5	2046	2046	681	0	null	null	null	null	null	null	null	PYYM_0813200	conserved Plasmodium protein, unknown function	PCHAS_081050	conserved Plasmodium protein, unknown function	PF3D7_0909000	conserved Plasmodium protein, unknown function	PVX_098890	hypothetical protein, conserved	PKH_070640	conserved Plasmodium protein, unknown function
PBANKA_081040	PBANKA_081040>conserved Plasmodium protein, unknown function>PB000761_02_0	-1.60596	-0.83201	-0.0529657	0.0407305	0.187219	0.148504	2.28718e-10	8	2	1422	1422	473	1	HMM: MKNMIYNLISISLYSLIIILTDIYAK, NN: MKNMIYNLISISLYSLIIILTDIYAK	null	null	null	null	null	null	PYYM_0813400	GDP-fucose protein O-fucosyltransferase 2, putative (POFUT2)	PCHAS_081070	GDP-fucose protein O-fucosyltransferase 2, putative (POFUT2)	PF3D7_0909200	GDP-fucose protein O-fucosyltransferase 2, putative (POFUT2)	PVX_098900	GDP-fucose protein O-fucosyltransferase 2, putative (POFUT2)	PKH_070660	GDP-fucose protein O-fucosyltransferase 2, putative (POFUT2)
PBANKA_081050	PBANKA_081050>apoptosis-related protein, putative>PB107186_00_0	0.390037	0.248945	0.0856491	-0.357682	-0.0978707	-0.240969	0.00180357	8	7	396	396	131	0	null	DNA binding	null	null	DNA binding	null	null	PYYM_0813500	apoptosis-related protein, putative	PCHAS_081080	apoptosis-related protein, putative	PF3D7_0909300	apoptosis-related protein (ARP)	PVX_098905	apoptosis-related protein, putative	PKH_070670	apoptosis-related protein, putative
PBANKA_081070	PBANKA_081070>subpellicular microtubule protein 1, putative (SPM1)>PB000314_02_0	0.982437	0.179965	0.00299573	0	7.94729e-08	0	0.000821807	8	1	990	990	329	0	null	null	null	null	null	null	null	PYYM_0813700	subpellicular microtubule protein 1, putative (SPM1)	PCHAS_081100	subpellicular microtubule protein 1, putative (SPM1)	PF3D7_0909500	subpellicular microtubule protein 1, putative (SPM1)	PVX_098915; PVX_135260	hypothetical protein, conserved; hypothetical protein, truncated	PKH_070690	subpellicular microtubule protein 1, putative (SPM1)
PBANKA_081090	PBANKA_081090>FHA domain protein, putative>PB000027_01_0	0.105774	-0.119559	0.0346179	0	6.19888e-06	0	0.0429967	8	1	2790	2790	929	0	null	zinc ion binding	null	null	protein binding, zinc ion binding	null	null	PYYM_0813900	FHA domain protein, putative	PCHAS_081120	FHA domain protein, putative	PF3D7_0909700	FHA domain protein, putative	PVX_098925	hypothetical protein, conserved	PKH_070710	FHA domain protein, putative
PBANKA_081110	PBANKA_081110>helicase, putative>PB000026_01_0	-0.360061	-0.428049	-0.0347691	-0.00099055	-0.00515548	0.0121649	0.0400578	8	1	4092	4092	1363	0	null	ATP binding, ATP-dependent helicase activity, helicase activity, nucleic acid binding	null	null	ATP binding, ATP-dependent helicase activity, helicase activity, nucleic acid binding	null	null	PYYM_0814100	helicase, putative	PCHAS_081140	helicase, putative	PF3D7_0909900	helicase with Zn-finger motif, putative	PVX_098935	DEAD/DEAH box helicase, putative	PKH_070730	helicase with Zn-finger motif, putative
PBANKA_081150	PBANKA_081150>conserved Plasmodium protein, unknown function>PB000939_01_0	-0.639056	-0.634966	0.0338703	-0.00998255	-0.0449862	0.000709017	0.000612485	8	1	1290	1290	429	2	HMM: MFVSPFGFLIALLVFFNLIDFYLSD, NN: MFVSPFGFLIALLVFFNLIDFYLSD	null	null	null	null	null	null	PYYM_0814500	conserved Plasmodium protein, unknown function	PCHAS_081180	conserved Plasmodium protein, unknown function	PF3D7_0910300	conserved Plasmodium protein, unknown function	PVX_098955	hypothetical protein, conserved	PKH_070770	conserved Plasmodium protein, unknown function
PBANKA_081160	PBANKA_081160>selenophosphate synthetase, putative>PB000938_01_0	-0.0774822	-0.483325	-0.134748	0.208353	0.493814	0.0556062	8.86895e-09	8	1	3033	3033	1010	0	null	ATP binding, selenide, water dikinase activity	null	null	catalytic activity	null	null	PYYM_0814600	selenophosphate synthetase, putative	PCHAS_081190	selenophosphate synthetase, putative	PF3D7_0910400	selenide water dikinase, putative	PVX_098960	selenophosphate synthetase, putative	PKH_070780	selenophosphate synthase, putative
PBANKA_081200	PBANKA_081200>DNA primase, large subunit, putative>PB000615_01_0	-0.25872	-0.133097	-0.0398232	0.0182318	-0.0356707	0.00324909	0.0405722	8	2	1614	1614	537	0	null	DNA primase activity	DNA replication, synthesis of RNA primer	alpha DNA polymerase:primase complex	DNA primase activity, nucleotidyltransferase activity	null	null	PYYM_0815000	DNA primase large subunit, putative	PCHAS_081230	DNA primase large subunit, putative	PF3D7_0910900	DNA primase large subunit, putative	PVX_098985	DNA primase large subunit, putative	PKH_070830	DNA primase large subunit, putative
PBANKA_081210	PBANKA_081210>phosphatidylinositol N- acetylglucosaminyltransferase, putative>PB104921_00_0	-1.78482	-1.02807	-0.127214	0.252013	0.272278	0.310054	5.03738e-15	8	13	948	948	315	7	null	phosphatidylinositol N-acetylglucosaminyltransferase activity	GPI anchor biosynthetic process	integral to membrane	phosphatidylinositol N-acetylglucosaminyltransferase activity	GPI anchor biosynthetic process	integral to membrane	PYYM_0815100	phosphatidylinositol N- acetylglucosaminyltransferase, putative	PCHAS_081240	phosphatidylinositol N-acetylglucosaminyltransferase, putative	PF3D7_0911000	phosphatidylinositol N-acetylglucosaminyltransferase, putative	PVX_098990	phosphatidylinositol N-acetylglucosaminyltransferase domain containing protein	PKH_070840	phosphatidylinositol N-acetylglucosaminyltransferase, putative
PBANKA_081280	PBANKA_081280>GTP-binding protein, putative>PB000500_02_0	0.816729	0.683616	1.98682e-06	0	1.19209e-07	0	1.98482e-05	8	1	2835	2835	944	1	HMM: MIYNLSFWRILRISIFIIFLFNFTY, NN: MIYNLSFWRILRISIFIIFLFNFTYVC	GTP binding, GTPase activity	null	null	GTP binding, GTPase activity	null	null	PYYM_0815800	GTP-binding protein, putative	PCHAS_081310	GTP-binding protein, putative	PF3D7_0911700	GTP binding protein, putative	PVX_099025	GTP-binding protein, putative	PKH_070910	GTP binding protein, putative
PBANKA_081300	PBANKA_081300>inhibitor of cysteine proteases (ICP)>PB000502_02_0	-0.00291629	-0.0799267	0.170847	-0.530643	-0.369336	-0.13796	0.00698064	8	2	1065	1065	354	0	HMM: MKSITFFVFNICSILALLSHCE, NN: MKSITFFVFNICSILALLSHCE	null	null	null	null	null	null	no py orthologs	no py orthologs	PCHAS_081330	inhibitor of cysteine proteases, putative (ICP)	PF3D7_0911900	falstatin (ICP)	PVX_099035	hypothetical protein, conserved	PKH_070930	inhibitor of cysteine proteases, putative (ICP)
PBANKA_081330	PBANKA_081330>conserved Plasmodium protein, unknown function>PB000232_02_0	-0.907143	-0.696736	-0.104826	-0.0187546	0.00438785	0.113736	1.54309e-05	8	1	1368	1368	455	8	HMM: MIIDLFQSKKLIISIIILILRISLFSCAE, NN: MIIDLFQSKKLIISIIILILRISLFSCAE	null	null	null	null	null	null	PYYM_0816300	conserved Plasmodium protein, unknown function	PCHAS_081360	conserved Plasmodium protein, unknown function	PF3D7_0912200	conserved Plasmodium membrane protein, unknown function	PVX_099050	hypothetical protein, conserved	PKH_070960	conserved Plasmodium protein, unknown function
PBANKA_081340	PBANKA_081340>conserved Plasmodium protein, unknown function>PB000393_03_0	0.296109	0.0408736	0	0	1.19209e-07	0	0.000706149	8	2	1362	1362	453	1	HMM: MKKFMNIIFFLCVCATYVSSQ, NN: MKKFMNIIFFLCVCATYVSSQ	null	null	null	null	null	null	PYYM_0816400	conserved Plasmodium protein, unknown function	PCHAS_081370	conserved Plasmodium protein, unknown function	PF3D7_0912400	conserved Plasmodium protein, unknown function	PVX_099055	hypothetical protein, conserved	PKH_070970	conserved Plasmodium protein, unknown function
PBANKA_081350	PBANKA_081350>conserved Plasmodium protein, unknown function>PB107535_00_0	0.972249	0.646935	0.0572604	-0.0347482	-0.0402949	0.00194426	1.38239e-05	8	8	744	744	247	0	null	nucleic acid binding	null	nucleus	nucleic acid binding	null	null	PYYM_0816500	conserved Plasmodium protein, unknown function	PCHAS_081380	conserved Plasmodium protein, unknown function	PF3D7_0912500	conserved Plasmodium protein, unknown function	PVX_099060	hypothetical protein, conserved	PKH_070980	conserved Plasmodium protein, unknown function
PBANKA_081360	PBANKA_081360>conserved Plasmodium protein, unknown function>PB001446_02_0	-0.000662009	5.08626e-06	0	0	7.94729e-07	0	0.00109704	8	2	3036	3036	1011	0	null	null	null	null	null	null	null	PYYM_0816600	conserved Plasmodium protein, unknown function	PCHAS_081390	conserved Plasmodium protein, unknown function	PF3D7_0912600	conserved Plasmodium protein, unknown function	PVX_099065	hypothetical protein, conserved	PKH_070990	conserved Plasmodium protein, unknown function
PBANKA_081400	PBANKA_081400>conserved Plasmodium protein, unknown function>PB001447_02_0	1.02853	0.82136	0.000332157	0	0.0096881	0	1.30735e-05	8	5	438	438	145	0	null	null	null	null	null	null	null	PYYM_0817000	conserved Plasmodium protein, unknown function	PCHAS_081430	conserved Plasmodium protein, unknown function	PF3D7_0913000	conserved Plasmodium protein, unknown function	PVX_099085	hypothetical protein, conserved	PKH_071030	conserved Plasmodium protein, unknown function
PBANKA_081440	PBANKA_081440>conserved Plasmodium protein, unknown function>PB000373_01_0	0.272155	0.0673862	0	0	-1.58946e-07	0	0.00128073	8	2	528	528	175	0	null	null	null	null	translation elongation factor activity	translational elongation	null	PYYM_0817400	conserved Plasmodium protein, unknown function	PCHAS_081470	conserved Plasmodium protein, unknown function	PF3D7_0913400	conserved Plasmodium protein, unknown function	PVX_099105	hypothetical protein, conserved	PKH_071070	conserved Plasmodium protein, unknown function
PBANKA_081510	PBANKA_081510>conserved Plasmodium protein, unknown function>PB100346_00_0	0.308707	0.0816137	0	0.00290398	0.0126642	-0.00498696	0.00552404	8	1	3177	3177	1058	0	null	null	null	null	null	null	null	PYYM_0818100	conserved Plasmodium protein, unknown function	PCHAS_081540	conserved Plasmodium protein, unknown function	PF3D7_0914100	conserved Plasmodium protein, unknown function	PVX_099130	hypothetical protein, conserved	PKH_071130	conserved Plasmodium protein, unknown function
PBANKA_081520	PBANKA_081520>phospholipid or glycerol acyltransferase, putative>PB001143_00_0	0.646289	0.437853	-0.010398	0.0355951	-0.0367605	0.0368834	5.05052e-08	8	4	1296	1296	431	3	null	transferase activity, transferring acyl groups	metabolic process	null	null	metabolic process	null	PYYM_0818200	phospholipid or glycerol acyltransferase, putative	PCHAS_081550	phospholipid or glycerol acyltransferase, putative	PF3D7_0914200	phospholipid or glycerol acyltransferase, putative	PVX_099135	phospholipid or glycerol acyltransferase, putative	PKH_071140	phospholipid or glycerol acyltransferase, putative
PBANKA_081570	PBANKA_081570>membrane transporter, putative>PB001642_02_0	-0.578399	-0.340695	0.0582016	-0.0110567	-0.0295569	0.0152218	3.8306e-06	8	1	1476	1476	491	12	null	null	null	null	null	transmembrane transport	integral to membrane	PYYM_0818700	membrane transporter, putative	PCHAS_081600	membrane transporter, putative	PF3D7_0914700	transporter, putative	PVX_099160	transporter, putative	PKH_071190	major facilitator, transporter protein, putative
PBANKA_081610	PBANKA_081610>ubiquitin conjugating enzyme, putative>PB000414_02_0	0.671009	0.401151	0.00106192	0.0329669	0.0125041	0.000928203	2.5275e-06	8	4	480	480	159	0	null	small conjugating protein ligase activity	post-translational protein modification, regulation of protein metabolic process	null	acid-amino acid ligase activity	null	null	PYYM_0819100	ubiquitin conjugating enzyme, putative	PCHAS_081640	ubiquitin conjugating enzyme, putative	PF3D7_0915100	ubiquitin conjugating enzyme, putative	PVX_099185	ubiquitin conjugating enzyme, putative	PKH_071240	ubiquitin conjugating enzyme, putative
PBANKA_081620	PBANKA_081620>conserved Plasmodium protein, unknown function>PB000413_02_0	0.112159	0.0506689	0	0	-3.97364e-07	0	0.0347293	8	1	942	942	313	0	null	null	null	null	null	null	null	PYYM_0819200	ribonuclease H2 subunit C, putative	PCHAS_081650	ribonuclease H2 subunit C, putative	PF3D7_0915200	ribonuclease H2 subunit C, putative	PVX_099190	ribonuclease H2 subunit C, putative	PKH_071250	ribonuclease H2 subunit C, putative
PBANKA_081630	PBANKA_081630>conserved Plasmodium protein, unknown function>PB000412_02_0	-0.857624	-0.544261	-0.123078	0.0860686	0.0137491	0.00234489	1.12311e-06	8	1	2064	2064	687	0	null	null	null	null	null	null	null	PYYM_0819300	conserved Plasmodium protein, unknown function	PCHAS_081660	conserved Plasmodium protein, unknown function	PF3D7_0915300	conserved Plasmodium protein, unknown function	PVX_099195	hypothetical protein, conserved	PKH_071260	conserved Plasmodium protein, unknown function
PBANKA_081640	PBANKA_081640>6-phosphofructokinase, putative (PFK9)>PB000520_00_0	2.46074	1.58619	7.54992e-07	0	-1.58946e-07	0	7.0507e-12	8	1	3900	3900	1299	0	null	6-phosphofructokinase activity, ATP binding, diphosphate-fructose-6-phosphate 1-phosphotransferase activity	glycolysis	6-phosphofructokinase complex	6-phosphofructokinase activity, ATP binding, diphosphate-fructose-6-phosphate 1-phosphotransferase activity	glycolysis	6-phosphofructokinase complex	PYYM_0819400	6-phosphofructokinase, putative (PFK9)	PCHAS_081670	6-phosphofructokinase, putative (PFK9)	PF3D7_0915400	6-phosphofructokinase (PFK9)	PVX_099200	6-phosphofructokinase, putative	PKH_071270	6-phosphofructokinase, putative (PFK9)
PBANKA_081670	PBANKA_081670>conserved Plasmodium protein, unknown function>PB000908_00_0	-0.486126	-0.212132	0.0124624	0.0649233	0.0326777	0.00933611	0.00298516	8	2	573	573	190	0	null	null	null	null	null	null	null	PYYM_0819700	conserved Plasmodium protein, unknown function	PCHAS_081700	conserved Plasmodium protein, unknown function	PF3D7_0915700	conserved Plasmodium protein, unknown function	PVX_099215	hypothetical protein, conserved	PKH_071300	conserved Plasmodium protein, unknown function
PBANKA_081680	PBANKA_081680>glycolipid transfer protein, putative>PB000907_00_0	0.279993	0.0369644	0	0	-1.98682e-07	0	3.40709e-07	8	1	654	654	217	0	null	glycolipid binding, glycolipid transporter activity	glycolipid transport	cytoplasm	glycolipid binding, glycolipid transporter activity	glycolipid transport	cytoplasm	PYYM_0819800	glycolipid transfer protein, putative	PCHAS_081710	glycolipid transfer protein, putative	PF3D7_0915800	glycolipid transfer protein, putative	PVX_099220	glycolipid transfer protein, putative	PKH_071310	glycolipid transfer protein, putative
PBANKA_081690	PBANKA_081690>conserved Plasmodium protein, unknown function>PB300275_00_0	0.473894	0.257519	0	0	2.58287e-06	0	0.00862133	8	1	471	471	156	0	null	null	null	null	null	null	null	PYYM_0819900	conserved Plasmodium protein, unknown function	PCHAS_081720	conserved Plasmodium protein, unknown function	PF3D7_0915900	conserved Plasmodium protein, unknown function	PVX_099225	hypothetical protein, conserved	PKH_071320	conserved Plasmodium protein, unknown function
PBANKA_081700	PBANKA_081700>sugar transporter, putative>PB000243_00_0	-0.526267	-0.34829	-0.0147985	-0.0032713	-0.0611051	-0.0531554	0.00064128	8	4	3762	3762	1253	11	null	null	null	null	null	transmembrane transport	integral to membrane	PYYM_0820000	sugar transporter, putative	PCHAS_081730	sugar transporter, putative	PF3D7_0916000	sugar transporter, putative	PVX_099230	transporter, putative	PKH_071330	transporter, putative
PBANKA_081730	PBANKA_081730>conserved Plasmodium protein, unknown function>PB000376_00_0	-1.00552	-0.658986	0.127261	0.29951	0.21811	0.10847	3.43565e-09	8	7	840	840	279	4	HMM: MDPYKFNSWIRILISLCSLGAYILISLMLPL, NN: MDPYKFNSWIRILISLCSLGAYILISLMLPLFVGK	null	null	null	null	null	null	PYYM_0820300	conserved Plasmodium protein, unknown function	PCHAS_081760	conserved Plasmodium protein, unknown function	PF3D7_0916300	conserved Plasmodium protein, unknown function	PVX_099245	hypothetical protein, conserved	PKH_071360	conserved Plasmodium protein, unknown function
PBANKA_081750	PBANKA_081750>conserved Plasmodium protein, unknown function>PB001013_03_0	-0.333101	-0.248228	0.0168424	0.00795992	0.000530402	0	0.00688305	8	9	888	888	295	0	HMM: MFKLVLKLLLAFLLTISVFLDTK, NN: MFKLVLKLLLAFLLTISVFLDTK	null	ubiquitin-dependent protein catabolic process	null	null	ubiquitin-dependent protein catabolic process	null	PYYM_0820500	conserved Plasmodium protein, unknown function	PCHAS_081780	conserved Plasmodium protein, unknown function	PF3D7_0916500	apicoplast Ufd1 precursor (UFD1)	PVX_099250	hypothetical protein, conserved	PKH_071380	conserved Plasmodium protein, unknown function
PBANKA_081780	PBANKA_081780>conserved Plasmodium protein, unknown function>PB406125_00_0	-1.14395	-0.580068	-0.0439867	0.0240237	-0.0878047	-0.1169	2.84611e-08	8	1	147	147	48	0	null	null	null	null	null	null	null	PYYM_0820800	conserved Plasmodium protein, unknown function	PCHAS_081810	conserved Plasmodium protein, unknown function	PF3D7_0916800	conserved Plasmodium protein, unknown function	PVX_099263	conserved Plasmodium protein, unknown function	PKH_071410	conserved Plasmodium protein, unknown function
PBANKA_081790	PBANKA_081790>conserved Plasmodium protein, unknown function>PB000549_00_0	0.366764	0.198189	0	0	-7.94729e-08	0	0.0209444	8	1	834	834	277	0	null	null	null	null	null	null	null	PYYM_0820900	conserved Plasmodium protein, unknown function	PCHAS_081820	conserved Plasmodium protein, unknown function	PF3D7_0916900	conserved Plasmodium protein, unknown function	PVX_099265	hypothetical protein, conserved	PKH_071420	conserved Plasmodium protein, unknown function
PBANKA_081810	PBANKA_081810>N-glycosylase/DNA lyase, putative>PB000482_01_0	-0.282164	-0.200704	0.0359199	0	-0.0242874	0	0.0188901	8	1	1683	1683	560	0	HMM: MNVYYIFLILILKKIYSC, NN: MNVYYIFLILILKKIYSC	damaged DNA binding, oxidized purine nucleobase lesion DNA N-glycosylase activity	base-excision repair, nucleotide-excision repair	null	catalytic activity, damaged DNA binding, oxidized purine nucleobase lesion DNA N-glycosylase activity	DNA repair, base-excision repair, nucleotide-excision repair	null	PYYM_0821100	N-glycosylase/DNA lyase, putative	PCHAS_081840	N-glycosylase/DNA lyase, putative	PF3D7_0917100	N-glycosylase/DNA lyase, putative	PVX_099275	hypothetical protein, conserved	PKH_071440	N-glycosylase/DNA lyase, putative
PBANKA_081820	PBANKA_081820>conserved Plasmodium membrane protein, unknown function>PB000416_03_0	-0.684918	-0.573376	-0.0147732	0.122515	0.0449813	0.0429151	1.1235e-05	8	2	975	975	324	5	null	null	null	null	null	null	null	PYYM_0821200	conserved Plasmodium membrane protein, unknown function	PCHAS_081850	conserved Plasmodium membrane protein, unknown function	PF3D7_0917200	conserved Plasmodium membrane protein, unknown function	PVX_099280	hypothetical protein, conserved	PKH_071450	conserved Plasmodium membrane protein, unknown function
PBANKA_081870	PBANKA_081870>XPA binding protein 1, putative>PB000899_02_0	-0.302005	-0.276003	-0.0396334	0.0283086	0.128515	-0.0485697	0.0159929	8	1	1017	1017	338	0	null	nucleotide binding	null	null	nucleotide binding	null	null	PYYM_0821700	XPA binding protein 1, putative	PCHAS_081900	XPA binding protein 1, putative	PF3D7_0917700	XPA binding protein 1, putative	PVX_099305	hypothetical protein, conserved	PKH_071500	ATP-binding protein, putative
PBANKA_081880	PBANKA_081880>conserved Plasmodium protein, unknown function>PB000498_00_0	-0.463984	-0.400151	0.108112	0.00140663	-0.0377223	0	0.00543261	8	1	1326	1326	441	0	null	null	null	null	null	null	null	PYYM_0821800	conserved Plasmodium protein, unknown function	PCHAS_081910	conserved Plasmodium protein, unknown function	PF3D7_0917800	conserved Plasmodium protein, unknown function	PVX_099310	hypothetical protein, conserved	PKH_071510	conserved Plasmodium protein, unknown function
PBANKA_081890	PBANKA_081890>heat shock protein 70, putative>PB001177_00_0	1.85355	1.45372	-0.0576274	0.0197812	0.0756307	0.024539	3.21491e-09	8	2	1956	1956	651	0	HMM: MGNSKAFVLVLFVSLLKFISAV, NN: MGNSKAFVLVLFVSLLKFISAV	ATP binding	null	null	null	null	null	PYYM_0712000; PYYM_0821900	heat shock protein, putative (HSP70); heat shock protein 70, putative	PCHAS_072100; PCHAS_081920	heat shock protein, putative; heat shock protein 70, putative	PF3D7_0818900; PF3D7_0831700; PF3D7_0917900	heat shock protein 70 (HSP70); heat shock protein 70 (HSP70-x); heat shock protein 70 (HSP70-2)	PVX_089425; PVX_099315	heat shock 70 kDa protein, putative; 78 kDa glucose-regulated protein precursor (GRP 78), putative,heat shock protein, putative,DnaK domain containing protein	PKH_051230; PKH_071520	heat shock 70 kDa protein, putative; heat shock protein, putative
PBANKA_081900	PBANKA_081900>secreted acid phosphatase, putative,glideosome-associated protein 50, putative (GAP50)>PB300665_00_0	-0.566398	-0.186575	0.162582	0.113735	0.0110343	0.194906	1.91683e-05	8	1	1188	1188	395	2	HMM: MNISKTLFSVFFVLFFISSY, NN: MNISKTLFSVFFVLFFISSYNVKCQ	null	null	null	null	null	null	PYYM_0822000	secreted acid phosphatase, putative,glideosome-associated protein 50, putative (GAP50)	PCHAS_081930	glideosome-associated protein 50, putative (GAP50)	PF3D7_0918000	secreted acid phosphatase (GAP50)	PVX_099320	glideosome-associated protein 50, putative (GAP50)	PKH_071530	glideosome-associated protein 50, putative (GAP50)
PBANKA_081910	PBANKA_081910>cytochrome b5, putative>PB000922_00_0	1.37763	1.03693	-0.024174	0	-0.0303145	0.00433234	8.20408e-09	8	6	447	447	148	1	HMM: MYKKHNFMNIKYLLVVIVLVITF, NN: MYKKHNFMNIKYLLVVIVLVITFVRME	heme binding	null	null	heme binding	null	null	PYYM_0822100	cytochrome b5, putative	PCHAS_081940	cytochrome b5, putative	PF3D7_0918100	cytochrome b5-like heme/steroid binding protein, putative	PVX_099325	cytochrome b5-like Heme/Steroid binding domain containing protein	PKH_071540	heme binding protein, putative
PBANKA_081920	PBANKA_081920>organelle ribosomal protein L3 precursor, putative>PB000360_01_0	0.425354	0.155978	0.0136246	0	-0.0333833	0	0.000595879	8	5	948	948	315	0	HMM: MHLYFIYKILIFPIIFQC, NN: MHLYFIYKILIFPIIFQCVYNY	structural constituent of ribosome	translation	intracellular, ribosome	structural constituent of ribosome	translation	intracellular, ribosome	PYYM_0822200; PYYM_1462600	50S ribosomal protein L3, apicoplast, putative; mitochondrial ribosomal protein L3 precursor, putative	PCHAS_081950; PCHAS_146090	50S ribosomal protein L3, apicoplast, putative; mitochondrial ribosomal protein L3 precursor, putative	PF3D7_0918200; PF3D7_1245400	50S ribosomal protein L3, apicoplast, putative; mitochondrial ribosomal protein L3 precursor, putative	PVX_099330; PVX_101165	50S ribosomal protein L3, apicoplast, putative; 50S ribosomal protein L3, putative	PKH_071550; PKH_146280	50S ribosomal protein L3, apicoplast, putative; 50S ribosomal protein L3, putative
PBANKA_081930	PBANKA_081930>eukaryotic translation initiation factor 3 subunit 5, putative>PB000359_01_0	1.24148	0.630575	0	0	3.97364e-07	0	6.40705e-05	8	2	942	942	313	0	null	null	null	null	protein binding	null	null	PYYM_0822300	eukaryotic translation initiation factor 3 subunit 5, putative	PCHAS_081960	eukaryotic translation initiation factor 3 subunit 5, putative	PF3D7_0918300	eukaryotic translation initiation factor 3 subunit 5, putative	PVX_099335	eukaryotic translation initiation factor 3 subunit 5, putative	PKH_071560	eukaryotic translation initiation factor 3 subunit 5, putative
PBANKA_081990	PBANKA_081990>nucleosome assembly protein (NAPS)>PB001284_02_0	2.02033	1.5998	0	0	2.38419e-07	0	4.38921e-09	8	3	804	804	267	0	null	null	nucleosome assembly	nuclear periphery, nucleus	null	nucleosome assembly	nucleus	PYYM_0822900	nucleosome assembly protein (NAPS)	PCHAS_082020	nucleosome assembly protein, putative (NAPS)	PF3D7_0919000	nucleosome assembly protein (NAPS)	PVX_099365	nucleosome assembly protein 1, putative	PKH_071620	nucleosome assembly protein, putative (NAPS)
PBANKA_082020	PBANKA_082020>thioredoxin, putative>PB000418_03_0	-0.718037	0.842623	0.00502122	0.0225749	0.00984259	0.00600707	6.15198e-09	8	3	621	621	206	0	null	null	null	null	null	null	null	PYYM_0823200	thioredoxin, putative	PCHAS_082050	thioredoxin, putative	PF3D7_0919300	thioredoxin, putative	PVX_099380	PDI-like protein, putative	PKH_071650	thioredoxin, putative
PBANKA_082030	PBANKA_082030>protein disulfide isomerase, putative>PB000417_03_0	-0.187784	-0.21809	0.0169723	-0.0608422	-0.0395073	-0.0111094	0.0396748	8	3	1530	1530	509	1	HMM: MGNYTYIYIFFIIVFFFTPELFKCS, NN: MGNYTYIYIFFIIVFFFTPELFKCS	null	null	null	null	cell redox homeostasis	null	PYYM_0823300	protein disulfide isomerase, putative	PCHAS_082060	protein disulfide isomerase, putative	PF3D7_0919400	protein disulfide isomerase (PDI9)	PVX_099385	protein disulfide isomerase, putative	PKH_071660	protein disulfide-isomerase, putative
PBANKA_082040	PBANKA_082040>sugar transporter, putative>PB000161_03_0	-0.842115	-0.437779	-0.00563955	-0.0963916	-0.0219519	-0.0218702	2.12428e-07	8	1	1464	1464	487	12	HMM: MMYLTKIVSNACLAIINFGLCLSLTSLSR, NN: MMYLTKIVSNACLAIINFGLCLSLTSLSR	transporter activity	transport	integral to membrane	transmembrane transporter activity	transmembrane transport	integral to membrane	PYYM_0823400	sugar transporter, putative	PCHAS_082070	sugar transporter, putative	PF3D7_0919500	sugar transporter, putative	PVX_099390	sugar transporter, putative	PKH_071670	sugar transporter, putative
PBANKA_082050	PBANKA_082050>dolichyl-diphosphooligosaccharide--protein- glycosyltransferase, putative>PB000160_03_0	0.00676791	5.08626e-06	0	0	1.98682e-07	0	0.0256009	8	1	1557	1557	518	2	HMM: MMKKVLRNAFYFLVVCFFINIKLYSF, NN: MMKKVLRNAFYFLVVCFFINIKLYSF	dolichyl-diphosphooligosaccharide-protein glycotransferase activity	protein N-linked glycosylation via asparagine	endoplasmic reticulum membrane	dolichyl-diphosphooligosaccharide-protein glycotransferase activity	protein N-linked glycosylation via asparagine	endoplasmic reticulum membrane	PYYM_0823500	dolichyl-diphosphooligosaccharide--protein- glycosyltransferase, putative	PCHAS_082080	dolichyl-diphosphooligosaccharide--protein- glycosyltransferase, putative	PF3D7_0919600	dolichyl-diphosphooligosaccharide-protein glycosyltransferase, putative	PVX_099395	dolichyl-diphosphooligosaccharide--protein- glycot ransferase,putative	PKH_071680	dolichyl-diphosphooligosaccharide--protein-glyc ot ransferase,putative
PBANKA_082110	PBANKA_082110>CS domain protein, putative>PB000835_00_0	0.663988	0.369245	0	0.00290398	0.000158985	-0.00598673	0.0262944	8	1	2793	2793	930	0	HMM: MRKWLSIIILIVIQICTK, NN: MRKWLSIIILIVIQICTKHIKTI	null	null	null	null	null	null	PYYM_0824100	CS domain protein, putative	PCHAS_082140	CS domain protein, putative	PF3D7_0920200	CS-domain containing protein, conserved in Apicomplexa	PVX_099425	hypothetical protein, conserved	PKH_071740	CS domain protein, putative
PBANKA_082140	PBANKA_082140>ADP-ribosylation factor-like protein>PB000829_00_0	1.24022	1.0035	0.000854293	-0.0257539	0.0743894	0.00671474	7.34384e-10	8	5	576	576	191	0	null	GTP binding	small GTPase mediated signal transduction	intracellular	GTP binding	small GTPase mediated signal transduction	intracellular	PYYM_0824400	ADP-ribosylation factor-like protein	PCHAS_082170	ADP-ribosylation factor-like protein	PF3D7_0920500	ADP-ribosylation factor, putative	PVX_099440	ADP-ribosylation factor-like protein, putative	PKH_071770	ADP-ribosylation factor-like protein, putative
PBANKA_082170	PBANKA_082170>inosine-5'-monophosphate dehydrogenase, putative>PB000440_00_0	-0.646296	-0.439929	-0.0213223	0.202604	0.12967	0.153093	2.19484e-09	8	1	1524	1524	507	0	null	IMP dehydrogenase activity	oxidation-reduction process	null	IMP dehydrogenase activity, catalytic activity, protein binding	oxidation-reduction process, purine nucleotide biosynthetic process	null	PYYM_0824700	inosine-5'-monophosphate dehydrogenase, putative	PCHAS_082200	inosine-5'-monophosphate dehydrogenase, putative	PF3D7_0920800	inosine-5'-monophosphate dehydrogenase	PVX_099455	inosine-5'-monophosphate dehydrogenase, putative	PKH_071800	inosine-5'-monophosphate dehydrogenase, putative
PBANKA_082220	PBANKA_082220>conserved Plasmodium protein, unknown function>PB000260_01_0	-0.376518	-0.195409	-0.0412241	0.0257077	-0.0344848	0.0149412	0.0074917	8	2	1458	1458	485	0	null	null	null	null	null	null	null	PYYM_0825200	conserved Plasmodium protein, unknown function	PCHAS_082250	conserved Plasmodium protein, unknown function	PF3D7_0921300	conserved Plasmodium protein, unknown function	PVX_099485	hypothetical protein, conserved	PKH_071850	conserved Plasmodium protein, unknown function
PBANKA_082300	PBANKA_082300>ubiquitin-like protein, putative>PB001114_01_0	0.35528	0.1695	0.0311114	-0.00409504	0.0060883	0.00422819	0.000686381	8	6	4155	4155	1384	0	null	null	null	null	protein binding	null	null	PYYM_0826000	ubiquitin-like protein, putative	PCHAS_082330	ubiquitin-like protein, putative	PF3D7_0922100	ubiquitin-like protein, putative	PVX_099520	ubiquitin-like protein, putative	PKH_071930	ubiquitin-like protein, putative
PBANKA_082310	PBANKA_082310>S-adenosylmethionine synthetase, putative>PB000151_03_0	0.709747	0.307183	-0.106161	-0.000531952	0.0462858	-0.0226376	2.61543e-07	8	1	1209	1209	402	0	null	ATP binding, methionine adenosyltransferase activity	one-carbon metabolic process	null	ATP binding, methionine adenosyltransferase activity	S-adenosylmethionine biosynthetic process, methanogenesis	null	PYYM_0826100	S-adenosylmethionine synthetase, putative	PCHAS_082340	S-adenosylmethionine synthetase, putative	PF3D7_0922200	S-adenosylmethionine synthetase (SAMS)	PVX_099525	S-adenosylmethionine synthetase, putative	PKH_071940	S-adenosylmethionine synthetase, putative
PBANKA_082320	PBANKA_082320>conserved Plasmodium protein, unknown function>PB000011_02_0	-0.310978	-0.0681384	0.116874	0.291824	0.0654242	0.0821593	0.00381881	8	12	927	927	308	0	HMM: MIIKFLIIFYFLDFISCE, NN: MIIKFLIIFYFLDFISCE	null	null	null	null	null	null	PYYM_0826200	conserved Plasmodium protein, unknown function	PCHAS_082350	conserved Plasmodium protein, unknown function	PF3D7_0922300	conserved Plasmodium protein, unknown function	PVX_099528	conserved Plasmodium protein, unknown function	PKH_071950	conserved Plasmodium protein, unknown function
PBANKA_082340	PBANKA_082340>phosphoglycerate kinase, putative (PGK)>PB000318_00_0	2.87241	2.22776	-0.0783168	0.0347279	0.0588863	0.0553773	2.02651e-09	8	1	1251	1251	416	0	null	phosphoglycerate kinase activity	glycolysis	cytosol	phosphoglycerate kinase activity	glycolysis	null	PYYM_0826400	phosphoglycerate kinase, putative (PGK)	PCHAS_082370	phosphoglycerate kinase, putative (PGK)	PF3D7_0922500	phosphoglycerate kinase (PGK)	PVX_099535	phosphoglycerate kinase, putative	PKH_071970	phosphoglycerate kinase, putative (PGK)
PBANKA_082380	PBANKA_082380>3-oxoacyl-(acyl-carrier protein) reductase, putative>PB000052_00_0	0.617565	0.552422	-0.0164697	0.0595607	0.0813793	0.0189066	0.000537966	8	5	903	903	300	0	HMM: MNVLYKLLLFFFFMRALECY, NN: MNVLYKLLLFFFFMRALECY	3-oxoacyl-[acyl-carrier-protein] reductase (NADPH) activity, NAD binding	fatty acid biosynthetic process	null	3-oxoacyl-[acyl-carrier-protein] reductase (NADPH) activity, NAD binding, oxidoreductase activity	fatty acid biosynthetic process, metabolic process, oxidation-reduction process	null	PYYM_0826800	3-oxoacyl-(acyl-carrier protein) reductase, putative	PCHAS_082410	3-oxoacyl-(acyl-carrier protein) reductase, putative	PF3D7_0922900	beta-ketoacyl-acyl carrier protein reductase (FabG)	PVX_099555	3-oxoacyl-(acyl-carrier protein) reductase, putative	PKH_072010	3-oxoacyl-(acyl-carrier protein) reductase, putative
PBANKA_082390	PBANKA_082390>DNA-directed RNA polymerase II, putative>PB000051_00_0	0.401045	0.218311	0.0428398	-0.00128579	0.0469531	0.00051113	0.0106319	8	1	1008	1008	335	0	null	DNA binding, DNA-directed RNA polymerase activity, protein dimerization activity	transcription, DNA-dependent	null	DNA binding, DNA-directed RNA polymerase activity, protein dimerization activity	null	null	PYYM_0826900	DNA-directed RNA polymerase II, putative	PCHAS_082420	DNA-directed RNA polymerase II, putative	PF3D7_0923000	DNA-directed RNA polymerase II, putative	PVX_099560	DNA-directed RNA polymerase II, putative	PKH_072020	DNA-directed RNA polymerase II, putative
PBANKA_082420	PBANKA_082420>perforin like protein 3 (PPLP3)>PB000936_01_0	-1.17425	-0.194214	0.0147084	-0.0575668	0.0113018	-0.153893	0.000914783	8	1	2448	2448	815	0	HMM: MMFKRKYLFFPCFFLIIVNILH, NN: MMFKRKYLFFPCFFLIIVNILHKLDNLGAD	null	null	microneme	null	null	null	PYYM_0827200; PYYM_1007700	membrane attack complex,perforin like protein 3 (PPLP3); sporozoite micronemal protein essential for cell traversal,perforin like protein 1 (SPECT2)	PCHAS_082450; PCHAS_100720	perforin like protein 3 (PPLP3); perforin like protein 1,sporozoite micronemal protein essential for cell traversal (SPECT2)	PF3D7_0408700; PF3D7_0923300	perforin like protein 1,sporozoite micronemal protein essential for cell traversal (SPECT2); perforin like protein 3 (PPLP3)	PVX_000810; PVX_099575	perforin-like protein 1 (PLP1); perforin-like protein 3 (PLP3)	PKH_030600; PKH_072050	perforin like protein 1,sporozoite micronemal protein essential for cell traversal (SPECT2); MAC/perforin, putative
PBANKA_082440	PBANKA_082440>conserved Plasmodium protein, unknown function>PB001160_00_0	-0.726846	-0.414973	0.0622553	0.0952129	0.107691	0.0905069	5.37284e-05	8	2	792	792	263	0	null	cyclin-dependent protein kinase regulator activity	cell cycle	null	cyclin-dependent protein kinase regulator activity	cell cycle	null	PYYM_0827400	cyclin-dependent kinase, putative	PCHAS_082470	cyclin-dependent kinase, putative	PF3D7_0923500	cyclin-dependent kinase, putative	PVX_099585	cyclin-dependent kinases regulatory subunit, putative	PKH_072070	cyclin-dependent kinase, putative
PBANKA_082450	PBANKA_082450>lipoate-protein ligase a type 2, putative (LplA2)>PB001158_00_0	-0.000662009	5.08626e-06	0	0	-1.19209e-07	0	0.00109704	8	1	1164	1164	387	0	null	catalytic activity	cellular protein modification process	null	catalytic activity	cellular protein modification process	null	PYYM_0827500	lipoate-protein ligase a type 2, putative (LplA2)	PCHAS_082480	lipoate-protein ligase a type 2, putative	PF3D7_0923600	lipoate protein ligase a type 2 (LplA2)	PVX_099590	hypothetical protein, conserved	PKH_072080	lipoate-protein ligase a type 2, putative
PBANKA_082460	PBANKA_082460>conserved Plasmodium protein, unknown function>PB001159_00_0	-0.901675	-0.305552	0.0666048	0.24489	0.0998792	-0.0447986	4.20617e-06	8	4	816	816	271	0	null	null	null	null	null	null	null	PYYM_0827600	conserved protein, unknown function	PCHAS_082490	conserved protein, unknown function	PF3D7_0923700	conserved protein, unknown function	PVX_099595	conserved protein, unknown function	PKH_072090	conserved protein, unknown function
PBANKA_082480	PBANKA_082480>RNA-binding protein, putative>PB001161_00_0	0.862453	0.604707	0.010298	0	0.0303576	0	1.78761e-06	8	6	600	600	199	0	null	nucleic acid binding	null	null	nucleic acid binding	null	null	PYYM_0827800	RNA-binding protein, putative	PCHAS_082510	RNA-binding protein, putative	PF3D7_0923900	RNA binding protein, putative	PVX_099605	RNA-binding protein, putative	PKH_072110	RNA binding protein, putative
PBANKA_082500	PBANKA_082500>conserved Plasmodium protein, unknown function>PB000568_01_0	-0.0527977	0.172333	-0.0103335	0.0150244	0.025202	0.00253077	0.0315048	8	1	1791	1791	596	0	null	null	null	null	null	null	null	PYYM_0828000	conserved Plasmodium protein, unknown function	PCHAS_082530	conserved Plasmodium protein, unknown function	PF3D7_0924100	conserved Plasmodium protein, unknown function	PVX_099620	hypothetical protein, conserved	PKH_072130	conserved Plasmodium protein, unknown function
PBANKA_082560	PBANKA_082560>splicing factor 3A subunit 3, putative (SF3A3)>PB000687_03_0	0.219891	0.203648	0.000332157	0	3.97364e-08	-0.0314976	0.0323971	8	1	1731	1731	576	0	null	nucleic acid binding, zinc ion binding	null	nucleus	nucleic acid binding, zinc ion binding	null	nucleus	PYYM_0828600	splicing factor 3A subunit 3, putative (SF3A3)	PCHAS_082590	splicing factor 3A subunit 3, putative (SF3A3)	PF3D7_0924700	splicing factor 3A subunit 3, putative (SF3A3)	PVX_099650	splicesome-associated protein, putative	PKH_072190	splicing factor 3A subunit 3, putative (SF3A3)
PBANKA_082590	PBANKA_082590>conserved Plasmodium protein, unknown function>PB000780_01_0	-0.608831	-0.463246	0.0546778	0.0788242	0.0306804	0.0287158	8.90359e-05	8	1	1059	1059	352	3	HMM: MEEDKSKSFQIFVGIAFYLFYLFYMFTYSF, NN: MEEDKSKSFQIFVGIAFYLFYLFYMFTYSF	null	null	null	null	null	null	PYYM_0828900	conserved Plasmodium protein, unknown function	PCHAS_082620	conserved Plasmodium protein, unknown function	PF3D7_0925100	conserved Plasmodium protein, unknown function	PVX_099670	hypothetical protein, conserved	PKH_072220	conserved Plasmodium protein, unknown function
PBANKA_082600	PBANKA_082600>methyltransferase, putative>PB000907_02_0	0.311141	0.0268017	-0.0242107	0.00431061	-0.015298	0	0.000122439	8	4	1038	1038	345	0	null	null	null	null	methyltransferase activity	null	null	PYYM_0829000	methyltransferase, putative	PCHAS_082630	methyltransferase, putative	PF3D7_0925200	rRNA processing and telomere maintaining methyltransferase, putative	PVX_099675	hypothetical protein, conserved	PKH_072230	methyltransferase, putative
PBANKA_082620	PBANKA_082620>protein phosphatase-beta, putative>PB000904_02_0	-0.680935	-0.219106	0.0128374	-0.017243	0.0445671	-0.0743065	5.53408e-05	8	2	1455	1455	484	0	null	hydrolase activity	null	null	hydrolase activity	null	null	PYYM_0829200	protein phosphatase-beta, putative	PCHAS_082650	protein phosphatase-beta, putative	PF3D7_0925400	protein phosphatase-beta	PVX_099685	protein phosphatase-beta, putative	PKH_072250	serine/threonine protein phosphatase
PBANKA_082640	PBANKA_082640>zinc-binding protein (Yippee), putative>PB000906_02_0	0.199543	0.0712943	0	0	0.0382355	0	0.0536886	8	2	387	387	128	0	null	null	null	null	null	null	null	PYYM_0829400	zinc-binding protein (Yippee), putative	PCHAS_082670	zinc-binding protein (Yippee), putative	PF3D7_0925600	zinc binding protein (Yippee), putative	PVX_099695	hypothetical protein, conserved	PKH_072270	zinc binding protein, putative
PBANKA_082670	PBANKA_082670>conserved Plasmodium protein, unknown function>PB000110_02_0	2.3438	1.77571	-0.091777	-0.015779	0.0425361	0.0253785	9.40251e-20	8	2	669	669	222	0	HMM: MKFYSIFAIVLSLSFIGAS, NN: MKFYSIFAIVLSLSFIGAS	null	null	null	null	null	null	PYYM_0829700	conserved Plasmodium protein, unknown function	PCHAS_082700	conserved Plasmodium protein, unknown function	PF3D7_0925900	conserved Plasmodium protein, unknown function	PVX_099710	hypothetical protein, conserved	PKH_072300	conserved Plasmodium protein, unknown function
PBANKA_082770	PBANKA_082770>conserved Plasmodium protein, unknown function>PB000211_02_0	-0.261368	-0.0892211	-0.000522414	0.147218	0.11162	0.0217305	0.0471978	8	3	645	645	214	0	null	null	null	null	null	null	null	PYYM_0830700	replication termination factor, putative	PCHAS_082800	replication termination factor, putative	PF3D7_0926900	replication termination factor, putative	PVX_099780	hypothetical protein, conserved	PKH_072470	replication termination factor, putative
PBANKA_082780	PBANKA_082780>CS domain protein, putative>PB000117_00_0	-0.243239	-0.114227	-0.024925	0.0392509	0.0114272	-0.0101879	0.0369539	8	2	468	468	155	0	null	null	null	null	null	null	null	PYYM_0830800	CS domain protein, putative	PCHAS_082810	CS domain protein, putative	PF3D7_0927000	CS domain protein, putative	PVX_099785	nuclear movement protein, putative	PKH_072480	CS domain protein, putative
PBANKA_082850	PBANKA_082850>serine/threonine protein phosphatase, putative>PB001577_02_0	-0.654316	-0.421415	-0.0521825	0.0689032	0.035832	0.0023367	0.000272457	8	1	927	927	308	0	null	hydrolase activity	null	null	hydrolase activity	null	null	PYYM_0831500	serine/threonine protein phosphatase, putative	PCHAS_082880	serine/threonine protein phosphatase, putative	PF3D7_0927700	serine/threonine protein phosphatase, putative	PVX_099825	serine/threonine protein phosphatase, putative	PKH_072560	serine/threonine protein phosphatase, putative
PBANKA_082880	PBANKA_082880>cytochrome c oxidase, putative>PB001582_02_0	-0.317151	-0.234739	0.00304838	-0.0373818	-0.0199773	0.0033774	0.0109577	8	4	312	312	103	0	null	cytochrome-c oxidase activity	null	mitochondrion	cytochrome-c oxidase activity	null	mitochondrion	PYYM_0831800	cytochrome c oxidase subunit 6B, putative (COX6B)	PCHAS_082910	cytochrome c oxidase subunit 6B, putative (COX6B)	PF3D7_0928000.1; PF3D7_0928000.2	cytochrome c oxidase subunit 6B, putative (COX6B); cytochrome c oxidase subunit 6B, putative (COX6B)	PVX_099845	cytochrome c oxidase subunit 6B, putative (COX6B)	PKH_072590	cytochrome c oxidase subunit 6B, putative (COX6B)
PBANKA_082900	PBANKA_082900>conserved Plasmodium protein, unknown function>PB000102_02_0	-0.196982	-0.190569	0.0265382	0.0122226	3.57628e-07	0	0.0283834	8	3	1899	1899	632	0	null	null	null	null	null	null	null	PYYM_0832000	conserved Plasmodium protein, unknown function	PCHAS_082930	conserved Plasmodium protein, unknown function	PF3D7_0928200	conserved Plasmodium protein, unknown function	PVX_099855	hypothetical protein, conserved	PKH_072610	conserved Plasmodium protein, unknown function
PBANKA_082920	PBANKA_082920>conserved Plasmodium protein, unknown function>PB000031_00_0	-0.673909	-0.289587	-0.00908188	0.115839	-0.0501899	0.0612009	0.000228934	8	1	672	672	223	4	null	null	null	null	null	null	null	PYYM_0832200	conserved Plasmodium protein, unknown function	PCHAS_082950	conserved Plasmodium protein, unknown function	PF3D7_0928400	conserved Plasmodium membrane protein, unknown function	PVX_099870	hypothetical protein, conserved	PKH_072630	conserved Plasmodium protein, unknown function
PBANKA_082980	PBANKA_082980>conserved Plasmodium protein, unknown function>PB000149_02_0	0.647884	0.382062	0	0	-1.19209e-07	0	0.00100649	8	2	1167	1167	388	0	null	null	transcription initiation from RNA polymerase II promoter	transcription factor TFIID complex	null	transcription initiation from RNA polymerase II promoter	transcription factor TFIID complex	PYYM_0832800	conserved Plasmodium protein, unknown function	PCHAS_083010	conserved Plasmodium protein, unknown function	PF3D7_0929000	conserved Plasmodium protein, unknown function	PVX_099905	hypothetical protein, conserved	PKH_072680; PKH_101180	conserved Plasmodium protein, unknown function; conserved Plasmodium protein, unknown function
PBANKA_083000	PBANKA_083000>RNA-binding protein, putative>PB300680_00_0	0.655304	0.508233	-0.0303603	0	0.0315301	0.000378887	4.68624e-06	8	6	840	840	279	0	null	nucleic acid binding	null	null	nucleic acid binding	null	null	PYYM_0833000	RNA-binding protein, putative	PCHAS_083030	RNA-binding protein, putative	PF3D7_0929200	RNA binding protein, putative	PVX_099915	RNA binding function, putative	PKH_072740	RNA binding function, putative
PBANKA_083020	PBANKA_083020>rhoptry protein-2, putative>PB001562_02_0	0.637692	0.417744	-0.0260421	-0.0870531	-0.116051	-0.129265	0.0374991	8	10	4065	4065	1354	0	HMM: MVKLSGIILLSLVWLKLNNSY, NN: MVKLSGIILLSLVWLKLNNSY	null	null	null	null	null	null	PYYM_0833200	high molecular weight rhoptry protein 2, putative (RhopH2)	PCHAS_083050	high molecular weight rhoptry protein 2, putative (RhopH2)	PF3D7_0929400	high molecular weight rhoptry protein 2 (RhopH2)	PVX_099930	high molecular weight rhoptry protein 2 (RhopH2)	PKH_072760	high molecular weight rhoptry protein 2, putative (RhopH2)
PBANKA_083030	PBANKA_083030>conserved Plasmodium protein, unknown function>PB000742_02_0	-0.348243	-0.1643	0.0484746	-0.115145	-0.0447965	0.00106378	0.0204114	8	3	618	618	205	0	null	null	null	null	protein binding	null	null	PYYM_0833300	conserved protein, unknown function	PCHAS_083060	conserved protein, unknown function	PF3D7_0929500	conserved protein, unknown function	PVX_099935	conserved protein, unknown function	PKH_072770	conserved protein, unknown function
PBANKA_083045	PBANKA_083045>conserved Plasmodium protein, unknown function>PB000741_02_0	-0.384593	-0.227637	0.0127379	0.00412893	0.00716889	0.00481145	0.00061173	8	1	1035	1035	344	0	null	null	null	null	null	null	null	PYYM_0833500; PYYM_0833600	conserved Plasmodium protein, unknown function; conserved Plasmodium protein, unknown function	PCHAS_083075; PCHAS_083080	conserved Plasmodium protein, unknown function; conserved Plasmodium protein, unknown function	PF3D7_0929700; PF3D7_0929800	conserved Plasmodium protein, unknown function; conserved Plasmodium protein, unknown function	PVX_099944; PVX_099946	hypothetical protein, conserved; hypothetical protein, conserved	PKH_072785; PKH_072790	conserved Plasmodium protein, unknown function; conserved Plasmodium protein, unknown function
PBANKA_083070	PBANKA_083070>procollagen lysine 5-dioxygenase, putative>PB000407_02_0	-0.583861	-0.498103	-0.232024	-0.12266	-0.0947086	0.084177	0.000463064	8	1	1575	1575	524	2	null	null	null	null	null	null	null	PYYM_0833800	procollagen lysine 5-dioxygenase, putative	PCHAS_083100	procollagen lysine 5-dioxygenase, putative	PF3D7_0930000	procollagen lysine 5-dioxygenase, putative	PVX_099960	hypothetical protein, conserved	PKH_072810	conserved Plasmodium protein, unknown function
PBANKA_083100	PBANKA_083100>merozoite surface protein 1 (MSP1)>PB000172_01_0	0.28933	0.45288	-0.00211473	-0.00689185	0.0252174	0.00573508	0.00165439	8	1	5376	5376	1791	1	HMM: MKVIGLLFSFVFFAIKCKSE, NN: MKVIGLLFSFVFFAIKCKSE	null	pathogenesis	membrane	null	pathogenesis	membrane	PYYM_0834100	merozoite surface protein 1 (MSP1)	PCHAS_083130	merozoite surface protein 1 (MSP1)	PF3D7_0930300	merozoite surface protein 1 (MSP1)	PVX_099980	major blood-stage surface antigen Pv200	PKH_072850	merozoite surface protein 1 (MSP1)
PBANKA_083110	PBANKA_083110>conserved Plasmodium protein, unknown function>PB000479_02_0	-0.619939	-0.392787	-0.113819	0.0169567	-0.010912	-0.0252957	1.08154e-06	8	8	2355	2355	784	0	null	zinc ion binding	null	null	DNA binding, zinc ion binding	null	null	PYYM_0834200	conserved Plasmodium protein, unknown function	PCHAS_083140	conserved Plasmodium protein, unknown function	PF3D7_0930400.1; PF3D7_0930400.2	conserved Plasmodium protein, unknown function; conserved Plasmodium protein, unknown function	PVX_099985	hypothetical protein, conserved	PKH_072860	conserved Plasmodium protein, unknown function
PBANKA_083170	PBANKA_083170>NifU-like protein, putative>PB104538_00_0	-0.478725	-0.317421	0.108346	-0.145396	-0.191744	-0.0422849	0.0189099	8	2	576	576	191	0	null	iron ion binding, iron-sulfur cluster binding	iron-sulfur cluster assembly	null	iron ion binding, iron-sulfur cluster binding	iron-sulfur cluster assembly	null	PYYM_0834800	NifU-like protein, putative	PCHAS_083200	NifU-like protein, putative	PF3D7_0930900	NifU-like protein, putative	PVX_087160	hypothetical protein, conserved	PKH_072920	NifU-like protein, putative
PBANKA_083190	PBANKA_083190>nucleolar protein Nop52, putative>PB300365_00_0	0.199385	0.0267186	0	0	0.0151941	0	0.00468914	8	1	1641	1641	546	0	null	null	rRNA processing	preribosome, small subunit precursor	null	rRNA processing	null	PYYM_0835000	nucleolar protein Nop52, putative	PCHAS_083220	nucleolar protein Nop52, putative	PF3D7_0931100	nucleolar protein Nop52, putative	PVX_087145	hypothetical protein, conserved	PKH_072940	nucleolar protein, putative
PBANKA_083260	PBANKA_083260>proteasome precursor, putative>PB000332_00_0	1.29961	1.1346	-0.0791521	0	0.0122075	0	3.90909e-05	8	1	828	828	275	0	null	threonine-type endopeptidase activity	proteolysis involved in cellular protein catabolic process	proteasome core complex	threonine-type endopeptidase activity	proteolysis involved in cellular protein catabolic process	proteasome core complex	PYYM_0835700	proteasome precursor, putative	PCHAS_083290	proteasome precursor, putative	PF3D7_0931800	proteasome precursor, putative	PVX_087115	proteasome precursor, putative	PKH_073010	proteasome, putative
PBANKA_083270	PBANKA_083270>conserved Plasmodium protein, unknown function>PB000334_00_0	-1.15131	-0.79419	0.0318321	0.176405	0.0744633	0.105776	1.95633e-09	8	4	825	825	274	0	null	null	null	cytosol	ATP binding, nucleobase-containing compound kinase activity	nucleobase-containing compound metabolic process	null	PYYM_0835800	adenylate kinase-like protein 2, putative (AKLP2)	PCHAS_083300	adenylate kinase-like protein 2, putative (AKLP2)	PF3D7_0931900	adenylate kinase-like protein 2 (AKLP2)	PVX_087110	adenylate kinase, putative	PKH_073020	adenylate kinase-like protein 2, putative (AKLP2)
PBANKA_083300	PBANKA_083300>profilin, putative (PFN)>PB000623_00_0	-0.401702	-0.683697	-0.308704	0.546104	0.236435	0.447498	9.81514e-07	8	4	525	525	174	0	null	actin binding	cytoskeleton organization	actin cytoskeleton	actin binding	cytoskeleton organization	actin cytoskeleton	PYYM_0836100	profilin, putative (PFN)	PCHAS_083330	profilin, putative (PFN)	PF3D7_0932200	profilin, putative (PFN)	PVX_087095	profilin, putative (PFN)	PKH_073040	profilin, putative (PFN)
PBANKA_083320	PBANKA_083320>peptide release factor, putative>PB300259_00_0	0.746247	0.240238	0.0383187	-0.0711614	-0.196023	0.00143933	8.40492e-09	8	2	1263	1263	420	0	null	translation release factor activity, codon specific	translational termination	cytoplasm	translation release factor activity	translational termination	cytoplasm	PYYM_0836300	peptide release factor, putative	PCHAS_083350; PCHAS_101690	peptide release factor, putative; peptide chain release factor 1, putative	PF3D7_0932400; PF3D7_1428600	peptide release factor, putative; peptide chain release factor 1, putative	PVX_085115; PVX_087085	peptide chain release factor 1, putative; peptide release factor, putative	PKH_073060; PKH_132170	peptide release factor, putative; peptide chain release factor, putative
PBANKA_083330	PBANKA_083330>zinc finger protein, putative>PB100041_00_0	0.0773456	0.0474358	0	0	0.00114103	0	0.0267811	8	8	1569	1569	522	5	HMM: MENIFIFGVITFRIVVLV, NN: MENIFIFGVITFRIVVLVTYIYLKNNYNILANINAYFLFYSISFLLYLLSSLCNPGYITAC	zinc ion binding	null	null	zinc ion binding	null	null	PYYM_0836400	zinc finger protein, putative	PCHAS_083360	zinc finger protein, putative	PF3D7_0932500	DHHC-type zinc finger protein, putative	PVX_087080	DHHC-type zinc finger protein, putative	PKH_073070	DHHC-type zinc finger protein, putative
PBANKA_083370	PBANKA_083370>conserved Plasmodium protein, unknown function>PB000657_00_0	-0.666927	-0.315964	0.062695	0.00331533	0.0221532	-0.0624681	0.000796589	8	1	651	651	216	1	HMM: MYIYLYIYLLIYVYITLRHVYTR, NN: MYIYLYIYLLIYVYITLRHVYTR	null	null	null	null	null	null	PYYM_0836800	conserved Plasmodium protein, unknown function	PCHAS_083400	conserved Plasmodium protein, unknown function	PF3D7_0932900	conserved Plasmodium protein, unknown function	PVX_087060	hypothetical protein, conserved	PKH_073110	conserved Plasmodium protein, unknown function
PBANKA_083390	PBANKA_083390>conserved Plasmodium protein, unknown function>PB000959_00_0	-0.0566355	0.345838	0.0762451	0	-0.015937	0	0.0404877	8	4	2151	2151	716	2	null	null	null	null	null	null	null	PYYM_0837000	conserved Plasmodium protein, unknown function	PCHAS_083420	conserved Plasmodium protein, unknown function	PF3D7_0933100	conserved Plasmodium protein, unknown function	PVX_087050	hypothetical protein, conserved	PKH_073130	conserved Plasmodium protein, unknown function
PBANKA_083430	PBANKA_083430>conserved Plasmodium protein, unknown function>PB001035_03_0	-0.515222	-0.255788	0.0555227	-0.0658871	-0.102496	0.0290416	8.82739e-09	8	1	3729	3729	1242	0	null	null	microtubule cytoskeleton organization	microtubule organizing center, spindle pole	null	microtubule cytoskeleton organization	microtubule organizing center, spindle pole	PYYM_0837400	gamma-tubulin complex component, putative	PCHAS_083460	gamma-tubulin complex component, putative	PF3D7_0933500	gamma-tubulin complex component, putative	PVX_087040	gamma-tubulin complex component, putative	PKH_073160	gamma-tubulin complex component, putative
PBANKA_083480	PBANKA_083480>histidyl-tRNA synthetase, putative>PB000524_02_0	-0.401975	-0.132695	0.0136199	0.0215075	-0.0106616	0.00218916	0.0097492	8	1	1662	1662	553	0	null	ATP binding, histidine-tRNA ligase activity	histidyl-tRNA aminoacylation, translation	cytoplasm	null	null	cytoplasm	PYYM_0837800; PYYM_0837900; PYYM_1309700	conserved Plasmodium protein, unknown function; histidine--tRNA ligase, putative; histidine--tRNA ligase, putative	PCHAS_083510; PCHAS_131210	histidine--tRNA ligase, putative; histidine--tRNA ligase, putative	PF3D7_0934000; PF3D7_1445100	histidine--tRNA ligase, putative; histidine--tRNA ligase, putative	PVX_087015; PVX_118235	histidyl-tRNA synthetase, putative; histidine -- tRNA ligase, putative	PKH_073210; PKH_126120	histidine--tRNA ligase, putative; histidine --tRNA ligase, putative,histidine--tRNA ligase, putative
PBANKA_083530	PBANKA_083530>vacuolar ATP synthase subunit e, putative>PB001133_02_0	-0.486725	-0.307584	-0.0324774	0.107917	0.0140882	-0.0641565	0.0267761	8	2	708	708	235	0	null	proton-transporting ATPase activity, rotational mechanism	ATP synthesis coupled proton transport	proton-transporting two-sector ATPase complex, catalytic domain	null	ATP hydrolysis coupled proton transport	null	PYYM_0838400	vacuolar ATP synthase subunit e, putative	PCHAS_083560	vacuolar ATP synthase subunit e, putative	PF3D7_0934500	vacuolar ATP synthase subunit e, putative	PVX_086990	vacuolar ATP synthase subunit e, putative	PKH_073260	vacuolar ATP synthase subunit e, putative
PBANKA_083550	PBANKA_083550>conserved Plasmodium protein, unknown function>PB000118_01_0	0.687581	0.283222	0.00441551	0.0357519	0.0414198	0.00578014	0.00296457	8	3	1329	1329	442	0	null	null	null	null	protein binding	null	null	PYYM_0838600	conserved Plasmodium protein, unknown function	PCHAS_083580	conserved Plasmodium protein, unknown function	PF3D7_0934700	UBX domain, putative	PVX_086980	hypothetical protein, conserved	PKH_073280	conserved Plasmodium protein, unknown function
PBANKA_083560	PBANKA_083560>cAMP-dependent protein kinase catalytic subunit (PKAc)>PB000532_02_0	-1.23341	-0.453416	-0.0161853	0.0238997	0.0573138	0.0853066	2.45766e-06	8	5	1026	1026	341	0	null	ATP binding, protein serine/threonine kinase activity, protein tyrosine kinase activity	protein phosphorylation	null	ATP binding, protein kinase activity, protein serine/threonine kinase activity, protein tyrosine kinase activity	protein phosphorylation	null	PYYM_0838700	cAMP-dependent protein kinase catalytic subunit (PKAc)	PCHAS_083590	cAMP-dependent protein kinase catalytic subunit, putative (PKAc)	PF3D7_0934800	cAMP-dependent protein kinase catalytic subunit (PKAc)	PVX_086975	cAMP-dependent protein kinase catalytic subunit, putative	PKH_073290	cAMP-dependent protein kinase catalytic subunit, putative
PBANKA_090140	PBANKA_090140>mitochondrial ATP synthase delta subunit, putative>PB000801_02_0	1.22333	0.523463	0	0	8.34465e-07	0	1.6109e-05	9	3	465	465	154	0	null	hydrogen ion transporting ATP synthase activity, rotational mechanism, proton-transporting ATPase activity, rotational mechanism	ATP synthesis coupled proton transport	mitochondrion, proton-transporting ATP synthase complex, catalytic core F(1)	null	ATP synthesis coupled proton transport	null	PYYM_0902300	mitochondrial ATP synthase delta subunit, putative	PCHAS_070260	mitochondrial ATP synthase delta subunit, putative	PF3D7_1147700	mitochondrial ATP synthase delta subunit, putative	PVX_092970	hypothetical protein, conserved	PKH_094490	mitochondrial ATP synthase delta subunit, putative
PBANKA_090150	PBANKA_090150>conserved Plasmodium protein, unknown function>PB000802_02_0	-0.437151	-0.297954	0.122193	-0.108549	-0.290382	-0.176779	0.0534259	9	5	1605	1605	534	0	null	null	null	null	null	null	null	PYYM_0902400	conserved Plasmodium protein, unknown function	PCHAS_070270	conserved Plasmodium protein, unknown function	PF3D7_1147600	conserved Plasmodium protein, unknown function	PVX_092965	hypothetical protein, conserved	PKH_094480	conserved Plasmodium protein, unknown function
PBANKA_090170	PBANKA_090170>conserved Plasmodium protein, unknown function>PB000799_02_0	-0.760346	-0.210974	0.0661674	0.196153	0.0951254	0.0532148	5.23454e-05	9	2	234	234	77	0	null	null	null	null	copper ion binding, cytochrome-c oxidase activity, electron carrier activity	electron transport chain	integral to membrane	PYYM_0902600	conserved Plasmodium protein, unknown function	PCHAS_070290	conserved Plasmodium protein, unknown function	PF3D7_1147400	conserved Plasmodium protein, unknown function	no pv orthologs	no pv orthologs	no pk orthologs	no pk orthologs
PBANKA_090240	PBANKA_090240>conserved Plasmodium protein, unknown function, fragment>PB000656_02_0	-0.582748	-0.393377	-0.0737885	0.156926	0.0378424	0.102878	4.62871e-05	9	1	3657	3657	1218	0	null	null	null	null	null	null	null	PYYM_0829900; PYYM_0903200; PYYM_0913600; PYYM_0941200; PYYM_1419200; PYYM_1441600	protein kinase, putative; conserved Plasmodium protein, unknown function, fragment; conserved Plasmodium protein, unknown function; polyadenylate-binding protein-interacting protein 1, putative (PAIP1); transcription factor with AP2 domain(s), putative (ApiAP2); transcription factor with AP2 domain(s), putative (ApiAP2)	PCHAS_011070; PCHAS_070360; PCHAS_071390; PCHAS_082720; PCHAS_090470; PCHAS_141750; PCHAS_143950	conserved Plasmodium protein, unknown function; conserved Plasmodium protein, unknown function; conserved Plasmodium protein, unknown function; protein kinase, putative; polyadenylate-binding protein-interacting protein 1, putative (PAIP1); transcription factor with AP2 domain(s), putative (ApiAP2); transcription factor with AP2 domain(s), putative (ApiAP2)	PF3D7_0105700; PF3D7_0611800; PF3D7_0926100; PF3D7_1107300; PF3D7_1136000; PF3D7_1146800; PF3D7_1222400; PF3D7_1222600; PF3D7_1317200; PF3D7_1337500	asparagine-rich antigen Pfa35-2; conserved Plasmodium protein, unknown function; protein kinase, putative; polyadenylate-binding protein-interacting protein 1, putative (PAIP1); conserved Plasmodium protein, unknown function; conserved Plasmodium protein, unknown function; transcription factor with AP2 domain(s) (ApiAP2); transcription factor with AP2 domain(s) (ApiAP2); transcription factor with…	PVX_091040; PVX_092415; PVX_092935; PVX_099725; PVX_122680; PVX_123760	hypothetical protein, conserved; hypothetical protein, conserved; hypothetical protein, conserved; protein kinase, putative; transcription factor with AP2 domain(s), putative (ApiAP2); transcription factor with AP2 domain(s), putative (ApiAP2)	PKH_072320; PKH_090460; PKH_093390; PKH_094420; PKH_141640; PKH_143910	protein kinase, putative; polyadenylate-binding protein-interacting protein 1, putative (PAIP1); conserved Plasmodium protein, unknown function; conserved Plasmodium protein, unknown function; transcription factor with AP2 domain(s), putative (ApiAP2); transcription factor with AP2 domain(s), putative (ApiAP2)
PBANKA_090270	PBANKA_090270>leucine-rich repeat protein (LRR10)>PB107308_00_0	-0.103952	-0.0203316	0	0	0.0226704	0	0.0523907	9	1	915	915	304	0	null	protein binding	null	null	protein binding	null	null	PYYM_0903500	leucine-rich repeat protein (LRR10)	PCHAS_070390	leucine-rich repeat protein (LRR10)	no pf orthologs	no pf orthologs	no pv orthologs	no pv orthologs	no pk orthologs	no pk orthologs
PBANKA_090340	PBANKA_090340>conserved Plasmodium protein, unknown function>PB000947_01_0	0.396349	0.211891	-0.0591158	-0.0223462	-0.0403967	0.000622193	0.00820327	9	3	2106	2106	701	3	null	null	null	null	null	null	null	PYYM_0904300	conserved protein, unknown function	PCHAS_070460	conserved protein, unknown function	PF3D7_1145600	conserved protein, unknown function	PVX_092885	conserved protein, unknown function	PKH_094320	conserved protein, unknown function
PBANKA_090350	PBANKA_090350>transporter, putative>PB000388_01_0	0.0962407	0.00880988	0	0	-2.78155e-07	0	0.00761907	9	3	2316	2316	771	6	HMM: MKKFINIYIILLVFFTILN, NN: MKKFINIYIILLVFFTILNKR	ATP binding, ATPase activity, coupled to transmembrane movement of substances	transport	integral to membrane	ATP binding, ATPase activity, nucleoside-triphosphatase activity, nucleotide binding	transmembrane transport, transport	integral to membrane	PYYM_0904400	transporter, putative	PCHAS_070470	transporter, putative	PF3D7_1145500	transporter, putative	PVX_092880	ABC transporter, putative	PKH_094310	transport protein, putative
PBANKA_090380	PBANKA_090380>serine/threonine protein kinase, putative>PB000477_02_0	-0.707258	-0.240022	0.116539	-0.0620375	-0.0813608	-0.0778057	0.0104171	9	1	2898	2898	965	0	null	ATP binding, protein serine/threonine kinase activity, protein tyrosine kinase activity	protein phosphorylation	null	ATP binding, protein kinase activity, protein tyrosine kinase activity	protein phosphorylation	null	PYYM_0904700	serine/threonine protein kinase, putative	PCHAS_070500	serine/threonine protein kinase, putative	PF3D7_1145200	serine/threonine protein kinase, putative	PVX_092865	protein kinase domain containing protein	PKH_094280	protein kinase, putative
PBANKA_090410	PBANKA_090410>Rab6>PB300286_00_0	0.573157	0.297386	0.0217905	0	-1.98682e-07	0	0.00759131	9	4	624	624	207	0	null	GTP binding, GTPase activity, protein binding	intracellular protein transport, nucleocytoplasmic transport, small GTPase mediated signal transduction	intracellular	GTP binding, GTPase activity	GTP catabolic process, intracellular protein transport, nucleocytoplasmic transport, protein transport, signal transduction, small GTPase mediated signal transduction	intracellular, membrane	PYYM_0905000	Rab6	PCHAS_070530	rab6, putative	PF3D7_1144900	Rab GTPase 6 (RAB6)	PVX_092850	small GTPase Rab6, putative	PKH_094250	rab6, putative
PBANKA_090420	PBANKA_090420>conserved Plasmodium protein, unknown function>PB405932_00_0	-0.0937019	0.286374	-0.0081625	0	0.00601983	0.00257425	0.0476991	9	1	1479	1479	492	0	null	null	null	null	null	null	null	PYYM_0905100	conserved Plasmodium protein, unknown function	PCHAS_070540	conserved Plasmodium protein, unknown function	PF3D7_1144800	conserved Plasmodium protein, unknown function	PVX_092845	hypothetical protein, conserved	no pk orthologs	no pk orthologs
PBANKA_090440	PBANKA_090440>conserved Plasmodium protein, unknown function>PB000215_00_0	0.477541	0.266189	0	0	1.23183e-06	0	0.000919307	9	1	924	924	307	0	null	null	null	null	ATP binding	transcription initiation from RNA polymerase II promoter	transcription factor TFIIF complex	PYYM_0905300	conserved Plasmodium protein, unknown function	PCHAS_070560	conserved Plasmodium protein, unknown function	PF3D7_1144600	conserved Plasmodium protein, unknown function	PVX_092835	hypothetical protein, conserved	PKH_094210	conserved Plasmodium protein, unknown function
PBANKA_090450	PBANKA_090450>ubiquitin activating enzyme (E1) subunit Aos1, putative>PB000664_03_0	0.274779	0.272669	0.0128775	0	-1.98682e-07	0	0.00835259	9	1	1098	1098	365	0	null	null	null	null	catalytic activity	null	null	PYYM_0905400	ubiquitin activating enzyme (E1) subunit Aos1, putative	PCHAS_070570	ubiquitin activating enzyme (E1) subunit Aos1, putative	PF3D7_1144500	ubiquitin activating enzyme (E1) subunit Aos1, putative (AOS1)	PVX_092830	ubiquitin activating enzyme, putative	PKH_094200	conserved Plasmodium protein, unknown function
PBANKA_090470	PBANKA_090470>60S ribosomal protein L41, putative>PB104043_00_0	1.34179	0.936638	-0.0107556	0	0.0368065	0.00280499	9.53567e-08	9	2	120	120	39	0	null	structural constituent of ribosome	translation	ribosome	structural constituent of ribosome	translation	ribosome	PYYM_0905600	60S ribosomal protein L41, putative	PCHAS_070590	60S ribosomal protein L41, putative	PF3D7_1144300	conserved Plasmodium protein, unknown function	PVX_092820	60S ribosomal protein L41, putative	PKH_094180	60S ribosomal protein L41, putative
PBANKA_090490	PBANKA_090490>conserved Plasmodium protein, unknown function>PB404475_00_0	-0.233119	-0.123518	0	0	-1.58946e-07	0	0.028277	9	3	366	366	121	0	null	structural constituent of ribosome	translation	intracellular, ribosome	structural constituent of ribosome	translation	intracellular, ribosome	PYYM_0905800	mitochondrial large subunit ribosomal protein, putative	PCHAS_070610	mitochondrial large subunit ribosomal protein, putative	PF3D7_1144100	mitochondrial large subunit ribosomal protein, putative	PVX_092810	mitochondrial large subunit ribosomal protein, putative	PKH_094160	mitochondrial large subunit ribosomal protein, putative
PBANKA_090500	PBANKA_090500>40S ribosomal protein S21e, putative>PB000999_00_0	3.08087	2.14714	-0.0825849	0	0.0148561	0.00127065	9.03485e-21	9	2	249	249	82	0	null	structural constituent of ribosome	translation	intracellular, ribosome	structural constituent of ribosome	translation	intracellular, ribosome	PYYM_0905900	40S ribosomal protein S21e, putative	PCHAS_070620	40S ribosomal protein S21e, putative	PF3D7_1144000	40S ribosomal protein S21e, putative	PVX_092805	40S ribosomal protein S21, putative	PKH_094150	ribosomal protein, 40s subunit, putative
PBANKA_090510	PBANKA_090510>carbohydrate kinase, putative>PB000998_00_0	-0.426595	-0.240964	0.0204838	0.0370098	0.0101379	-0.00250379	1.05008e-05	9	3	1083	1083	360	0	null	null	null	null	null	null	null	PYYM_0906000	carbohydrate kinase, putative	PCHAS_070630	carbohydrate kinase, putative	PF3D7_1143900	carbohydrate kinase, putative	PVX_092800	hypothetical protein, conserved	PKH_094140	carbohydrate kinase, putative
PBANKA_090520	PBANKA_090520>conserved Plasmodium protein, unknown function>PB000997_00_0	0.549817	0.467319	5.5631e-07	0	2.38419e-07	0	0.00103246	9	1	2358	2358	785	1	null	null	null	null	null	null	null	PYYM_0906100; PYYM_1028500	conserved Plasmodium protein, unknown function; conserved Plasmodium protein, unknown function	PCHAS_070640; PCHAS_102720	conserved Plasmodium protein, unknown function; conserved Plasmodium protein, unknown function	PF3D7_1143800; PF3D7_1416300	conserved Plasmodium protein, unknown function; conserved protein, unknown function	PVX_085635; PVX_092795	hypothetical protein, conserved; hypothetical protein, conserved	PKH_094130; PKH_133090	conserved Plasmodium protein, unknown function; conserved Plasmodium protein, unknown function
PBANKA_090560	PBANKA_090560>translation initiation factor eIF-1A, putative>PB000648_00_0	2.6743	1.726	-0.0359723	0	0.0374639	0.00155807	8.17918e-14	9	6	468	468	155	0	null	RNA binding, translation initiation factor activity	translational initiation	null	RNA binding, translation initiation factor activity	translational initiation	null	PYYM_0906500	translation initiation factor eIF-1A, putative	PCHAS_070680	translation initiation factor eIF-1A, putative	PF3D7_1143400	translation initiation factor eIF-1A, putative	PVX_092775	translation initiation factor eIF-1A, putative	PKH_094090	translation initiation factor eIF-1A, putative
PBANKA_090570	PBANKA_090570>DNA-directed RNA polymerase I, putative>PB000294_02_0	-1.021	-0.596315	-0.000284831	0.18988	0.0878968	0.0363387	3.93467e-06	9	1	1005	1005	334	0	null	DNA binding, DNA-directed RNA polymerase activity, protein dimerization activity	transcription, DNA-dependent	null	DNA binding, DNA-directed RNA polymerase activity, protein dimerization activity	null	null	PYYM_0906600	DNA-directed RNA polymerase I, putative	PCHAS_070690	DNA-directed RNA polymerase I, putative	PF3D7_1143300	DNA-directed RNA polymerase I, putative	PVX_092770	DNA-directed RNA polymerase I, putative	PKH_094080	DNA-directed RNA polymerase I, putative
PBANKA_090580	PBANKA_090580>DnaJ protein, putative>PB000089_00_0	0.498511	0.335592	0	0	-7.94729e-08	0	0.0035884	9	2	978	978	325	3	HMM: MKIYFPLIFLLFFILTSNVNCL, NN: MKIYFPLIFLLFFILTSNVNCL	heat shock protein binding	null	null	heat shock protein binding	null	null	PYYM_0906700	DnaJ protein, putative	PCHAS_070700	DnaJ protein, putative	PF3D7_1143200	DnaJ protein, putative	PVX_092765	hypothetical protein, conserved	PKH_094070	DnaJ protein, putative
PBANKA_090600	PBANKA_090600>alpha/beta hydrolase, putative>PB000571_01_0	-1.18423	-0.692735	-0.00657352	-0.0816691	-0.164409	-0.10391	9.24479e-06	9	1	1047	1047	348	0	null	null	null	null	null	null	null	PYYM_0906900	alpha/beta hydrolase, putative	PCHAS_070720	alpha/beta hydrolase, putative	PF3D7_1143000	alpha/beta hydrolase, putative	PVX_092755	hypothetical protein, conserved	PKH_094050	alpha/beta hydrolase, putative
PBANKA_090610	PBANKA_090610>conserved Plasmodium protein, unknown function>PB001053_02_0	-0.404498	0.0222197	0.0882601	0.0282875	0.00831425	-0.0128828	0.0256133	9	1	1200	1200	399	0	null	null	null	null	null	null	null	PYYM_0907000	conserved Plasmodium protein, unknown function	PCHAS_070730	conserved Plasmodium protein, unknown function	PF3D7_1142900	conserved Plasmodium protein, unknown function	PVX_092750	hypothetical protein	PKH_094040	conserved Plasmodium protein, unknown function
PBANKA_090640	PBANKA_090640>60S ribosomal protein L35ae, putative>PB300674_00_0	1.78593	1.39977	-0.0926017	0.00188855	0.0611008	0.00231679	4.2723e-10	9	3	432	432	143	0	null	structural constituent of ribosome	translation	intracellular, ribosome	structural constituent of ribosome	translation	intracellular, ribosome	PYYM_0907300	60S ribosomal protein L35ae, putative	PCHAS_070760	60S ribosomal protein L35ae, putative	PF3D7_1142600	60S ribosomal protein L35ae, putative	PVX_092735	60S ribosomal protein L33-B, putative	PKH_094000	ribosomal protein, putative
PBANKA_090650	PBANKA_090650>60S ribosomal protein L28, putative>PB001055_02_0	0.968796	0.848241	0.0180817	0	0.0089368	0	3.56902e-05	9	3	381	381	126	0	null	structural constituent of ribosome	translation	intracellular, ribosome	null	null	null	PYYM_0907400	60S ribosomal protein L28, putative	PCHAS_070770	60S ribosomal protein L28, putative	PF3D7_1142500	60S ribosomal protein L28, putative	PVX_092730	60S ribosomal protein L28, putative	PKH_093990	60S ribosomal protein L28, putative
PBANKA_090790	PBANKA_090790>conserved Plasmodium protein, unknown function>PB000242_01_0	-0.377212	-0.302284	-0.00265336	-0.0037301	0.0342586	-0.0371243	0.0207645	9	1	6483	6483	2160	0	null	null	null	null	null	null	null	PYYM_0908800	conserved Plasmodium protein, unknown function	PCHAS_070920	conserved Plasmodium protein, unknown function	no pf orthologs	no pf orthologs	PVX_092655	hypothetical protein	PKH_093850	conserved Plasmodium protein, unknown function
PBANKA_090800	PBANKA_090800>conserved Plasmodium protein, unknown function>PB000080_02_0	0.165783	0.086015	-8.34467e-05	0	-0.00752457	0	0.0252908	9	1	2421	2421	806	0	null	null	null	null	null	null	null	PYYM_0908900	conserved Plasmodium protein, unknown function	PCHAS_070930	conserved Plasmodium protein, unknown function	PF3D7_1141000	conserved Plasmodium protein, unknown function	PVX_092650	hypothetical protein, conserved	PKH_093840	conserved Plasmodium protein, unknown function
PBANKA_090820	PBANKA_090820>conserved Plasmodium protein, unknown function>PB000735_01_0	0.249814	0.103905	0	0	-1.98682e-07	0	0.00662893	9	1	2103	2103	700	0	null	null	null	null	null	null	null	PYYM_0909100	conserved Plasmodium protein, unknown function	PCHAS_070950	conserved Plasmodium protein, unknown function	PF3D7_1140800	conserved Plasmodium protein, unknown function	PVX_092635	hypothetical protein, conserved	PKH_093820	conserved Plasmodium protein, unknown function
PBANKA_090880	PBANKA_090880>conserved Plasmodium protein, unknown function>PB000009_01_0	0.196876	0.38096	0.0918644	0.0234517	-0.019975	-0.0975593	0.0287668	9	2	948	948	315	0	null	null	null	null	null	null	null	PYYM_0909700	conserved Plasmodium protein, unknown function	PCHAS_071010	conserved Plasmodium protein, unknown function	PF3D7_1140200	conserved Plasmodium protein, unknown function	PVX_092605	hypothetical protein, conserved	PKH_093760	conserved Plasmodium protein, unknown function
PBANKA_090940	PBANKA_090940>conserved Plasmodium protein, unknown function>PB000147_01_0	-0.0632413	0.265069	0	0	-8.74201e-07	0	0.00298911	9	1	1785	1785	594	0	null	null	null	null	null	null	null	PYYM_0910300	conserved Plasmodium protein, unknown function	PCHAS_071070	conserved Plasmodium protein, unknown function	PF3D7_1139600	conserved Plasmodium protein, unknown function	no pv orthologs	no pv orthologs	no pk orthologs	no pk orthologs
PBANKA_090960	PBANKA_090960>transcription factor with AP2 domain(s), putative (ApiAP2)>PB000027_02_0	0.529856	0.149733	0	0	1.66893e-06	0	0.0279795	9	4	6579	6579	2192	0	null	sequence-specific DNA binding transcription factor activity	regulation of transcription, DNA-dependent	null	sequence-specific DNA binding transcription factor activity	null	null	PYYM_0910500	transcription factor with AP2 domain(s), putative (ApiAP2)	PCHAS_071090	transcription factor with AP2 domain(s), putative (ApiAP2)	PF3D7_1139300	transcription factor with AP2 domain(s) (ApiAP2)	PVX_092570	hypothetical protein, conserved	PKH_093690	malaria antigen, putative
PBANKA_091000	PBANKA_091000>conserved Plasmodium protein, unknown function>PB000269_00_0	-0.564642	-0.264307	0.00362134	0.127437	0.103718	0.0615053	0.000131273	9	4	5193	5193	1730	0	null	null	null	null	null	null	null	PYYM_0910900	conserved Plasmodium protein, unknown function	PCHAS_071130	conserved Plasmodium protein, unknown function	PF3D7_1138700	conserved Plasmodium protein, unknown function	PVX_092550	hypothetical protein, conserved	PKH_093650	conserved Plasmodium protein, unknown function
PBANKA_091020	PBANKA_091020>protein phosphatase 2C, putative>PB000103_02_0	0.192949	0.135913	1.86761e-06	0	2.38419e-07	0	0.0422438	9	1	2364	2364	787	0	null	catalytic activity	null	null	catalytic activity	null	null	PYYM_0911100	protein phosphatase 2C, putative	PCHAS_071150	protein phosphatase 2C, putative	PF3D7_1138500	protein phosphatase 2c	PVX_092540	protein phosphatase 2C, putative	PKH_093630	protein phosphatase 2C, putative
PBANKA_091050	PBANKA_091050>conserved Plasmodium protein, unknown function>PB000481_01_0	-0.672353	-0.606721	-0.0809192	-0.130096	-0.0466239	0.00631777	6.30136e-05	9	2	558	558	185	4	null	null	null	null	null	null	null	PYYM_0911400	conserved Plasmodium protein, unknown function	PCHAS_071180	conserved Plasmodium protein, unknown function	PF3D7_1138200	conserved Plasmodium membrane protein, unknown function	PVX_092525	hypothetical protein, conserved	PKH_093600	hypothetical protein, conserved in Apicomplexan species
PBANKA_091060	PBANKA_091060>ubiquitin related modifier, putative>PB000480_01_0	0.0115201	5.08626e-06	0	0	-3.57628e-07	0	0.0539905	9	1	378	378	125	0	null	null	null	null	null	tRNA thio-modification	cytoplasm	PYYM_0911500	ubiquitin related modifier, putative	PCHAS_071190	ubiquitin related modifier, putative	PF3D7_1138100	ubiquitin related modifier homologue	PVX_092520	hypothetical protein, conserved	PKH_093590	ubiquitin related modifier, putative
PBANKA_091180	PBANKA_091180>DnaJ protein, putative>PB300387_00_0	0.218264	0.122036	0	0	3.97364e-08	0	0.0155946	9	5	1104	1104	367	1	null	heat shock protein binding, unfolded protein binding	protein folding	null	heat shock protein binding	null	null	PYYM_0912800	DnaJ protein, putative	PCHAS_071310	DnaJ protein, putative	PF3D7_1136800	DnaJ protein, putative	PVX_092455	DnaJ domain containing protein	PKH_093470	DnaJ protein, putative
PBANKA_091220	PBANKA_091220>conserved Plasmodium protein, unknown function>PB001587_02_0	0.336649	0.209715	0.0102022	0	-0.0301197	0.000911037	0.00555313	9	1	2400	2400	799	0	null	null	null	null	null	null	null	PYYM_0913200	conserved Plasmodium protein, unknown function	PCHAS_071350	conserved Plasmodium protein, unknown function	PF3D7_1136400	conserved Plasmodium protein, unknown function	PVX_092435	hypothetical protein, conserved	PKH_093430	conserved Plasmodium protein, unknown function
PBANKA_091230	PBANKA_091230>EBNA2 binding protein P100 homologue, putative>PB001586_02_0	0.390717	0.0744984	0	0	3.57628e-07	0	0.000168939	9	2	3042	3042	1013	0	null	hydrolase activity, acting on ester bonds, nucleic acid binding	null	null	nucleic acid binding	null	null	PYYM_0913300	tudor staphylococcal nuclease, putative (TSN)	PCHAS_071360	tudor staphylococcal nuclease, putative (TSN)	PF3D7_1136300	tudor staphylococcal nuclease (TSN)	PVX_092430	tudor staphylococcal nuclease, putative (TSN)	PKH_093420	tudor staphylococcal nuclease, putative (TSN)
PBANKA_091240	PBANKA_091240>conserved Plasmodium protein, unknown function>PB000279_01_0	-0.460457	-0.384041	0.00142018	0	-0.00701606	0.00199469	0.00608503	9	5	2034	2034	677	0	HMM: MKLKIFLSIFKIITLK, NN: MKLKIFLSIFKIITLKHVVNII	null	null	null	null	null	null	PYYM_0913400	conserved Plasmodium protein, unknown function	PCHAS_071370	conserved Plasmodium protein, unknown function	PF3D7_1136200	conserved Plasmodium protein, unknown function	PVX_092425	hypothetical protein, conserved	PKH_093410	conserved Plasmodium protein, unknown function
PBANKA_091270	PBANKA_091270>3-oxo-5-alpha-steroid 4-dehydrogenase, putative>PB001092_02_0	0.637413	0.181388	-0.0127246	0.00849636	-0.0238398	0.00683935	8.62133e-11	9	10	891	891	296	6	null	oxidoreductase activity, acting on the CH-CH group of donors	lipid metabolic process	cytoplasm, integral to membrane	null	lipid metabolic process	cytoplasm, integral to membrane	PYYM_0913700	3-oxo-5-alpha-steroid 4-dehydrogenase, putative	PCHAS_071400	3-oxo-5-alpha-steroid 4-dehydrogenase, putative	PF3D7_1135900	3-oxo-5-alpha-steroid 4-dehydrogenase, putative	PVX_092410	3-oxo-5-alpha-steroid 4-dehydrogenase domain containing protein	PKH_093380	3-oxo-5-alpha-steroid 4-dehydrogenase, putative
PBANKA_091330	PBANKA_091330>regulator of chromosome condensation, putative>PB108470_00_0	-1.36877	-0.621173	0.0940469	-0.0588725	0.0222699	0.054655	6.87503e-07	9	2	2940	2940	979	0	null	null	null	null	null	null	null	PYYM_0914300	regulator of chromosome condensation, putative	PCHAS_093270	regulator of chromosome condensation, putative	no pf orthologs	no pf orthologs	PVX_092370	hypothetical protein, conserved	PKH_093300	regulator of chromosome condensation, putative
PBANKA_091340	PBANKA_091340>protein phosphatase 2C, putative>PB000473_03_0	1.01213	0.553075	-0.00258863	-0.0244232	0.0223492	0.000243306	2.05651e-11	9	1	1734	1734	577	0	HMM: MGGLCHELRLWKRISSKSVLLCLAILIISILVDNNNVLCQ, NN: MGGLCHELRLWKRISSKSVLLCLAILIISILV	catalytic activity	null	null	catalytic activity	null	null	PYYM_0914400	protein phosphatase 2C, putative	PCHAS_093260	protein phosphatase 2C, putative	no pf orthologs	no pf orthologs	PVX_092365	protein phosphatase 2C domain containing protein	no pk orthologs	no pk orthologs
PBANKA_091370	PBANKA_091370>coatomer delta subunit, putative>PB000425_02_0	-0.636145	-0.414025	-0.102236	0.105088	-0.0540699	0.0145104	7.45846e-07	9	1	1485	1485	494	0	null	protein binding	intracellular protein transport, vesicle-mediated transport	clathrin adaptor complex	protein binding	intracellular protein transport, transport, vesicle-mediated transport	clathrin adaptor complex	PYYM_0914700	coatomer delta subunit, putative	PCHAS_093230	coatomer delta subunit, putative	PF3D7_1134800	coatomer delta subunit, putative	PVX_092350	coatomer delta subunit, putative	PKH_093270	coatomer delta subunit, putative
PBANKA_091380	PBANKA_091380>DNA-directed RNA polymerase 1, subunit 2, putative>PB000424_02_0	0.271119	0.171228	-0.0139129	0.0135271	-0.0195408	0.00713754	0.0116147	9	2	4425	4425	1474	0	null	DNA binding, DNA-directed RNA polymerase activity, ribonucleoside binding	transcription, DNA-dependent	null	DNA binding, DNA-directed RNA polymerase activity	null	null	PYYM_0914800	DNA-directed RNA polymerase 1, subunit 2, putative	PCHAS_093220	DNA-directed RNA polymerase 1, subunit 2, putative	PF3D7_1134700	DNA-directed RNA polymerase 1, subunit 2, putative	PVX_092345	DNA-directed RNA polymerase, beta subunit, putative	PKH_093260	DNA-directed RNA polymerase, beta subunit, putative
PBANKA_091430	PBANKA_091430>protein disulfide isomerase related protein, putative>PB000330_03_0	-0.0372341	-0.1299	-0.0558663	0.261806	0.428479	0.0272911	2.97405e-06	9	1	1272	1272	423	0	HMM: MKLYGKIHFILPVLYLFAKYASSL, NN: MKLYGKIHFILPVLYLFAKYASSL	null	cell redox homeostasis	null	null	cell redox homeostasis	null	PYYM_0915300	protein disulfide isomerase related protein, putative	PCHAS_093170	protein disulfide isomerase related protein, putative	PF3D7_1134100	protein disulfide isomerase (PDI-11)	PVX_092315	protein disulfide isomerase, putative	PKH_093200	protein disulfide-isomerase, putative
PBANKA_091460	PBANKA_091460>RNA (uracil-5-)methyltransferase, putative>PB000423_00_0	0.351273	0.126019	0	0	0.00317049	0	0.000227071	9	2	2373	2373	790	0	HMM: MRIFSLLLAVLISLYFKKECNCI, NN: MRIFSLLLAVLISLYFKKECNCI	RNA methyltransferase activity	RNA processing	null	RNA methyltransferase activity	RNA processing	null	PYYM_0915600	RNA (uracil-5-)methyltransferase, putative	PCHAS_093140	RNA (uracil-5-)methyltransferase, putative	PF3D7_1133800	RNA (uracil-5-)methyltransferase, putative	PVX_092300	hypothetical protein, conserved	PKH_093150	RNA (uracil-5-)methyltransferase, putative
PBANKA_091550	PBANKA_091550>glycine cleavage system H protein, putative>PB000228_00_0	0.311609	0.0490463	1.82788e-06	0	0.005047	0	9.27967e-05	9	1	600	600	199	0	null	null	glycine catabolic process	glycine cleavage complex, mitochondrion	null	glycine catabolic process	glycine cleavage complex	PYYM_0916500	glycine cleavage system H protein, putative	PCHAS_093050	glycine cleavage system H protein, putative	PF3D7_1132900	glycine cleavage H protein (GCVH)	PVX_092250	hypothetical protein, conserved	PKH_093070	glycine cleavage system H protein, putative
PBANKA_091570	PBANKA_091570>mitochondrial ribosomal protein L2 precursor, putative>PB300861_00_0	1.61201	1.06105	-0.0109337	-0.0359752	0.00986111	0.00251015	2.63808e-09	9	1	1005	1005	334	0	null	RNA binding, structural constituent of ribosome, transferase activity	translation	intracellular, large ribosomal subunit, ribosome	RNA binding, structural constituent of ribosome, transferase activity	translation	intracellular, large ribosomal subunit, ribosome	PYYM_0916700; PYYM_1234300	mitochondrial ribosomal protein L2 precursor, putative; 60S ribosomal protein L8, putative	PCHAS_093030; PCHAS_123230	mitochondrial ribosomal protein L2 precursor, putative; 60S ribosomal protein L8, putative	PF3D7_0516900; PF3D7_1132700	60S ribosomal protein L8, putative; mitochondrial ribosomal protein L2 precursor	PVX_080405; PVX_092240	60S ribosomal protein L8, putative; 50S ribosomal protein L2, putative	PKH_093050; PKH_101590	50S ribosomal protein L2, putative; 60S ribosomal subunit protein L8, putative
PBANKA_091580	PBANKA_091580>pre-mRNA splicing factor, putative>PB000539_01_0	-0.281145	-0.144755	-0.110521	0.153974	0.271619	0.0222589	0.0008773	9	2	1089	1089	362	0	null	null	null	null	null	null	null	PYYM_0916800	pre-mRNA splicing factor, putative	PCHAS_093020	pre-mRNA splicing factor, putative	PF3D7_1132600	pre-mRNA splicing factor, putative	PVX_092235	hypothetical protein, conserved	PKH_093040	splicing component, putative
PBANKA_091620	PBANKA_091620>TCP-1/cpn60 chaperonin family, putative>PB001037_03_0	0.696179	0.310682	0.000332276	0	-1.98682e-07	0.0007569	0.000334001	9	2	1632	1632	543	0	null	ATP binding, unfolded protein binding	protein folding	null	ATP binding, unfolded protein binding	cellular protein metabolic process, protein folding	null	PYYM_0917200	TCP-1/cpn60 chaperonin family, putative	PCHAS_092980	TCP-1/cpn60 chaperonin family, putative	PF3D7_1132200	TCP-1/cpn60 chaperonin family, putative	PVX_092215	T-complex protein 1, alpha subunit, putative	PKH_093000	T-complex protein 1, alpha subunit, putative
PBANKA_091630	PBANKA_091630>conserved Plasmodium protein, unknown function>PB000690_01_0	-0.544115	-0.497454	-0.032105	0.0130806	0.0332928	0.0187391	0.0012856	9	1	2739	2739	912	0	null	nucleic acid binding, protein binding, zinc ion binding	null	null	nucleic acid binding, protein binding, zinc ion binding	null	null	PYYM_0917300	conserved Plasmodium protein, unknown function	PCHAS_092970	conserved Plasmodium protein, unknown function	PF3D7_1132100	conserved Plasmodium protein, unknown function	PVX_092210	hypothetical protein, conserved	PKH_092990	conserved Plasmodium protein, unknown function
PBANKA_091720	PBANKA_091720>RNA-binding protein s1, putative>PB105167_00_0	0.224098	0.201674	1.82788e-06	0	1.58946e-07	0	0.0370375	9	1	435	435	144	0	null	nucleic acid binding	null	null	nucleic acid binding	null	null	PYYM_0918300	RNA-binding protein s1, putative	PCHAS_092880	RNA-binding protein s1, putative	no pf orthologs	no pf orthologs	PVX_092155	RNA binding protein, putative	PKH_092860	RNA binding protein, putative
PBANKA_091760	PBANKA_091760>structural maintenance of chromosome protein, putative, fragment>PB001112_00_0	-0.365877	-0.114311	0.100294	0.0121204	-0.0152018	-0.0212376	0.00526088	9	1	2961	2961	986	0	null	ATP binding, protein binding, zinc ion binding	DNA-dependent transcription, initiation, chromosome organization, regulation of transcription, DNA-dependent	chromosome, transcription factor complex	ATP binding, protein binding	chromosome organization	chromosome	PYYM_0918600	structural maintenance of chromosome protein, putative, fragment	PCHAS_092850	structural maintenance of chromosome protein, putative	PF3D7_1130700	structural maintenance of chromosome protein, putative	PVX_092140	structural maintenance of chromosome protein, putative	PKH_092830	structural maintenance of chromosome protein, putative
PBANKA_091770	PBANKA_091770>conserved Plasmodium protein, unknown function>PB001114_00_0	0.358019	0.274397	-0.0207473	0.0450799	0.044715	0.00454024	0.00326731	9	6	2277	2277	758	0	null	null	null	null	methyltransferase activity	tRNA processing	null	PYYM_0918700	conserved Plasmodium protein, unknown function	PCHAS_092840	conserved Plasmodium protein, unknown function	PF3D7_1130600	conserved Plasmodium protein, unknown function	PVX_092135	hypothetical protein, conserved	PKH_092820	conserved Plasmodium protein, unknown function
PBANKA_091790	PBANKA_091790>26S protease subunit regulatory subunit 6a, putative>PB000512_03_0	1.12874	0.934811	-0.0211521	0	0.0050474	0	3.79017e-07	9	1	1356	1356	451	0	null	ATP binding, nucleoside-triphosphatase activity	protein catabolic process	cytoplasm, nucleus	ATP binding, hydrolase activity, nucleoside-triphosphatase activity, nucleotide binding	protein catabolic process	cytoplasm	PYYM_0918900	26S protease subunit regulatory subunit 6a, putative	PCHAS_092820	26S protease subunit regulatory subunit 6a, putative	PF3D7_1130400	26S proteasome regulatory subunit 6a, putative	PVX_092125	26S protease subunit regulatory subunit 6a, putative	PKH_092800	26S protease subunit regulatory subunit 6a, putative,26S protease subunit regulatory subunit, putative
PBANKA_091810	PBANKA_091810>60S ribosomal protein L38e, putative>PB000393_01_0	1.17966	0.65894	0	0	3.25839e-06	0	0.000287377	9	1	246	246	81	0	null	structural constituent of ribosome	translation	intracellular, ribosome	structural constituent of ribosome	translation	intracellular, ribosome	PYYM_0919200	60S ribosomal protein L38e, putative	PCHAS_092800	60S ribosomal protein L38e, putative	PF3D7_1130100	60S ribosomal protein L38e, putative	PVX_092115	60S ribosomal protein L38-1, putative	PKH_092780	ribosomal protein L38e, putative
PBANKA_091860	PBANKA_091860>phosphatidylinositol-4-phosphate 5-kinase, putative>PB000189_02_0	-0.203095	-0.193049	0.0138061	0.0135271	0.0207191	0.000378887	0.0353657	9	1	3051	3051	1016	0	null	null	null	null	null	null	null	PYYM_0919700	phosphatidylinositol-4-phosphate 5-kinase, putative	PCHAS_092750	phosphatidylinositol-4-phosphate 5-kinase, putative	PF3D7_1129600	phosphatidylinositol-4-phosphate-5-kinase, putative	PVX_092095	hypothetical protein, conserved	PKH_092740	phosphatidylinositol-4-phosphate 5-kinase, putative
PBANKA_091880	PBANKA_091880>RNA methyltransferase, putative>PB001096_01_0	1.08893	0.725023	0	0	-5.96046e-07	0	0.00118646	9	1	1854	1854	617	0	null	RNA binding, S-adenosylmethionine-dependent methyltransferase activity	rRNA processing	null	RNA binding, S-adenosylmethionine-dependent methyltransferase activity	rRNA processing	null	PYYM_0919900; PYYM_1449400	RNA methyltransferase, putative; sun-family protein, putative	PCHAS_092730; PCHAS_144750	RNA methyltransferase, putative; sun-family protein, putative	PF3D7_1129400; PF3D7_1230600	RNA methyltransferase, putative; sun-family protein, putative	PVX_092085; PVX_124170	proliferating-cell nucleolar antigen p120, putative; sun-family protein, putative	PKH_092720; PKH_144750	methyltransferase, putative; sun-family protein, putative
PBANKA_091890	PBANKA_091890>conserved Plasmodium protein, unknown function>PB000209_01_0	-0.861875	-0.58039	-0.0677235	-0.0202077	0.146681	0.17499	2.18598e-05	9	1	5364	5364	1787	0	null	null	null	null	null	null	null	PYYM_0920000	conserved Plasmodium protein, unknown function	PCHAS_092720	conserved Plasmodium protein, unknown function	PF3D7_1129300	conserved Plasmodium protein, unknown function	PVX_092080	hypothetical protein, conserved	PKH_092710	conserved Plasmodium protein, unknown function
PBANKA_091910	PBANKA_091910>parasitophorous vacuolar protein 1, putative (PV1)>PB000970_00_0	0.918057	0.715385	0	0	1.98682e-07	0	4.04909e-05	9	1	1167	1167	388	0	HMM: MMIKVALAIFLSIIPAYAI, NN: MMIKVALAIFLSIIPAYAI	null	null	null	null	null	null	PYYM_0920200	parasitophorous vacuolar protein 1, putative (PV1)	PCHAS_092700	parasitophorous vacuolar protein 1, putative (PV1)	PF3D7_1129100	parasitophorous vacuolar protein 1 (PV1)	PVX_092070	hypothetical protein, conserved	PKH_092690	parasitophorous vacuolar protein 1, putative (PV1)
PBANKA_091930	PBANKA_091930>spermidine synthase, putative>PB000058_03_0	1.17114	0.587843	0.0160937	-0.00118673	-0.0339652	0.00109935	0.000130027	9	4	966	966	321	1	null	catalytic activity	null	null	catalytic activity	null	null	PYYM_0920800	spermidine synthase, putative	PCHAS_092510	spermidine synthase, putative	PF3D7_1129000	spermidine synthase (SpdSyn)	PVX_092065	spermidine synthase, putative	PKH_092680	spermidine synthase, putative
PBANKA_091970	PBANKA_091970>conserved Plasmodium protein, unknown function>PB000971_03_0	-0.870989	0.292405	0.147091	-0.0014139	-0.212073	-0.0533142	0.000751912	9	1	1956	1956	651	0	null	null	null	null	null	null	null	PYYM_0814900; PYYM_0921200	nucleotide binding protein, putative; conserved Plasmodium protein, unknown function	PCHAS_081220; PCHAS_092470	nucleotide binding protein, putative; conserved Plasmodium protein, unknown function	PF3D7_0910800; PF3D7_1128500	nucleotide binding protein, putative; conserved protein, unknown function	PVX_092045; PVX_098980	hypothetical protein, conserved; Nucleotide-binding protein 1, putative	PKH_070820; PKH_092640	nucleotide binding protein, putative; conserved protein, unknown function
PBANKA_091980	PBANKA_091980>geranylgeranyl pyrophosphate synthase, putative (GGPPS)>PB000973_03_0	0.526643	0.489484	-0.00410569	0.0952781	0.0653921	0.0202903	0.0134831	9	11	1131	1131	376	0	null	null	isoprenoid biosynthetic process	null	null	isoprenoid biosynthetic process	null	PYYM_0921300	geranylgeranyl pyrophosphate synthase, putative (GGPPS)	PCHAS_092460	geranylgeranyl pyrophosphate synthase, putative (GGPPS)	PF3D7_1128400	geranylgeranyl pyrophosphate synthase, putative (GGPPS)	PVX_092040	farnesyl pyrophosphate synthase, putative	PKH_092630	geranylgeranyl pyrophosphate synthase, putative (GGPPS)
PBANKA_091990	PBANKA_091990>ATP-dependent phosphofructokinase, putative>PB000087_03_0	-0.781689	-0.57129	0.0518121	0.101671	0.219564	0.0571924	7.12384e-05	9	5	4134	4134	1377	0	null	6-phosphofructokinase activity	glycolysis	6-phosphofructokinase complex	6-phosphofructokinase activity	glycolysis	6-phosphofructokinase complex	PYYM_0921400	ATP-dependent phosphofructokinase, putative	PCHAS_092450	ATP-dependent phosphofructokinase, putative	PF3D7_1128300	6-phosphofructokinase (PFK11)	PVX_092035	ATP-dependent phosphofructokinase, putative	PKH_092620	ATP-dependent phosphofructokinase, putative
PBANKA_092000	PBANKA_092000>multiprotein bridging factor type 1, putative>PB000088_03_0	0.676255	0.234146	-0.0117314	0	0.022671	0	0.00104274	9	1	411	411	136	0	null	sequence-specific DNA binding	null	cytosol, nuclear periphery	DNA binding, sequence-specific DNA binding	null	null	PYYM_0921500	multiprotein bridging factor type 1, putative	PCHAS_092440	multiprotein bridging factor type 1, putative	PF3D7_1128200	multiprotein bridging factor type 1, putative (MBF1)	PVX_092030	multiprotein bridging factor type 1, putative	PKH_092610	multiprotein bridging factor type 1, putative
PBANKA_092080	PBANKA_092080>CRAL/TRIO domain-containing protein, putative>PB000434_00_0	0.571274	0.55557	0.0507319	0.0538445	-0.0248196	0.00761255	2.45005e-05	9	10	900	900	299	0	null	null	null	null	null	null	null	PYYM_0922200	CRAL/TRIO domain-containing protein, putative	PCHAS_092360	CRAL/TRIO domain-containing protein, putative	PF3D7_1127600	CRAL/TRIO domain-containing protein, putative	PVX_091992	hypothetical protein	PKH_092530	CRAL/TRIO domain-containing protein, putative
PBANKA_092130	PBANKA_092130>deoxyuridine 5'-triphosphate nucleotidohydrolase, putative>PB000342_02_0	0.887272	0.591493	1.19209e-07	0	0.00738271	0	5.24692e-06	9	1	528	528	175	0	null	hydrolase activity	dUTP metabolic process	null	hydrolase activity	dUTP metabolic process	null	PYYM_0922700	deoxyuridine 5'-triphosphate nucleotidohydrolase, putative	PCHAS_092310	deoxyuridine 5'-triphosphate nucleotidohydrolase, putative	PF3D7_1127100	deoxyuridine 5'-triphosphate nucleotidohydrolase (dUTPase)	PVX_091970	deoxyuridine 5'-triphosphate nucleotidohydrolase, putative	PKH_092480	deoxyuridine 5'-triphosphate nucleotidohydrolase, putative
PBANKA_092140	PBANKA_092140>conserved Plasmodium protein, unknown function>PB000833_03_0	0.218202	0.0510463	0	0	-3.57628e-07	0	0.0182634	9	7	867	867	288	1	null	phosphatase activity	dephosphorylation	null	phosphatase activity, protein tyrosine phosphatase activity	dephosphorylation, protein dephosphorylation	null	PYYM_0922800	conserved Plasmodium protein, unknown function	PCHAS_092300	conserved Plasmodium protein, unknown function	PF3D7_1127000	protein phosphatase, putative	PVX_091965	hypothetical protein, conserved	PKH_092470	protein phosphatase, putative
PBANKA_092150	PBANKA_092150>small nuclear ribonucleoprotein F, putative (SNRPF)>PB000750_03_0	2.17958	1.22048	0.0047487	-0.010325	0.0234088	0	1.87232e-11	9	4	261	261	86	0	null	null	null	null	null	RNA processing	nucleus	PYYM_0922900	small nuclear ribonucleoprotein F, putative (SNRPF)	PCHAS_092290	small nuclear ribonucleoprotein F, putative (SNRPF)	PF3D7_1126900	small nuclear ribonucleoprotein F, putative (SNRPF)	PVX_091960	U6 snRNA-associated Sm-like protein LSm6, putative	PKH_092460	small nuclear ribonucleoprotein F, putative
PBANKA_092170	PBANKA_092170>conserved Plasmodium protein, unknown function>PB300263_00_0	-0.0237125	0.0671678	0	0.00140663	0.00317125	0	0.0534259	9	19	2478	2478	825	0	null	null	null	null	null	null	null	PYYM_0923100	conserved Plasmodium protein, unknown function	PCHAS_092270	conserved Plasmodium protein, unknown function	PF3D7_1126700	conserved Plasmodium protein, unknown function	PVX_091950	hypothetical protein, conserved	PKH_092430	conserved Plasmodium protein, unknown function
PBANKA_092180	PBANKA_092180>steryl ester hydrolase, putative>PB000351_00_0	0.322879	0.114754	-0.00938849	-0.0480974	0.00826875	0	0.0126349	9	1	1779	1779	592	0	null	null	lipid metabolic process	null	null	lipid metabolic process	null	PYYM_0923200	steryl ester hydrolase, putative	PCHAS_092260	steryl ester hydrolase, putative	PF3D7_1126600	steryl ester hydrolase, putative	PVX_091945	hypothetical protein, conserved	PKH_092420	steryl ester hydrolase, putative
PBANKA_092210	PBANKA_092210>40S ribosomal protein S18, putative>PB000560_01_0	3.4405	2.50431	-0.297737	-0.044931	0.404768	0.144578	3.75882e-21	9	2	471	471	156	0	null	RNA binding, structural constituent of ribosome	translation	intracellular, ribosome	RNA binding, nucleic acid binding, structural constituent of ribosome	translation	intracellular, ribosome	PYYM_0923500	40S ribosomal protein S18, putative	PCHAS_092230	40S ribosomal protein S18, putative	PF3D7_1126200	40S ribosomal protein S18, putative	PVX_091925	40S ribosomal protein S18, putative	PKH_092380	ribosomal protein S18, putative
PBANKA_092240	PBANKA_092240>conserved Plasmodium protein, unknown function>PB001301_00_0	0.124125	0.0374914	0.0219043	0	5.44389e-06	0	0.0457876	9	1	297	297	98	0	null	null	null	null	null	null	null	PYYM_0923800	conserved Plasmodium protein, unknown function	PCHAS_092200	conserved Plasmodium protein, unknown function	PF3D7_1125900	conserved Plasmodium protein, unknown function	PVX_091915	hypothetical protein, conserved	PKH_092350	conserved Plasmodium protein, unknown function
PBANKA_092250	PBANKA_092250>conserved Plasmodium protein, unknown function>PB000887_00_0	-0.473655	-0.333973	-0.0599151	0.214009	0.142959	0.0230949	0.0366395	9	4	1668	1668	555	0	null	null	null	null	null	null	null	PYYM_0923900	conserved Plasmodium protein, unknown function	PCHAS_092190	conserved Plasmodium protein, unknown function	PF3D7_1125800	kelch protein, putative	PVX_091910	kelch domain-containing protein	PKH_092340	conserved Plasmodium protein, unknown function
PBANKA_092270	PBANKA_092270>conserved Plasmodium protein, unknown function>PB105396_00_0	-0.226144	-0.301799	-0.0499077	0.0198066	0.00298079	0.00391519	0.00475145	9	2	252	252	83	0	null	null	null	null	null	null	null	PYYM_0924100	conserved Plasmodium protein, unknown function	PCHAS_092170	conserved Plasmodium protein, unknown function	PF3D7_1125600	conserved Plasmodium protein, unknown function	PVX_091900	hypothetical protein	PKH_092320	conserved Plasmodium protein, unknown function
PBANKA_092280	PBANKA_092280>small nuclear ribonucleoprotein D1, putative (SNRPD1)>PB000296_01_0	0.389694	0.743087	0.0101021	0.0642708	0.0828202	0.0110731	0.00233969	9	1	372	372	123	0	null	null	null	null	null	null	null	PYYM_0924200	small nuclear ribonucleoprotein D1, putative (SNRPD1)	PCHAS_092160	small nuclear ribonucleoprotein D1, putative (SNRPD1)	PF3D7_1125500	small nuclear ribonucleoprotein D1, putative (SNRPD1)	PVX_091895	small nuclear ribonucleoprotein Sm D1, putative	PKH_092310	small nuclear ribonucleoprotein D1, putative (SNRPD1)
PBANKA_092290	PBANKA_092290>mitochondrial inner membrane translocase subunit tim44, putative>PB000902_00_0	0.803202	0.489258	6.35783e-07	0	-4.76837e-07	0	0.00281016	9	2	1323	1323	440	0	null	P-P-bond-hydrolysis-driven protein transmembrane transporter activity	intracellular protein transport	mitochondrial inner membrane presequence translocase complex	P-P-bond-hydrolysis-driven protein transmembrane transporter activity	intracellular protein transport	mitochondrial inner membrane presequence translocase complex	PYYM_0924300	mitochondrial inner membrane translocase subunit TIM44, putative	PCHAS_092150	mitochondrial inner membrane translocase subunit TIM44, putative	PF3D7_1125400	mitochondrial inner membrane translocase subunit TIM44, putative	PVX_091890	mitochondrial inner membrane translocase subunit TIM44, putative	PKH_092300	mitochondrial inner membrane translocase subunit TIM44, putative
PBANKA_092310	PBANKA_092310>conserved Plasmodium protein, unknown function>PB108296_00_0	-0.904457	-0.514102	-0.00356559	-0.0827057	-0.0665902	-0.0496698	0.000488078	9	4	669	669	222	2	null	null	null	null	protein binding	null	null	PYYM_0924500	conserved Plasmodium protein, unknown function	PCHAS_092130	conserved Plasmodium protein, unknown function	PF3D7_1125200	conserved Plasmodium protein, unknown function	PVX_091880	hypothetical protein, conserved	PKH_092280	conserved Plasmodium protein, unknown function
PBANKA_092350	PBANKA_092350>nuclear preribosomal assembly protein, putative>PB000528_02_0	1.02474	0.359375	-0.0495838	0	3.97364e-08	0	3.13901e-06	9	3	741	741	246	0	null	null	ribosome biogenesis	nucleus	null	ribosome biogenesis	nucleus	PYYM_0924900	nuclear preribosomal assembly protein, putative	PCHAS_092090	nuclear preribosomal assembly protein, putative	PF3D7_1124800	nuclear preribosomal assembly protein, putative	PVX_091855	ribosome biogenesis regulatory protein (RRS1), putative	PKH_092230	nuclear preribosomal assembly protein, putative
PBANKA_092360	PBANKA_092360>co-chaperone GrpE, putative>PB300486_00_0	0.518348	0.194594	2.5034e-06	0	0.0202777	0.000947793	0.000778306	9	2	858	858	285	0	null	adenyl-nucleotide exchange factor activity, chaperone binding, protein homodimerization activity	protein folding, protein import into mitochondrial matrix	mitochondrion	adenyl-nucleotide exchange factor activity, chaperone binding, protein homodimerization activity	protein folding	null	PYYM_0925000	GrpE protein homolog, mitochondrial, putative (MGE1)	PCHAS_092080	GrpE protein homolog, mitochondrial, putative (MGE1)	PF3D7_1124700	GrpE protein homolog, mitochondrial, putative (MGE1)	PVX_091850	GrpE protein homolog, mitochondrial, putative (MGE1)	PKH_092220	GrpE protein homolog, mitochondrial, putative (MGE1)
PBANKA_092400	PBANKA_092400>conserved Plasmodium protein, unknown function>PB001033_01_0	0.530042	0.159278	0	-0.221421	-7.15256e-07	0	0.0120543	9	3	1434	1434	477	0	null	null	null	nucleus	null	null	null	PYYM_0925400	conserved Plasmodium protein, unknown function	PCHAS_092040	conserved Plasmodium protein, unknown function	PF3D7_1124300	conserved Plasmodium protein, unknown function	PVX_091830	hypothetical protein, conserved	PKH_092180	conserved Plasmodium protein, unknown function
PBANKA_092430	PBANKA_092430>endoplasmic reticulum oxidoreductin, putative>PB000297_01_0	1.70507	1.18354	-0.0563656	0.00341082	-0.0157894	0.172743	9.41744e-10	9	5	1398	1398	465	2	HMM: MKIYLISYVVPILVYLLYILLNNQKGLSK, NN: MKIYLISYVVPILVYLLYILLNNQKGLSK	electron carrier activity, flavin adenine dinucleotide binding, oxidoreductase activity, acting on a sulfur group of donors, disulfide as acceptor, protein binding	oxidation-reduction process, protein thiol-disulfide exchange	endoplasmic reticulum membrane	flavin adenine dinucleotide binding	oxidation-reduction process, protein thiol-disulfide exchange	endoplasmic reticulum membrane	PYYM_0925700	endoplasmic reticulum oxidoreductin, putative	PCHAS_092010	endoplasmic reticulum oxidoreductin, putative	PF3D7_1124000	endoplasmic reticulum oxidoreductin, putative (ERO1)	PVX_091815	endoplasmic reticulum oxidoreductin, putative	PKH_092150	endoplasmic reticulum oxidoreductin, putative
PBANKA_092470	PBANKA_092470>RAP protein, putative>PB001080_01_0	0.186504	0.089656	0	0	0.00738259	0	0.0150209	9	1	2193	2193	730	0	null	null	null	null	null	null	null	PYYM_0926100	RAP protein, putative	PCHAS_091970	RAP protein, putative	PF3D7_1123600	RAP protein, putative	PVX_091795	hypothetical protein, conserved	PKH_092110	RAP protein, putative
PBANKA_092480	PBANKA_092480>conserved Plasmodium protein, unknown function>PB001081_01_0	0.490191	0.219388	0.00658194	0	1.19209e-07	0	0.000351097	9	1	3579	3579	1192	1	HMM: MTLLIRCVLLYLLVLVCINCS, NN: MTLLIRCVLLYLLVLVCINCS	null	null	null	null	null	null	PYYM_0926200	conserved Plasmodium protein, unknown function	PCHAS_091960	conserved Plasmodium protein, unknown function	PF3D7_1123500	conserved Plasmodium protein, unknown function	PVX_091790	hypothetical protein, conserved	PKH_092100	conserved Plasmodium protein, unknown function
PBANKA_092490	PBANKA_092490>translation elongation factor EF-1, subunit alpha, putative>PB001080_03_0	1.23518	0.819607	-0.0425896	0.128977	0.0715817	0.0113037	0.00140151	9	2	1599	1599	532	0	null	GTP binding, GTPase activity	null	null	GTP binding, GTPase activity	null	null	PYYM_0926300	translation elongation factor EF-1, subunit alpha, putative	PCHAS_091950	translation elongation factor EF-1, subunit alpha, putative	PF3D7_1123400	translation elongation factor EF-1, subunit alpha, putative	PVX_091785	translation elongation factor EF-1, subunit alpha, putative	PKH_092090	translation elongation factor EF-1, putative
PBANKA_092530	PBANKA_092530>conserved Plasmodium protein, unknown function>PB000932_02_0	0.0744962	5.08626e-06	0	0	-5.96046e-07	0	0.00609885	9	1	5862	5862	1953	0	null	DNA binding	null	null	DNA binding, chromatin binding	null	null	PYYM_0926700	conserved Plasmodium protein, unknown function	PCHAS_091910	conserved Plasmodium protein, unknown function	PF3D7_1123000	conserved Plasmodium protein, unknown function	PVX_091765	hypothetical protein, conserved	PKH_092050	conserved Plasmodium protein, unknown function
PBANKA_092630	PBANKA_092630>conserved Plasmodium protein, unknown function>PB300338_00_0	0.23294	0.288751	-0.00414658	-0.00012668	-0.0112611	0.000378887	0.038624	9	3	1437	1437	478	0	null	null	null	null	null	null	null	PYYM_0927700	conserved Plasmodium protein, unknown function	PCHAS_091800	conserved Plasmodium protein, unknown function	PF3D7_1122000	conserved Plasmodium protein, unknown function	PVX_091720	conserved Plasmodium protein, unknown function	PKH_091940	conserved Plasmodium protein, unknown function
PBANKA_092670	PBANKA_092670>circumsporozoite-related antigen>PB000484_01_0	0.27708	0.169698	0.0248035	-0.0623072	-0.121813	0.0375379	0.0134451	9	2	501	501	166	2	HMM: MKINIASILFIIFSLCLVNNAYGK, NN: MKINIASILFIIFSLCLVNNAYGK	null	null	null	null	null	null	PYYM_0928100	circumsporozoite-related antigen (EXP1)	PCHAS_091760	circumsporozoite-related antigen (EXP1)	PF3D7_1121600	circumsporozoite-related antigen,exported protein 1 (EXP1)	PVX_091700	circumsporozoite-protein related antigen, putative (EXP1)	PKH_091900	circumsporozoite-related antigen (EXP1)
PBANKA_092730	PBANKA_092730>zinc finger, DHHC-type, putative>PB000331_02_0	-0.318775	-0.287039	-0.0721694	-0.0323317	0.135491	-0.0194167	0.0256009	9	6	873	873	290	4	HMM: MNKKIVVFRDDTKSKEADEFIRKNGFTLPFQIFQILSFLIFIVIVTFIICISAL, NN: MNKKIVVFRDDTKSKEADEFIRKNGFTLPFQIFQILSFLIFIVIVTFIICISAL	zinc ion binding	null	null	zinc ion binding	null	null	PYYM_0928700	zinc finger, DHHC-type, putative	PCHAS_091700	zinc finger, DHHC-type, putative	PF3D7_1121000	zinc finger, DHHC-type, putative	PVX_091670	hypothetical protein, conserved	PKH_091840	DHHC zinc finger, putative
PBANKA_092800	PBANKA_092800>conserved Plasmodium protein, unknown function>PB000141_01_0	-0.756473	-0.194306	0.0664184	0.150161	0.139805	0.169005	9.81109e-07	9	2	240	240	79	2	HMM: MPTFKRAITYYFVIVSLFPATFLG, NN: MPTFKRAITYYFVIVSLFPATFLG	null	null	null	null	null	null	PYYM_0929400	conserved Plasmodium protein, unknown function	PCHAS_091630	conserved Plasmodium protein, unknown function	PF3D7_1120200	conserved Plasmodium protein, unknown function	PVX_091645	hypothetical protein, conserved	PKH_091760	conserved Plasmodium protein, unknown function
PBANKA_092810	PBANKA_092810>phosphoglycerate mutase, putative (PGM1)>PB000139_01_0	2.37963	1.6413	-0.18819	0.0478743	0.173143	0.160603	2.72703e-23	9	3	753	753	250	0	null	intramolecular transferase activity, phosphotransferases	glycolysis	null	phosphoglycerate mutase activity	glycolysis	null	PYYM_0929500	phosphoglycerate mutase, putative (PGM1)	PCHAS_091620	phosphoglycerate mutase, putative (PGM1)	PF3D7_1120100	phosphoglycerate mutase, putative (PGM1)	PVX_091640	2,3-bisphosphoglycerate-dependent phosphoglycerate mutase, putative,phosphoglycerate mutase, putative	PKH_091750	phosphoglycerate mutase, putative (PGM1)
PBANKA_092820	PBANKA_092820>conserved Plasmodium protein, unknown function>PB000140_01_0	0.705042	0.222249	-0.0648831	-0.0542974	0.0156431	0.0132175	4.26562e-05	9	6	2367	2367	788	0	null	null	null	null	null	null	null	PYYM_0929600	conserved Plasmodium protein, unknown function	PCHAS_091610	conserved Plasmodium protein, unknown function	PF3D7_1120000	conserved Plasmodium protein, unknown function	PVX_091635	hypothetical protein, conserved	PKH_091740	conserved Plasmodium protein, unknown function
PBANKA_092850	PBANKA_092850>peptidase, putative>PB000162_00_0	0.035073	0.281697	-0.00393053	-0.0690563	-0.0331389	0.0800446	0.00399705	9	1	2916	2916	971	2	null	ATP binding, metalloendopeptidase activity, nucleoside-triphosphatase activity, zinc ion binding	protein catabolic process, proteolysis	integral to membrane, membrane	ATP binding, metalloendopeptidase activity, nucleoside-triphosphatase activity, nucleotide binding, zinc ion binding	protein catabolic process, proteolysis	integral to membrane, membrane	PYYM_0929900; PYYM_1330000; PYYM_1458100	peptidase, putative; ATP-dependent protease la, putative; cell division protein FtsH, putative	PCHAS_091580; PCHAS_133290; PCHAS_145640	peptidase, putative; ATP-dependent protease la, putative; cell division protein FtsH, putative	PF3D7_1119600; PF3D7_1239700; PF3D7_1464900	peptidase, putative; cell division protein FtsH, putative; ATP-dependent protease la, putative	PVX_091615; PVX_100935; PVX_117215	ATP-dependent metalloprotease, putative,AFG3-like protein 1, putative; cell division protein FtsH, putative; ATP-dependent metalloprotease, putative	PKH_091700; PKH_124070; PKH_145770	ATPase, putative; peptidase, putative; cell division protein FtsH, putative
PBANKA_092880	PBANKA_092880>U2 snRNP auxiliary factor, small subunit, putative>PB000815_03_0	0.431481	0.0685819	0	0	3.97364e-08	0	7.07475e-05	9	1	915	915	304	0	null	RNA binding, zinc ion binding	null	nucleus	nucleic acid binding, zinc ion binding	null	null	PYYM_0930200	U2 snRNP auxiliary factor, small subunit, putative	PCHAS_091550	U2 snRNP auxiliary factor, small subunit, putative	PF3D7_1119300	U2 snRNP auxiliary factor, small subunit, putative	PVX_091600	U2 snRNP auxiliary factor, small subunit, putative	PKH_091670	U2 snRNP auxiliary factor, small subunit, putative
PBANKA_092910	PBANKA_092910>acyl-CoA-binding protein, putative>PB000903_01_0	-0.415982	-0.0517867	0.0200948	-0.0219166	-0.0900976	-0.0337185	0.0129812	9	1	951	951	316	0	HMM: MLLPVRKSFCFFNIASTIAI, NN: MLLPVRKSFCFFNIASTIAI	fatty-acyl-CoA binding	null	null	fatty-acyl-CoA binding, protein binding	null	null	PYYM_0930500	acyl-CoA-binding protein, putative	PCHAS_091520	acyl-CoA-binding protein, putative	PF3D7_1119000	acyl-CoA-binding protein, putative	PVX_091585	hypothetical protein, conserved	PKH_091640	acyl-CoA-binding protein, putative
PBANKA_092920	PBANKA_092920>conserved Plasmodium protein, unknown function>PB000904_01_0	-0.137596	-0.0704103	-0.0151064	0.046047	-0.0282421	0.00692141	0.0212001	9	7	747	747	248	1	HMM: MTVLFFYTCLLKALVLFACYVHCN, NN: MTVLFFYTCLLKALVLFACYVHCN	null	null	null	null	null	null	PYYM_0930600	conserved Plasmodium protein, unknown function	PCHAS_091510	conserved Plasmodium protein, unknown function	PF3D7_1118900	conserved Plasmodium protein, unknown function	PVX_091580	hypothetical protein, conserved	PKH_091630	conserved Plasmodium protein, unknown function
PBANKA_092930	PBANKA_092930>conserved Plasmodium protein, unknown function>PB000134_01_0	-0.617435	-0.0909964	0.0480554	0.0346214	-0.00299947	-0.00897332	4.67522e-05	9	7	1176	1176	391	0	null	null	null	null	protein binding	null	null	PYYM_0930700	conserved Plasmodium protein, unknown function	PCHAS_091500	conserved Plasmodium protein, unknown function	PF3D7_1118800	conserved Plasmodium protein, unknown function	PVX_091575	WD domain, G-beta repeat domain containing protein	PKH_091620	conserved Plasmodium protein, unknown function
PBANKA_092960	PBANKA_092960>pre-RNA processing ribonucleoprotein, putative>PB000513_03_0	0.997905	0.570799	0.0109919	0	0.0151976	0.0007569	4.5801e-05	9	1	1500	1500	499	0	null	null	null	null	null	null	null	PYYM_0931000	pre-RNA processing ribonucleoprotein, putative	PCHAS_091470	pre-RNA processing ribonucleoprotein, putative	PF3D7_1118500	box C/D snoRNP rRNA 2'-O-methylation factor, putative	PVX_091560	nucleolar protein NOP56, putative,SIK1 protein, putative	PKH_091590	Ribonucleolar protein, putative
PBANKA_092990	PBANKA_092990>heat shock protein 90, putative>PB000524_01_0	-0.856858	-0.294594	0.0490714	0.359412	0.134011	0.27691	2.55706e-10	9	1	2409	2409	802	0	null	ATP binding, unfolded protein binding	protein folding, response to stress	null	ATP binding, unfolded protein binding	protein folding, response to stress	null	PYYM_0931300	heat shock protein 90, putative	PCHAS_091440	heat shock protein 90, putative	PF3D7_1118200	heat shock protein 90, putative	PVX_091545	heat shock protein 90, putative	PKH_091560	heat shock protein 90, putative
PBANKA_093060	PBANKA_093060>conserved Plasmodium protein, unknown function>PB000858_01_0	-0.809162	-0.251825	0.125051	-0.067537	-0.100363	-0.14783	1.21742e-07	9	1	1038	1038	345	1	null	null	null	null	null	null	null	PYYM_0932000	conserved Plasmodium protein, unknown function	PCHAS_091370	conserved Plasmodium protein, unknown function	PF3D7_1117400	conserved Plasmodium protein, unknown function	PVX_091500	hypothetical protein, conserved	PKH_091480	conserved Plasmodium protein, unknown function
PBANKA_093110	PBANKA_093110>conserved Plasmodium protein, unknown function>PB108097_00_0	0.0935012	0.0497557	1.82788e-06	0	-4.76837e-07	0	0.0244829	9	8	660	660	219	0	null	null	null	null	null	null	null	PYYM_0932500	conserved Plasmodium protein, unknown function	PCHAS_091320	conserved Plasmodium protein, unknown function	PF3D7_1116900	conserved Plasmodium protein, unknown function	PVX_091475	hypothetical protein	PKH_091430	conserved Plasmodium protein, unknown function
[truncated: 954 more rows]
