# Supplementary material for: Characterization of Plasmodium developmental transcriptomes in Anopheles gambiae midgut reveals novel regulators of malaria transmission
Source: Cell Microbiol. 2014 Oct 31;17(2):254–68. doi: 10.1111/cmi.12363 (PMC4371638; doi:10.1111/cmi.12363)
Supplement: Table S2 — Co-expression clusters of developmentally regulated P. berghei genes in the A. gambiae midguts. The table includes 564 differentially regulated P. berghei genes in the A. gambiae midgut (P ≤ 0.05) showing at least 0.8 log2-transformed fold difference between their minimum and maximum expression. They are presented according to their classification into 12 co-expression gene clusters (six main clusters, of which four are divided into sub-clusters). P. berghei proteomic and transcriptomic data of asexual blood stages, gametocytes, ookinetes, oocysts (day 9–12) and sporozoites (day 20–24) and orthologous P. falciparum proteomic and transcriptomic data from asexual blood stages, gametocytes/gametes, oocysts (days 7–8), oocyst derived sporozoites (days 13–14) and salivary gland derived sporozoites (days 18–22) are shown. AP2_cis elements are presented for CL3. Gene PlasmoDB IDs and functional annotation as well as P. berghei orthologues and their annotated gene description in other Plasmodium species are also presented. Pb, P. berghei; Py, P. yoelii; Pk, Pc, P. chabaudi; P. knowlesi; Pv, P. vivax; Pf, P. falciparum (1) (Hall et al., 2005); (2) (Khan et al., 2005); (3) (Raibaud et al., 2006); (4) (Florens et al., 2002); (5) (Lasonder et al., 2002); (6) (Lasonder et al., 2008); (7) (Le Roch et al., 2003); (8) (Young et al., 2005). [file cmi0017-0254-sd8.xlsx]

## Sheet: Sheet1
Gene Cluster #	Gene ID	DESCRIPTION	T1	T2	T3	T4	T5	T6	AP2_cis elements	ABS (1,2; Hall 2005, Khan 2005)	Gc(1,2; Hall 2005, Khan 2005)	Ook (Hall 2005)	Ooc(9-12dpi) (Hall 2005)	Spz (20-24 d)(Hall 2005)	ABS (1)	Gc(1)	Ook (Raibaut 2006)	Pf ortholog ID	Pf ortholog annotation	ABS (4,5; Florens 2002; Lasonder 2002)	Gc/Gm (4,5; Florens 2002; Lasonder 2002)	Ook	Ooc (7-8d)[6; Lasonder 2008}	Ooc Spz (13-14)[6; Lasonder 2008]	SG Spz (18-22d)[6; Lasonder 2008]	ABS (7; LeRoch 2003)	Gc (7, 8; LeRoch 2003, Young 2005)	SG Spz (14-20 d) Le Roch 2003	[Chromosome]	[# Exons]	[Transcript Length]	[CDS Length]	[Protein Length]	[# TM Domains]	[SignalP Peptide]	[Annotated GO Function]	[Annotated GO Process]	[Annotated GO Component]	[Predicted GO Function]	[Predicted GO Process]	[Predicted GO Component]	P. yoelii ortholog ID	P. yoelii DESCRIPTION	P. chabaudi ortholog ID	P. chabaudi description	P. falciparum ortholog ID	P. falciparum description	P. vivax ortholog ID	P. vivax description
CL1a	PBANKA_010070	Plasmodium exported protein, unknown function	1.91381	1.17781	-0.0117279	0	-1.19209e-07	0										no pf ortholog	no_pf_ortho_annotation										1	2	966	966	321	1	HMM: MANCSLVSGKLFLLSIILLLPYIINYAN, NN: MANCSLVSGKLFLLSIILLLPYIINYAN	null	null	null	null	null	null	PYYM_0101700	Plasmodium exported protein, unknown function	PCHAS_010140	Plasmodium exported protein, unknown function	no pf orthologs	no pf orthologs	no pv orthologs	no pv orthologs
CL1a	PBANKA_020500	conserved Plasmodium protein, unknown function	1.64425	1.38991	-0.0122393	-0.08838	0.00969132	0.000243306		2								PF3D7_0108500	conserved Plasmodium protein, unknown function	"+4,									2	1	519	519	172	0	null	null	null	null	null	null	null	PYYM_0207900	conserved Plasmodium protein, unknown function	PCHAS_020340	conserved Plasmodium protein, unknown function	PF3D7_0108500	conserved Plasmodium protein, unknown function	PVX_081355	hypothetical protein
CL1a	PBANKA_021210	eukaryotic translation initiation factor 2 alpha subunit, putative	2.76803	1.73776	-0.0612682	0.00290398	0.0215434	-0.00540872		"+1,2	Gc1	"+1						PF3D7_0728000	eukaryotic translation initiation factor 2 alpha subunit, putative	"+4	Gc4,5Gm4				"+6	"+7			2	2	981	981	326	0	null	RNA binding, translation initiation factor activity	translation	eukaryotic translation initiation factor 2 complex	RNA binding, translation initiation factor activity	null	eukaryotic translation initiation factor 2 complex	PYYM_0215000	eukaryotic translation initiation factor 2 alpha subunit, putative	PCHAS_021050	eukaryotic translation initiation factor 2 alpha subunit, putative	PF3D7_0728000	eukaryotic translation initiation factor 2 alpha subunit, putative	PVX_081705	eukaryotic translation initiation factor 2 alpha subunit, putative
CL1a	PBANKA_030510	serine repeat antigen 1 (SERA1)	1.78053	1.6052	-0.049188	0.0235794	-0.0644505	0.00815439		"+1,2		"+1			S1			PF3D7_0207400	serine repeat antigen 7 (SERA7)										3	4	4221	4221	1406	0	HMM: MRRLSILFILYALLIRNYGLGV, NN: MRRLSILFILYALLIRNYGLGV	cysteine-type peptidase activity	proteolysis	null	cysteine-type peptidase activity	proteolysis	null	PYYM_0305700; PYYM_0305800; PYYM_0305900; PYYM_0306000	serine repeat antigen 4 (SERA4); serine repeat antigen 3 (SERA3); serine repeat antigen 2 (SERA2); serine repeat antigen 1 (SERA1)	PCHAS_030700; PCHAS_030710; PCHAS_030720; PCHAS_030730	serine repeat antigen 4, putative (SERA4); serine repeat antigen 3, putative (SERA3); serine repeat antigen 2, putative (SERA2); serine repeat antigen 1, putative (SERA1)	PF3D7_0207400; PF3D7_0207500; PF3D7_0207600; PF3D7_0207700; PF3D7_0207800; PF3D7_0207900; PF3D7_0208000; PF3D7_0902800	serine repeat antigen 7 (SERA7); serine repeat antigen 6 (SERA6); serine repeat antigen 5 (SERA5); serine repeat antigen 4 (SERA4); serine repeat antigen 3 (SERA3); serine repeat antigen 2 (SERA2); serine repeat antigen 1 (SERA1); serine repeat antigen 9 (SERA9)	PVX_003795; PVX_003800; PVX_003805; PVX_003810; PVX_003820; PVX_003825; PVX_003830; PVX_003835; PVX_003840; PVX_003845; PVX_003850	serine-repeat antigen (SERA),serine-repeat antigen protein precursor, putative; serine-repeat antigen (SERA),serine-repeat antigen protein precursor, putative; serine-repeat antigen (SERA), putative; serine-repeat antigen 5 (SERA), putative; serine-repeat antigen 4 (SERA), putative; serine-repeat antigen 4 (SERA),cysteine protease, putative; serine-repeat antigen 5 (SERA); serine-repeat antigen 1…
CL1a	PBANKA_030700	60S ribosomal protein L37ae, putative	3.12468	2.2562	-0.175441	-0.163995	0.579512	0.241327		2	Gc♀2	"+1			"+1			PF3D7_0210100.1	60S ribosomal protein L37ae, putative	"+4,5	Gc4,								3	3	291	291	96	0	null	structural constituent of ribosome	translation	intracellular, ribosome	structural constituent of ribosome	translation	intracellular, ribosome	PYYM_0307900	60S ribosomal protein L37ae, putative	PCHAS_030920	60S ribosomal protein L37ae, putative	PF3D7_0210100.1	60S ribosomal protein L37ae, putative	PVX_003955	60S ribosomal protein L37a, putative
CL1a	PBANKA_031620	Plasmodium exported protein, unknown function, fragment	1.67579	1.37756	-0.0184083	0	0.0293537	0.00121562										no pf ortholog	no_pf_ortho_annotation										3	1	1068	1068	355	1	null	null	null	null	null	null	null	PYYM_0316800	Plasmodium exported protein, unknown function	PCHAS_000930	conserved rodent malaria protein, unknown function, fragment	no pf orthologs	no pf orthologs	no pv orthologs	no pv orthologs
CL1a	PBANKA_040760	asparagine synthetase, putative	2.06355	1.39275	-0.022716	0.0345902	-0.0209506	0.0018456		"+1,2	Gc1	"+1						PF3D7_0309500	asparagine synthetase, putative	"+4	Gc4Gm4								4	2	1746	1746	581	0	null	asparagine synthase (glutamine-hydrolyzing) activity	asparagine biosynthetic process	null	asparagine synthase (glutamine-hydrolyzing) activity	asparagine biosynthetic process, metabolic process	null	PYYM_0410200	asparagine synthetase, putative	PCHAS_040850	asparagine synthetase, putative	PF3D7_0309500	asparagine synthetase, putative	PVX_119585	asparagine synthetase [glutamine-hydrolyzing], putative
CL1a	PBANKA_041060	60S ribosomal protein L26, putative	2.69077	2.14705	-0.034172	0	0.00520782	0		2	Gc♀2	"+1						PF3D7_0312800	60S ribosomal protein L26, putative	"+4,5	Gc4,Gm5								4	3	384	384	127	0	null	structural constituent of ribosome	translation	large ribosomal subunit	structural constituent of ribosome	translation	large ribosomal subunit	PYYM_0413400	60S ribosomal protein L26, putative	PCHAS_041150	60S ribosomal protein L26, putative	PF3D7_0312800	60S ribosomal protein L26, putative	PVX_119740	60S ribosomal protein L26, putative
CL1a	PBANKA_041600	RhopH3, putative	2.31869	1.70934	-0.0417298	0.00380615	-0.124767	0.00503349		"+1,2	Gc♂2							PF3D7_0905400	high molecular weight rhoptry protein 3 (RhopH3)	"+4,5				"+6		S7			4	7	2727	2727	908	0	HMM: MPTNSFTKLFLASLCTFSVSQVWGK, NN: MPTNSFTKLFLASLCTFSVSQVWGK	null	null	null	null	null	null	PYYM_0418800	RhopH3, putative	PCHAS_041690	RhopH3, putative	PF3D7_0905400	high molecular weight rhoptry protein 3 (RhopH3)	PVX_098712	RhopH3, putative
CL1a	PBANKA_041750	60S ribosomal protein L32, putative	2.30331	1.72254	-0.130263	-0.06925	0.12117	0.00619896		"+1,2	Gc1	"+1						PF3D7_0903900	60S ribosomal protein L32, putative	"+4	Gc4					"+7			4	2	396	396	131	0	null	structural constituent of ribosome	translation	intracellular, ribosome	structural constituent of ribosome	translation	intracellular, ribosome	PYYM_0420300	60S ribosomal protein L32, putative	PCHAS_041840	60S ribosomal protein L32, putative	PF3D7_0903900	60S ribosomal protein L32, putative	PVX_098640	60S ribosomal protein L32, putative
CL1a	PBANKA_052090	antigen UB05, putative	2.33559	1.30335	0	0	-5.5631e-07	0		"+1,	Gc♂2							PF3D7_1038000.1	antigen UB05	"+5	Gc5			"+6					5	4	360	360	119	2	HMM: MGSHIQPSRFLDSAILSLFAMVISAS, NN: MGSHIQPSRFLDSAILSLFAMVISAS	null	null	null	null	null	null	PYYM_0521400	antigen UB05, putative	PCHAS_052110	antigen UB05, putative	PF3D7_1038000.1; PF3D7_1038000.2	antigen UB05; antigen UB05	PVX_110855	hypothetical protein, conserved
CL1a	PBANKA_052480	early transcribed membrane protein (SEP1)	2.09411	1.27116	0.00254035	0.00512147	-0.0225774	0				"+1						PF3D7_1102700	early transcribed membrane protein 11.1 (ETRAMP11.1)							"+7			5	1	348	348	115	2	HMM: MKLAKALYFVAFLLAIKVLTPG, NN: MKLAKALYFVAFLLAIKVLTPGSNNYVEAK	null	null	null	null	null	null	PYYM_0525300; PYYM_0802500	small exported protein,early transcribed membrane protein (SEP1); small exported protein,early transcripted membrane protein (SEP3)	PCHAS_050120	early transcribed membrane protein, putative	PF3D7_1102700	early transcribed membrane protein 11.1 (ETRAMP11.1)	no pv orthologs	no pv orthologs
CL1a	PBANKA_060270	nucleosome assembly protein 1, putative (NAPL)	2.47004	1.60063	0	0	-2.38419e-07	0		"+1,2	Gc1,2	"+1	"+1					PF3D7_1203700	nucleosome assembly protein (NAPL)	"+4,5	Gc4,5Gm5		"+6	"+6	"+6				6	3	1038	1038	345	0	null	null	nucleosome assembly	nucleus	null	nucleosome assembly	nucleus	PYYM_0604300	nucleosome assembly protein 1, putative (NAPL)	PCHAS_060450	nucleosome assembly protein 1, putative (NAPL)	PF3D7_1203700	nucleosome assembly protein (NAPL)	PVX_084230	nucleosome assembly protein 1, putative
CL1a	PBANKA_060320	eukaryotic translation initiation factor 5a, putative (EIF5A)	2.19316	1.4321	-0.0774442	0	0.0669016	0.000486612		"+1,2	Gc1,2	"+1						PF3D7_1204300	eukaryotic translation initiation factor 5A (EIF5A)	"+4,5	Gc4,5Gm5			"+6	"+6	"+7			6	1	486	486	161	0	null	RNA binding, ribosome binding, translation elongation factor activity	peptidyl-lysine modification to hypusine, positive regulation of translational elongation, positive regulation of translational termination, translational frameshifting	null	RNA binding, ribosome binding, translation elongation factor activity	peptidyl-lysine modification to hypusine, positive regulation of translational elongation, positive regulation of translational termination, translational frameshifting	null	PYYM_0604800	eukaryotic translation initiation factor 5a, putative (EIF5A)	PCHAS_060500	eukaryotic translation initiation factor 5a, putative (EIF5A)	PF3D7_1204300	eukaryotic translation initiation factor 5A (EIF5A)	PVX_084255	eukaryotic translation initiation factor 5A
CL1a	PBANKA_060430	conserved Plasmodium protein, unknown function	2.15751	1.61027	2.38419e-07	0	-0.010528	0.00436735		"+1,2	Gc1,2	"+1			"+1	Gc1		PF3D7_1205600	conserved Plasmodium protein, unknown function	"+4,5	Gc4,5Gm5				"+6	"+7			6	8	993	993	330	0	null	null	null	null	protein binding	null	null	PYYM_0606000	conserved Plasmodium protein, unknown function	PCHAS_060610	conserved Plasmodium protein, unknown function	PF3D7_1205600	conserved Plasmodium protein, unknown function	PVX_084310	hypothetical protein, conserved
CL1a	PBANKA_060480	eukaryotic translation initiation factor 3 subunit 8, putative	2.87492	2.06935	0	0	0.0111474	0		"+1,2	Gc1,2	"+1						PF3D7_1206200	eukaryotic translation initiation factor 3 subunit 8, putative	"+4,5	Gc4,								6	3	2778	2778	925	0	null	translation initiation factor activity	translational initiation	eukaryotic translation initiation factor 3 complex	protein binding, translation initiation factor activity	translational initiation	eukaryotic translation initiation factor 3 complex	PYYM_0606500	eukaryotic translation initiation factor 3 subunit 8, putative	PCHAS_060660	eukaryotic translation initiation factor 3 subunit 8, putative	PF3D7_1206200	eukaryotic translation initiation factor 3 subunit 8, putative	PVX_084345	eukaryotic translation initiation factor 3 subunit 8, putative
CL1a	PBANKA_061710	60S ribosomal protein L11a, putative	2.39317	1.67568	0.032433	-0.214878	0.0406119	0.0375421		"+1,2	Gc1	"+1	"+1					PF3D7_0719600	60S ribosomal protein L11a, putative	"+4,5	Gc4,5Gm4			"+6	"+6				6	2	522	522	173	0	null	structural constituent of ribosome	translation	intracellular, ribosome	structural constituent of ribosome	translation	intracellular, ribosome	PYYM_0618900	60S ribosomal protein L11a, putative	PCHAS_061880	60S ribosomal protein L11a, putative	PF3D7_0719600	60S ribosomal protein L11a, putative	PVX_096340	60S ribosomal protein L11, putative
CL1a	PBANKA_061860	conserved Plasmodium protein, unknown function	2.53489	1.78711	-0.115844	-0.0257162	-0.0260373	0.00284433			Gc♂2							PF3D7_0721100	conserved Plasmodium protein, unknown function	"+4,5									6	1	708	708	235	0	HMM: MKMNITLILGALLLNSVLGK, NN: MKMNITLILGALLLNSVLGK	null	null	null	null	null	null	PYYM_0620400	conserved Plasmodium protein, unknown function	PCHAS_062030	conserved Plasmodium protein, unknown function	PF3D7_0721100	conserved Plasmodium protein, unknown function	PVX_096280	hypothetical protein, conserved
CL1a	PBANKA_062310	conserved rodent malaria protein, unknown function	4.37252	3.05157	-0.47072	-0.308665	-0.200242	0.00128992										no pf ortholog	no_pf_ortho_annotation										6	2	2382	2382	793	1	null	null	null	null	null	null	null	PYYM_0625000	conserved rodent malaria protein, unknown function	PCHAS_000910	conserved rodent malaria protein, unknown function	no pf orthologs	no pf orthologs	PVX_096995	tryptophan-rich antigen (Pv-fam-a)
CL1a	PBANKA_070280	protein disulfide isomerase	2.26602	1.55016	0	0	0.00738625	-0.0104227		"+1,2	Gc1,2	"+1	"+1	"+1	"+1	Gc1		PF3D7_0827900	protein disulfide isomerase (PDI8)	"+4,5	Gc4,5Gm5		"+6	"+6	"+6	"+7			7	2	1449	1449	482	0	HMM: MNTKYISFFLFIIPFIFKNYVRSH, NN: MNTKYISFFLFIIPFIFKNYVRSH	isomerase activity	cell redox homeostasis	endoplasmic reticulum	isomerase activity	cell redox homeostasis	endoplasmic reticulum	PYYM_0703000	protein disulfide isomerase	PCHAS_093520	protein disulfide isomerase	PF3D7_0827900	protein disulfide isomerase (PDI8)	PVX_088960	protein disulfide isomerase, putative
CL1a	PBANKA_071780	60S ribosomal protein L15, putative	3.36163	2.51666	-0.187237	0	0.140712	0.017808		2	Gc1,2	"+1	"+1					PF3D7_0415900	60S ribosomal protein L15, putative	"+4,5	Gc4,5Gm5				"+6	"+7			7	2	618	618	205	0	null	structural constituent of ribosome	translation	intracellular, ribosome	structural constituent of ribosome	translation	intracellular, ribosome	PYYM_0717900	60S ribosomal protein L15, putative	PCHAS_072690	60S ribosomal protein L15, putative	PF3D7_0415900	60S ribosomal protein L15, putative	PVX_089750	60S ribosomal protein L15-1, putative
CL1a	PBANKA_072170	ran binding protein 1, putative	1.88441	1.42838	0.103109	-0.0697707	-0.0162766	0.00257425		"+2	Gc1	"+1						PF3D7_0419600	ran binding protein 1, putative	"+4,5	Gc4Gm4				"+6				7	2	801	801	266	0	null	null	intracellular transport	null	null	intracellular transport	null	PYYM_0721700	ran binding protein 1, putative	PCHAS_073070	ran binding protein 1, putative	PF3D7_0419600	ran binding protein 1, putative	PVX_090070	ran binding protein 1, putative
CL1a	PBANKA_080400	ribosomal protein, L37e, putative	1.81316	1.24875	-0.0185277	0.00463939	0.0187954	0.00102226										PF3D7_0706400	ribosomal protein, L37e, putative										8	1	279	279	92	0	null	structural constituent of ribosome	translation	intracellular, ribosome	structural constituent of ribosome	translation	intracellular, ribosome	PYYM_0806600	ribosomal protein, L37e, putative	PCHAS_080430	ribosomal protein, L37e, putative	PF3D7_0706400	ribosomal protein, L37e, putative	PVX_087860	60S ribosomal protein L37, putative
CL1a	PBANKA_081640	6-phosphofructokinase, putative (PFK9)	2.46074	1.58619	7.54992e-07	0	-1.58946e-07	0		"+1,2	Gc1,2	"+1		"+1				PF3D7_0915400	6-phosphofructokinase (PFK9)	"+4,5	Gc4,5Gm5					"+7			8	1	3900	3900	1299	0	null	6-phosphofructokinase activity, ATP binding, diphosphate-fructose-6-phosphate 1-phosphotransferase activity	glycolysis	6-phosphofructokinase complex	6-phosphofructokinase activity, ATP binding, diphosphate-fructose-6-phosphate 1-phosphotransferase activity	glycolysis	6-phosphofructokinase complex	PYYM_0819400	6-phosphofructokinase, putative (PFK9)	PCHAS_081670	6-phosphofructokinase, putative (PFK9)	PF3D7_0915400	6-phosphofructokinase (PFK9)	PVX_099200	6-phosphofructokinase, putative
CL1a	PBANKA_081890	heat shock protein 70, putative	1.85355	1.45372	-0.0576274	0.0197812	0.0756307	0.024539		"+1,2	Gc1	"+1	"+1	"+1				PF3D7_0818900	heat shock protein 70 (Hsp70)	"+4,5	Gc4,5Gm4		"+6	"+6	"+6				8	2	1956	1956	651	0	HMM: MGNSKAFVLVLFVSLLKFISAV, NN: MGNSKAFVLVLFVSLLKFISAV	ATP binding	null	null	null	null	null	PYYM_0712000; PYYM_0821900	heat shock protein, putative (HSP70); heat shock protein 70, putative	PCHAS_072100; PCHAS_081920	heat shock protein, putative; heat shock protein 70, putative	PF3D7_0818900; PF3D7_0831700; PF3D7_0917900	heat shock protein 70 (HSP70); heat shock protein 70 (HSP70-x); heat shock protein 70 (HSP70-2)	PVX_089425; PVX_099315	heat shock 70 kDa protein, putative; 78 kDa glucose-regulated protein precursor (GRP 78), putative,heat shock protein, putative,DnaK domain containing protein
CL1a	PBANKA_081990	nucleosome assembly protein (NAPS)	2.02033	1.5998	0	0	2.38419e-07	0		"+1,2	Gc1,2	"+1	"+1					PF3D7_0919000	nucleosome assembly protein (NAPS)	"+4,5	Gc4,5Gm5			"+6	"+6	"+7			8	3	804	804	267	0	null	null	nucleosome assembly	nuclear periphery, nucleus	null	nucleosome assembly	nucleus	PYYM_0822900	nucleosome assembly protein (NAPS)	PCHAS_082020	nucleosome assembly protein, putative (NAPS)	PF3D7_0919000	nucleosome assembly protein (NAPS)	PVX_099365	nucleosome assembly protein 1, putative
CL1a	PBANKA_082340	phosphoglycerate kinase, putative (PGK)	2.87241	2.22776	-0.0783168	0.0347279	0.0588863	0.0553773		"+1,2	Gc1	"+1	"+1	"+1				PF3D7_0922500	phosphoglycerate kinase (PGK)	"+4,5	Gc4,5Gm4			"+6	"+6	"+7		"+7	8	1	1251	1251	416	0	null	phosphoglycerate kinase activity	glycolysis	cytosol	phosphoglycerate kinase activity	glycolysis	null	PYYM_0826400	phosphoglycerate kinase, putative (PGK)	PCHAS_082370	phosphoglycerate kinase, putative (PGK)	PF3D7_0922500	phosphoglycerate kinase (PGK)	PVX_099535	phosphoglycerate kinase, putative
CL1a	PBANKA_082670	conserved Plasmodium protein, unknown function	2.3438	1.77571	-0.091777	-0.015779	0.0425361	0.0253785		"+1,2	Gc1	"+1			R1,T1			PF3D7_0925900	conserved Plasmodium protein, unknown function	"+4,5	Gc4,5Gm4								8	2	669	669	222	0	HMM: MKFYSIFAIVLSLSFIGAS, NN: MKFYSIFAIVLSLSFIGAS	null	null	null	null	null	null	PYYM_0829700	conserved Plasmodium protein, unknown function	PCHAS_082700	conserved Plasmodium protein, unknown function	PF3D7_0925900	conserved Plasmodium protein, unknown function	PVX_099710	hypothetical protein, conserved
CL1a	PBANKA_090500	40S ribosomal protein S21e, putative	3.08087	2.14714	-0.0825849	0	0.0148561	0.00127065		"+1,2	Gc1	"+1				Gc1		PF3D7_1144000	40S ribosomal protein S21e, putative	"+4,5	Gc4,5								9	2	249	249	82	0	null	structural constituent of ribosome	translation	intracellular, ribosome	structural constituent of ribosome	translation	intracellular, ribosome	PYYM_0905900	40S ribosomal protein S21e, putative	PCHAS_070620	40S ribosomal protein S21e, putative	PF3D7_1144000	40S ribosomal protein S21e, putative	PVX_092805	40S ribosomal protein S21, putative
CL1a	PBANKA_090560	translation initiation factor eIF-1A, putative	2.6743	1.726	-0.0359723	0	0.0374639	0.00155807		2	Gc2	"+1						PF3D7_1143400	translation initiation factor eIF-1A, putative	"+4,	Gc4,					"+7			9	6	468	468	155	0	null	RNA binding, translation initiation factor activity	translational initiation	null	RNA binding, translation initiation factor activity	translational initiation	null	PYYM_0906500	translation initiation factor eIF-1A, putative	PCHAS_070680	translation initiation factor eIF-1A, putative	PF3D7_1143400	translation initiation factor eIF-1A, putative	PVX_092775	translation initiation factor eIF-1A, putative
CL1a	PBANKA_090640	60S ribosomal protein L35ae, putative	1.78593	1.39977	-0.0926017	0.00188855	0.0611008	0.00231679		"+1	Gc1	"+1						PF3D7_1142600	60S ribosomal protein L35ae, putative	"+4,5	Gc4,5Gm4				"+6				9	3	432	432	143	0	null	structural constituent of ribosome	translation	intracellular, ribosome	structural constituent of ribosome	translation	intracellular, ribosome	PYYM_0907300	60S ribosomal protein L35ae, putative	PCHAS_070760	60S ribosomal protein L35ae, putative	PF3D7_1142600	60S ribosomal protein L35ae, putative	PVX_092735	60S ribosomal protein L33-B, putative
CL1a	PBANKA_092150	small nuclear ribonucleoprotein F, putative (SNRPF)	2.17958	1.22048	0.0047487	-0.010325	0.0234088	0		2	Gc♂2							PF3D7_1126900	small nuclear ribonucleoprotein F, putative (SNRPF)					"+6					9	4	261	261	86	0	null	null	null	null	null	RNA processing	nucleus	PYYM_0922900	small nuclear ribonucleoprotein F, putative (SNRPF)	PCHAS_092290	small nuclear ribonucleoprotein F, putative (SNRPF)	PF3D7_1126900	small nuclear ribonucleoprotein F, putative (SNRPF)	PVX_091960	U6 snRNA-associated Sm-like protein LSm6, putative
CL1a	PBANKA_093130	dipeptidyl aminopeptidase, putative	1.80636	1.3763	-0.00971588	0	-0.103923	0.0148853		"+1,2	Gc1,2	"+1						PF3D7_1116700	cathepsin C, homolog,dipeptidyl peptidase 1 (DPAP1)	"+4,5					"+6				9	1	2046	2046	681	1	HMM: MKKINKFISLLLVSLHILYVSYVSAD, NN: MKKINKFISLLLVSLHILYVSYVSAD	cysteine-type peptidase activity	proteolysis	null	cysteine-type peptidase activity	proteolysis	null	PYYM_0932700; PYYM_1464700	dipeptidyl aminopeptidase, putative; dipeptidyl peptidase 2, putative (DPAP2)	PCHAS_091300; PCHAS_146300	dipeptidyl aminopeptidase, putative; dipeptidyl peptidase 2, putative (DPAP2)	PF3D7_1116700; PF3D7_1247800	cathepsin C, homolog,dipeptidyl peptidase 1 (DPAP1); dipeptidyl peptidase 2, putative (DPAP2)	PVX_091465; PVX_101280	cathepsin C precursor, putative; preprocathepsin c precursor, putative
CL1a	PBANKA_093240	berghepain-2 (BP2)	2.38516	1.79994	-0.18223	0	-0.0319327	-0.0250786		"+1,2	Gc1	"+1						PF3D7_1115300	cysteine proteinase falcipain 2b (FP2B)	"+4						"+7			9	1	1407	1407	468	1	null	cysteine-type peptidase activity	proteolysis	null	cysteine-type peptidase activity	proteolysis	null	PYYM_0933800	yoelipain-2 (YP2)	PCHAS_091190	chabaupain 2 (CP2)	PF3D7_1115300; PF3D7_1115400; PF3D7_1115700	cysteine proteinase falcipain 2b (FP2B); cysteine proteinase falcipain 3 (FP3); cysteine proteinase falcipain 2a (FP2A)	PVX_091405; PVX_091415	vivapain-2; vivapain-2
CL1a	PBANKA_093840	endoplasmic reticulum-resident calcium binding protein, putative	2.04633	1.39302	0	0	0.0288402	0.00197252		"+1,2	Gc1,2	"+1	"+1	"+1				PF3D7_1108600	endoplasmic reticulum-resident calcium binding protein (ERC)	"+4,5	Gc4,5Gm5			"+6	"+6	"+7			9	1	1029	1029	342	0	HMM: MKGYKYSLSVLSLLYLLTNYAKAM, NN: MKGYKYSLSVLSLLYLLTNYAKAM	calcium ion binding	null	null	calcium ion binding	null	null	PYYM_0940000	endoplasmic reticulum-resident calcium binding protein, putative	PCHAS_090590	endoplasmic reticulum-resident calcium binding protein, putative	PF3D7_1108600	endoplasmic reticulum-resident calcium binding protein (ERC)	PVX_091105	endoplasmic reticulum-resident calcium binding protein (ERC)
CL1a	PBANKA_100060	erythrocyte membrane antigen 1	2.99642	2.37524	-0.17874	-0.0474526	-0.0398256	0		"+1	Gc1	"+1						no pf ortholog	no_pf_ortho_annotation										10	2	1020	1020	339	0	HMM: MKVISLGLISSIIFSIFLAK, NN: MKVISLGLISSIIFSIFLAK	null	null	null	null	null	null	PYYM_1001900	erythrocyte membrane antigen 1	PCHAS_000370; PCHAS_000550; PCHAS_011390; PCHAS_040090; PCHAS_070180; PCHAS_073210; PCHAS_080040; PCHAS_093770; PCHAS_093810; PCHAS_100020; PCHAS_100150; PCHAS_120080; PCHAS_140010; PCHAS_140160; PCHAS_140220	erythrocyte membrane antigen 1; erythrocyte membrane antigen 1, fragment; erythrocyte membrane antigen 1; erythrocyte membrane antigen 1; erythrocyte membrane antigen 1, pseudogene; erythrocyte membrane antigen 1; erythrocyte membrane antigen 1; erythrocyte membrane antigen 1; erythrocyte membrane antigen 1; erythrocyte membrane antigen 1; erythrocyte membrane antigen 1; erythrocyte membrane anti…	no pf orthologs	no pf orthologs	no pv orthologs	no pv orthologs
CL1a	PBANKA_100850	translocon component PTEX150 (PTEX150)	2.20945	1.3712	0.0319959	0	-0.119933	0		"+1,2	Gc1,	"+1						PF3D7_1436300	translocon component PTEX150 (PTEX150)	"+4,5	Gc4,					"+7			10	1	2760	2760	919	0	HMM: MKILIAKVLAITALINYVSVSGS, NN: MKILIAKVLAITALINYVSVSGSN	null	null	null	null	null	null	PYYM_1010100	translocon component PTEX150 (PTEX150)	PCHAS_100940	translocon component PTEX150, putative (PTEX150)	PF3D7_1436300	translocon component PTEX150 (PTEX150)	PVX_084720	hypothetical protein, conserved
CL1a	PBANKA_101060	calmodulin, putative (CAM)	1.80097	1.31364	-0.0164021	0	0.0254993	0.000754436		"+1,2	Gc♂2	"+1						PF3D7_1434200	calmodulin	"+4,5	Gm5		"+6	"+6	"+6	"+7			10	2	450	450	149	0	null	calcium ion binding	null	null	calcium ion binding	null	null	PYYM_1012200	calmodulin, putative (CAM)	PCHAS_101150	calmodulin, putative (CAM)	PF3D7_1434200	calmodulin (CAM)	PVX_084825	calmodulin, putative
CL1a	PBANKA_101310	60S ribosomal protein L14, putative	2.83268	1.56209	2.38419e-07	0	0.0211018	0.000684897		"+1,2	Gc2	"+1						PF3D7_1431700	60S ribosomal protein L14, putative	"+4,5	Gc5Gm5				"+6				10	3	471	471	156	0	null	structural constituent of ribosome	translation	intracellular, ribosome	structural constituent of ribosome	translation	intracellular, ribosome	PYYM_1014600	60S ribosomal protein L14, putative	PCHAS_101390	60S ribosomal protein L14, putative	PF3D7_1431700	60S ribosomal protein L14, putative	PVX_084955	60S ribosomal protein L14, putative
CL1a	PBANKA_101860	60S ribosomal protein L21e, putative	2.82158	2.11137	-0.111328	-0.0361286	0.237441	0.0396012		"+1,2	Gc1	"+1						PF3D7_1426000	60S ribosomal protein L21e, putative	"+4,5	Gc4,5Gm4				"+6	"+7			10	1	486	486	161	0	null	structural constituent of ribosome	translation	intracellular, ribosome	structural constituent of ribosome	translation	intracellular, ribosome	PYYM_1020100	60S ribosomal protein L21e, putative	PCHAS_101940	60S ribosomal protein L21e, putative	PF3D7_1426000	60S ribosomal protein L21e, putative	PVX_085225	ribosomal protein L21e, putative
CL1a	PBANKA_102840	60S ribosomal protein L10, putative	1.69141	1.48467	0.0339963	-0.0340359	0.192133	-0.0655422		"+1,2	Gc1	"+1						PF3D7_1414300	60S ribosomal protein L10, putative	"+4,5	Gc4,5Gm4			"+6	"+6				10	1	660	660	219	0	null	structural constituent of ribosome	translation	intracellular, ribosome	structural constituent of ribosome	translation	intracellular, ribosome	PYYM_1030500	60S ribosomal protein L10, putative	PCHAS_102920	60S ribosomal protein L10, putative	PF3D7_1414300	60S ribosomal protein L10, putative	PVX_085735	60S ribosomal protein L10, putative
CL1a	PBANKA_103440	plasmepsin IV (PM4)	2.55265	1.58463	-0.11435	0.0481078	-0.00984756	-0.0938248		"+1,2	Gc1	"+1			R1,T1			PF3D7_0311700	plasmepsin VI	"+4,5	Gc4,5Gm4		"+6	"+6		"+7			10	1	1353	1353	450	1	null	aspartic-type endopeptidase activity	proteolysis	null	aspartic-type endopeptidase activity	proteolysis	null	PYYM_0412300; PYYM_1036500	aspartyl protease,plasmepsin VI; plasmepsin IV (PM4)	PCHAS_041060; PCHAS_103520	plasmepsin VI, putative; plasmepsin IV, putative	PF3D7_0311700; PF3D7_1407800; PF3D7_1407900; PF3D7_1408000	plasmepsin VI; plasmepsin IV (PM4); plasmepsin I (PMI); plasmepsin II	PVX_086040; PVX_119690	plasmepsin IV, putative (PM4); aspartyl proteinase, putative
CL1a	PBANKA_103510	fibrillarin, putative (NOP1)	2.08584	1.39057	-0.157446	-0.0177304	-0.0066063	0.0579146		"+1,2		"+1						PF3D7_1407100	fibrillarin, putative (NOP1)	"+5	Gc4,5Gm4					"+7			10	2	939	939	312	0	null	RNA binding	rRNA processing	nucleus	RNA binding, methyltransferase activity	rRNA processing, tRNA processing	null	no py orthologs	no py orthologs	PCHAS_103590	fibrillarin, putative (NOP1)	PF3D7_1407100	fibrillarin, putative (NOP1)	PVX_086075	fibrillarin, putative
CL1a	PBANKA_103940	40S ribosomal protein S31/UBI, putative	2.772	2.08018	0	0	0.0407161	0.00142217		2		"+1			"+1			PF3D7_1402500	40S ribosomal protein S31/UBI, putative	"+4,									10	3	450	450	149	0	null	structural constituent of ribosome	translation	intracellular, ribosome	protein binding, structural constituent of ribosome	translation	intracellular, ribosome	PYYM_1041500	40S ribosomal protein S31/UBI, putative	PCHAS_104020	40S ribosomal protein S31/UBI, putative	PF3D7_1402500	40S ribosomal protein S31/UBI, putative	PVX_086305	ribosomal S27a, putative
CL1a	PBANKA_110220	merozoite surface protein 8 (MSP8)	2.24077	1.37868	-0.0235353	0	-0.0219011	0		"+1,2	Gc♂2							PF3D7_0502400	ring-stage membrane protein 1,merozoite surface protein 8 (MSP8)										11	1	1230	1230	409	1	HMM: MKRSSQIIIFLLLSLVCKFSIGI, NN: MKRSSQIIIFLLLSLVCKFSIGI	null	null	null	null	null	null	PYYM_1104400	merozoite surface protein 8 (MSP8)	PCHAS_110190	merozoite surface protein 8, putative (MSP8)	PF3D7_0502400	ring-stage membrane protein 1,merozoite surface protein 8 (MSP8)	PVX_097625	merozoite surface protein 8, putative
CL1a	PBANKA_112560	pyruvate kinase, putative	2.85825	2.17264	-0.1928	0.0145427	0.0704887	0.0278215		"+1,2	Gc1	"+1		"+1				PF3D7_0626800	pyruvate kinase (PyrK)	"+4,5	Gc4,5Gm4					"+7			11	3	1536	1536	511	0	null	magnesium ion binding, potassium ion binding, pyruvate kinase activity	glycolysis	null	catalytic activity, magnesium ion binding, potassium ion binding, pyruvate kinase activity	glycolysis	null	PYYM_1127900	pyruvate kinase, putative	PCHAS_112510	pyruvate kinase, putative	PF3D7_0626800	pyruvate kinase (PyrK)	PVX_114445	pyruvate kinase, putative
CL1a	PBANKA_112700	choline/ethanolaminephosphotransferase (CEPT)	3.04305	2.25243	-0.0117298	0	0.000159184	0.000486612										PF3D7_0628300	choline/ethanolaminephosphotransferase, putative (CEPT)	"+5				"+6					11	12	1173	1173	390	10	null	phosphotransferase activity, for other substituted phosphate groups	phospholipid biosynthetic process	endoplasmic reticulum, membrane	null	phospholipid biosynthetic process	membrane	PYYM_1129300	choline/ethanolaminephosphotransferase (CEPT)	PCHAS_112650	choline/ethanolaminephosphotransferase, putative (CEPT)	PF3D7_0628300	choline/ethanolaminephosphotransferase, putative (CEPT)	PVX_114515	ethanolaminephosphotransferase, putative
CL1a	PBANKA_114580	conserved rodent malaria protein, unknown function	2.25238	1.62959	-0.160247	0.374854	0.145028	0.1499		"+1	Gc1	"+1						no pf ortholog	no_pf_ortho_annotation										11	2	540	540	179	1	null	null	null	null	null	null	null	PYYM_1148600	conserved rodent malaria protein, unknown function	PCHAS_114530	conserved rodent malaria protein, unknown function	no pf orthologs	no pf orthologs	no pv orthologs	no pv orthologs
CL1a	PBANKA_114590	conserved rodent malaria protein, unknown function	2.24634	1.72339	-0.0620393	0	2.5034e-06	0										no pf ortholog	no_pf_ortho_annotation										11	2	837	837	278	1	null	null	null	null	null	null	null	no py orthologs	no py orthologs	PCHAS_114540	conserved rodent malaria protein, unknown function	no pf orthologs	no pf orthologs	no pv orthologs	no pv orthologs
CL1a	PBANKA_120060	Plasmodium exported protein, unknown function	2.26571	1.43074	-0.0556157	0	-0.0160809	0										no pf ortholog	no_pf_ortho_annotation										12	2	6621	6621	2206	1	HMM: MKSENRINKILIIKIGLLNLIFIWILGY, NN: MKSENRINKILIIKIGLLNLIFIWILGY	null	null	null	null	null	null	no py orthologs	no py orthologs	no pc orthologs	no pc orthologs	no pf orthologs	no pf orthologs	no pv orthologs	no pv orthologs
CL1a	PBANKA_120240	60S ribosomal protein L13, putative	2.48661	1.72839	-0.087443	-0.109585	0.0626283	0.02741		"+1,2	Gc♂2Gc♀2	"+1	"+1					PF3D7_1004000	60S ribosomal protein L13, putative	"+4	Gc4,5Gm4					"+7			12	2	609	609	202	0	null	structural constituent of ribosome	translation	intracellular, large ribosomal subunit, ribosome	structural constituent of ribosome	translation	large ribosomal subunit, ribosome	PYYM_1204900	60S ribosomal protein L13, putative	PCHAS_120310	60S ribosomal protein L13, putative	PF3D7_1004000	60S ribosomal protein L13, putative	PVX_094400	60S ribosomal protein L13a, putative
CL1a	PBANKA_120440	DNA/RNA-binding protein Alba 3, putative (ALBA3)	1.87032	1.63225	1.82788e-06	0	0.00618712	0		"+1,2	Gc1,2	"+1						PF3D7_1006200	DNA/RNA-binding protein Alba 3 (ALBA3)	"+4,5	Gc4,5Gm5			"+6	"+6				12	3	324	324	107	0	null	DNA binding, RNA binding	null	nucleus	nucleic acid binding	null	null	PYYM_1207000	DNA/RNA-binding protein Alba, putative (ALBA3)	PCHAS_120510	DNA/RNA-binding protein Alba 3, putative (ALBA3)	PF3D7_1006200	DNA/RNA-binding protein Alba 3 (ALBA3)	PVX_094505	hypothetical protein, conserved
CL1a	PBANKA_120500	RNA-binding protein, putative	2.09723	1.17146	-0.0239789	0	0.0499374	0.00128905		"+1,2	Gc2	"+1		"+1				PF3D7_1006800	RNA binding protein, putative	"+4,5	Gc4,5Gm5			"+6	"+6	"+7			12	4	702	702	233	0	null	nucleic acid binding	null	null	nucleic acid binding	null	null	PYYM_1207600	RNA-binding protein, putative	PCHAS_120570	RNA-binding protein, putative	PF3D7_1006800	RNA binding protein, putative	PVX_094535	RNA binding protein, putative
CL1a	PBANKA_121380	conserved Plasmodium protein, unknown function	2.14395	1.83401	-0.139883	-0.128389	-0.0054152	0.100158										PF3D7_1015400	conserved Plasmodium protein, unknown function							S7T7			12	1	1326	1326	441	0	null	null	null	null	null	null	null	PYYM_1216400	conserved Plasmodium protein, unknown function	PCHAS_121450	conserved Plasmodium protein, unknown function	PF3D7_1015400	conserved Plasmodium protein, unknown function	PVX_094990	hypothetical protein, conserved
CL1a	PBANKA_121400	heat shock protein 60, putative	1.86508	1.43094	-0.0576971	0.0168681	0.0637459	0.00640492		"+1,2	Gc1	"+1	"+1					PF3D7_1015600	heat shock protein 60 (HSP60)	"+4,5	Gc4,5Gm4		"+6	"+6	"+6	T7			12	2	1740	1740	579	0	null	ATP binding, protein binding	cellular protein metabolic process	null	ATP binding	cellular protein metabolic process, protein refolding	cytoplasm	PYYM_1216600	heat shock protein 60, putative	PCHAS_121470	heat shock protein 60, putative	PF3D7_1015600	heat shock protein 60 (HSP60)	PVX_095000	heat shock protein 60, putative
CL1a	PBANKA_121430	enolase, putative (ENO)	2.34566	1.69511	-0.157521	-0.0977672	-0.00336516	0.00992739		"+1,2	Gc1	"+1	"+1	"+1				PF3D7_1015900	enolase (ENO)	"+4,5	Gc4,5Gm4		"+6	"+6	"+6	"+7			12	2	1341	1341	446	0	null	phosphopyruvate hydratase activity	glycolysis	phosphopyruvate hydratase complex	magnesium ion binding, phosphopyruvate hydratase activity	glycolysis	phosphopyruvate hydratase complex	PYYM_1216900	enolase, putative (ENO)	PCHAS_121500	enolase, putative (ENO)	PF3D7_1015900	enolase (ENO)	PVX_095015	enolase, putative
CL1a	PBANKA_121560	40S ribosomal protein S3A, putative	2.57834	1.5699	1.82788e-06	0	0.0125078	0		"+1,2	Gc1,2	"+1	"+1					PF3D7_0322900	40S ribosomal protein S3A, putative	"+4,5	Gc4,5Gm5				"+6	"+7			12	2	789	789	262	0	null	structural constituent of ribosome	translation	intracellular, ribosome	structural constituent of ribosome	translation	intracellular, ribosome	PYYM_1218200	40S ribosomal protein S3A, putative	PCHAS_121630	40S ribosomal protein S3A, putative	PF3D7_0322900	40S ribosomal protein S3A, putative	PVX_095080	40S ribosomal protein S3A, putative
CL1a	PBANKA_121760	histone H2A variant, putative (H2A.Z)	2.09053	1.73393	0	0	0.0280289	0.00804671		"+1,2	Gc1,2	"+1						PF3D7_0320900	histone H2A variant, putative (H2A.Z)	"+4,5	Gc4,5Gm5		"+6	"+6	"+6				12	3	477	477	158	0	null	DNA binding	nucleosome assembly	nucleosome, nucleus	DNA binding, protein heterodimerization activity	nucleosome assembly	nucleosome, nucleus	PYYM_1220200	histone H2A variant, putative (H2A.Z)	PCHAS_121830	histone H2A variant, putative (H2A.Z)	PF3D7_0320900	histone H2A variant, putative (H2A.Z)	PVX_095190	histone H2A, putative
CL1a	PBANKA_122920	60S ribosomal protein L19, putative	2.60429	1.68294	0	0	-0.0568715	0		"+1,2	Gc1,2	"+1	"+1					PF3D7_0614500	60S ribosomal protein L19, putative	"+4,5	Gc4,5Gm5					"+7			12	3	543	543	180	0	null	structural constituent of ribosome	translation	intracellular, ribosome	structural constituent of ribosome	translation	intracellular, ribosome	PYYM_1231900	60S ribosomal protein L19, putative	PCHAS_122990	60S ribosomal protein L19, putative	PF3D7_0614500	60S ribosomal protein L19, putative	PVX_113860	60S ribosomal protein L19, putative
CL1a	PBANKA_123180	60S ribosomal protein L12, putative	2.88153	2.30126	-0.0999059	-0.0550679	0.0970788	0.0557242		"+1,2	Gc1	"+1						PF3D7_0517000	60S ribosomal protein L12, putative										12	2	498	498	165	0	null	structural constituent of ribosome	translation	intracellular, ribosome	structural constituent of ribosome	translation	ribosome	PYYM_1234400	60S ribosomal protein L12, putative	PCHAS_123240	60S ribosomal protein L12, putative	PF3D7_0517000	60S ribosomal protein L12, putative	PVX_080400	60S ribosomal protein L12, putative
CL1a	PBANKA_123480	40S ribosomal protein S9, putative	1.90206	1.48218	-0.0993322	0	0.0817498	0.00146051		"+1,2	Gc1,2	"+1	"+1	"+1				PF3D7_0520000	40S ribosomal protein S9, putative	"+4,5	Gc4,5Gm5				"+6				12	3	570	570	189	0	null	rRNA binding, structural constituent of ribosome	translation	intracellular, small ribosomal subunit	RNA binding, rRNA binding, structural constituent of ribosome	translation	intracellular, small ribosomal subunit	PYYM_1237400	40S ribosomal protein S9, putative	PCHAS_123540	40S ribosomal protein S9, putative	PF3D7_0520000	40S ribosomal protein S9, putative	PVX_080245	40S ribosomal protein S9, putative
CL1a	PBANKA_123560	adenosylhomocysteinase, putative (SAHH)	1.96296	1.38146	-0.00957942	-0.0568517	-0.0763106	0		"+1,2	Gc♂2Gc♀2	"+1						PF3D7_0520900	S-adenosyl-L-homocysteine hydrolase (SAHH)	"+4,5	Gc4Gm4				"+6	"+7			12	1	1440	1440	479	0	null	adenosylhomocysteinase activity, binding	one-carbon metabolic process	null	adenosylhomocysteinase activity	one-carbon metabolic process	null	PYYM_1238200	adenosylhomocysteinase, putative	PCHAS_123620	adenosylhomocysteinase, putative (SAHH)	PF3D7_0520900	S-adenosyl-L-homocysteine hydrolase (SAHH)	PVX_080200	adenosylhomocysteinase(S-adenosyl-L-homocystein e hydrolase), putative
CL1a	PBANKA_123880	karyopherin beta, putative	1.86673	1.25224	0.00920975	0.0682158	0.106844	0.00552936		"+1,2	Gc1	"+1	"+1					PF3D7_0524000	karyopherin beta (KASbeta)	"+4,5	Gc4,5Gm4			"+6	"+6	"+7			12	1	3381	3381	1126	0	null	binding	null	null	binding	null	null	PYYM_1241200	karyopherin beta, putative	PCHAS_123920	karyopherin beta, putative	PF3D7_0524000	karyopherin beta (KASbeta)	PVX_080050	karyopherin beta, putative,importin-beta 3, putative
CL1a	PBANKA_130380	triose-phosphate isomerase, putative (TIM)	1.82416	1.40599	-0.0799553	-0.126736	-0.115391	-0.0201523		"+1	Gc1	"+1			S1			PF3D7_1439900	triosephosphate isomerase (TIM)	"+4,5	Gc4,5Gm4				"+6	"+7			13	2	747	747	248	0	null	triose-phosphate isomerase activity	metabolic process	null	triose-phosphate isomerase activity	metabolic process	null	PYYM_1304600	triose-phosphate isomerase, putative (TIM)	PCHAS_130700	triose-phosphate isomerase, putative (TIM)	PF3D7_1439900	triosephosphate isomerase (TIM)	PVX_118495	triosephosphate isomerase, putative
CL1a	PBANKA_130860	fructose-bisphosphate aldolase 2 (ALDO2)	2.87594	1.59822	-0.156502	0	-0.00113034	0.000756025		"+1,2	Gc1,2	"+1	"+1	"+1				PF3D7_1444800	fructose-bisphosphate aldolase	"+4,	Gc4,			"+6	"+6			"+7	13	2	1110	1110	369	0	null	fructose-bisphosphate aldolase activity	glycolysis	null	fructose-bisphosphate aldolase activity	glycolysis	null	PYYM_1309400	fructose-bisphosphate aldolase 2 (ALDO2)	PCHAS_131180	fructose-bisphosphate aldolase, putative	PF3D7_1444800	fructose-bisphosphate aldolase (FBPA)	PVX_118255	fructose 1,6-bisphosphate aldolase, putative
CL1a	PBANKA_133710	splicing factor, putative	2.0443	1.44139	0	0	0.00225325	0										PF3D7_1321700	splicing factor, putative	"+4,	Gc4,								13	2	2133	2133	710	0	null	RNA binding	mRNA processing	nucleus	RNA binding, nucleic acid binding	mRNA processing	nucleus	PYYM_1338800	splicing factor, putative	PCHAS_134170	splicing factor, putative	PF3D7_1321700	splicing factor, putative	PVX_116785	splicing factor, putative
CL1a	PBANKA_134670	60S ribosomal protein L23, putative	2.08621	1.45623	-0.0789849	-0.127635	0.0656057	0.0177627										PF3D7_0519100	mitochondrial ribosomal protein L14 precursor, putative							"+7			13	2	420	420	139	0	null	structural constituent of ribosome	translation	intracellular, ribosome	structural constituent of ribosome	translation	ribosome	PYYM_1236500; PYYM_1348400	mitochondrial ribosomal protein L14 precursor, putative; 60S ribosomal protein L23, putative	PCHAS_123450; PCHAS_135130	mitochondrial ribosomal protein L14 precursor, putative; 60S ribosomal protein L23, putative	PF3D7_0519100; PF3D7_1331800	mitochondrial ribosomal protein L14 precursor, putative; 60S ribosomal protein L23, putative	PVX_080290; PVX_082525	50S ribosomal subunit protein L14, putative; 60S ribosomal protein L23, putative
CL1a	PBANKA_134760	translation initiation factor 6, putative	1.76898	1.232	1.86761e-06	0	0.000158985	0										PF3D7_1332800	translation initiation factor 6, putative	"+4,									13	1	744	744	247	0	null	ribosome binding	mature ribosome assembly	null	ribosome binding	mature ribosome assembly	null	PYYM_1349300	translation initiation factor 6, putative	PCHAS_135220	translation initiation factor 6, putative	PF3D7_1332800	translation initiation factor 6, putative	PVX_082570	eukaryotic translation initiation factor 6, putative
CL1a	PBANKA_135270	conserved Plasmodium protein, unknown function	2.67234	1.89683	-0.100476	0	-0.0191585	-0.0292612										PF3D7_1339300	conserved Plasmodium protein, unknown function										13	1	816	816	271	0	null	null	null	null	null	null	null	PYYM_1354600	conserved Plasmodium protein, unknown function	PCHAS_135730	conserved Plasmodium protein, unknown function	PF3D7_1339300	conserved Plasmodium protein, unknown function	PVX_082885	hypothetical protein, conserved
CL1a	PBANKA_135440	60S ribosomal protein L18, putative	2.4087	1.74041	0.00149798	-0.116082	0.135123	0.00789241		"+1,2	Gc1,2	"+1	"+1					PF3D7_1341200	60S ribosomal protein L18, putative	"+4,5	Gc4,5Gm5				"+6	"+7			13	2	555	555	184	0	null	structural constituent of ribosome	translation	intracellular, ribosome	structural constituent of ribosome	translation	ribosome	PYYM_1356500	60S ribosomal protein L18, putative	PCHAS_135900	60S ribosomal protein L18, putative	PF3D7_1341200	60S ribosomal protein L18, putative	PVX_082965	60S ribosomal protein L18a, putative
CL1a	PBANKA_135450	60S ribosomal protein L18-2, putative	2.34168	1.7138	-0.0822215	-0.00654296	0.121849	0.0459203		"+1	Gc1	"+1			R1,T1			PF3D7_1341300	60S ribosomal protein L18-2, putative	"+4	Gc4,5Gm4			"+6		"+7			13	3	564	564	187	0	null	structural constituent of ribosome	translation	intracellular, ribosome	null	null	null	PYYM_1356600	60S ribosomal protein L18-2, putative	PCHAS_135910	60S ribosomal protein L18-2, putative	PF3D7_1341300	60S ribosomal protein L18-2, putative	PVX_082970	60S ribosomal protein L18, putative
CL1a	PBANKA_136420	60S ribosomal protein L17, putative	2.06314	1.06021	-0.0658884	-0.0291851	0.0890166	0.0366888		"+1,2	Gc1	"+1	"+1		S1			PF3D7_1351400	60S ribosomal protein L17, putative	"+4,5	Gc4,5				"+6				13	3	597	597	198	0	null	structural constituent of ribosome	translation	intracellular, large ribosomal subunit, ribosome	structural constituent of ribosome	translation	intracellular, large ribosomal subunit, ribosome	PYYM_1366300	60S ribosomal protein L17, putative	PCHAS_136880	60S ribosomal protein L17, putative	PF3D7_1351400	60S ribosomal protein L17, putative	PVX_083465	60S ribosomal protein L17, putative
CL1a	PBANKA_136550	intra-erythrocytic P. berghei-induced structures protein 1 (IBIS1)	2.22128	1.79285	-0.179178	-0.094837	-0.0571839	0.00051113		"+1	Gc1	"+1			R1,T1			no pf ortholog	no_pf_ortho_annotation										13	2	984	984	327	1	null	null	null	membrane, symbiont-containing vacuole membrane	null	null	null	PYYM_1367600	exported protein IBIS1, putative (IBIS1)	PCHAS_137010	exported protein IBIS1, putative (IBIS1)	no pf orthologs	no pf orthologs	no pv orthologs	no pv orthologs
CL1a	PBANKA_140070	conserved rodent malaria protein, unknown function	4.38082	2.74189	-0.411137	-0.066694	-0.0797564	0.00257425										no pf ortholog	no_pf_ortho_annotation										14	2	522	522	173	3	null	null	null	null	null	null	null	PYYM_1404300	conserved rodent malaria protein, unknown function	PCHAS_140260	conserved rodent malaria protein, unknown function	no pf orthologs	no pf orthologs	PVX_121890	hypothetical protein, conserved
CL1a	PBANKA_140760	60S ribosomal protein L24, putative	2.53678	2.12422	-0.200231	0.00463939	0.0369736	0.00177916		"+1,	Gc2	"+1			"+1	Gc1		PF3D7_1309100	60S ribosomal protein L24, putative	"+4,5	Gc5Gm5				"+6				14	3	492	492	163	0	null	structural constituent of ribosome	translation	intracellular, ribosome	null	null	null	PYYM_1411200	60S ribosomal protein L24, putative	PCHAS_140950	60S ribosomal protein L24, putative	PF3D7_1309100	60S ribosomal protein L24, putative	PVX_122285	60S ribosomal protein L24, putative
CL1a	PBANKA_142360	40S ribosomal protein S16, putative	2.24446	1.66326	-0.0882112	0.00140663	0.0458401	0.0052048		"+1,2	Gc1	"+1	"+1	"+1				PF3D7_0813900	40S ribosomal protein S16, putative	"+4,5	Gc4,5Gm4				"+6				14	2	435	435	144	0	null	structural constituent of ribosome	translation	intracellular, ribosome	structural constituent of ribosome	translation	intracellular, ribosome	PYYM_1427400	40S ribosomal protein S16, putative	PCHAS_142540	40S ribosomal protein S16, putative	PF3D7_0813900	40S ribosomal protein S16, putative	PVX_123075	40S ribosomal protein S16, putative
CL1a	PBANKA_142430	conserved Plasmodium protein, unknown function	2.41449	2.81035	-0.0111792	-0.00875024	0.14384	0		"+1,2	Gc♀2	"+1	"+1					PF3D7_0813300	conserved Plasmodium protein, unknown function	"+4,5	Gc4,5Gm5					"+7"+7			14	2	855	855	284	0	null	null	null	null	null	null	null	PYYM_1428100	conserved Plasmodium protein, unknown function	PCHAS_142610	conserved Plasmodium protein, unknown function	PF3D7_0813300; PF3D7_1474000	conserved Plasmodium protein, unknown function; probable protein, unknown function	PVX_123110	Mitotic apparatus protein p62, putative
CL1a	PBANKA_142870	eukaryotic translation initiation factor 3 subunit 10, putative	2.59395	1.6916	0	0	2.58287e-06	0		"+1,2	Gc1,2	"+1	"+1		"+1	Gc1		PF3D7_1212700	eukaryotic translation initiation factor 3 subunit 10, putative	"+4,5	Gc4,5		"+6	"+6					14	1	3792	3792	1263	0	null	null	null	null	protein binding	null	null	PYYM_1432500	eukaryotic translation initiation factor 3 subunit 10, putative	PCHAS_143050	eukaryotic translation initiation factor 3 subunit 10, putative	PF3D7_1212700	eukaryotic translation initiation factor 3 subunit 10, putative	PVX_123340	eukaryotic translation initiation factor 3 subunit 10, putative
CL1a	PBANKA_143920	polyadenylate-binding protein, putative (PABP)	2.07185	1.62725	-0.130847	-0.0289663	-0.0321447	0.0018456		"+1,2	Gc1,2	"+1						PF3D7_1224300	polyadenylate-binding protein, putative (PABP)	"+4,5	Gc4,5Gm5			"+6	"+6	"+7			14	1	2505	2505	834	0	null	RNA binding	null	null	RNA binding, nucleic acid binding	null	null	PYYM_1443300	polyadenylate-binding protein, putative (PABP)	PCHAS_144120	polyadenylate-binding protein, putative (PABP)	PF3D7_1224300	polyadenylate-binding protein, putative (PABP)	PVX_123845	polyadenylate-binding protein, putative
CL1a	PBANKA_144550	conserved Plasmodium protein, unknown function	3.66798	3.0058	-0.0861066	-0.0258956	-0.031498	0.0628675		"+1								PF3D7_1230800	conserved Plasmodium protein, unknown function							"+7			14	2	1620	1620	539	0	null	null	null	null	null	null	null	PYYM_1449600	conserved Plasmodium protein, unknown function	PCHAS_144770	conserved Plasmodium protein, unknown function	PF3D7_1230800	conserved Plasmodium protein, unknown function	PVX_124180	Negative elongation factor E, putative
CL1a	PBANKA_146140	bax inhibitor 1, putative	1.70287	1.32714	-0.0487318	-0.0112243	-0.0860118	0.0110812										PF3D7_1248500	conserved protein, unknown function										14	1	855	855	284	6	null	null	null	null	null	null	null	PYYM_1465400	bax inhibitor 1, putative	PCHAS_146370	bax inhibitor 1, putative	PF3D7_1248500	bax inhibitor 1, putative	PVX_101315	bax inhibitor 1, putative
CL1b	PBANKA_020590	lipid/sterol:H symporter, putative	1.3879	0.618272	-0.0812488	0	-0.100219	-0.0198029										PF3D7_0107500	lipid/sterol:H symporter							"+7			2	4	4074	4074	1357	10	null	hedgehog receptor activity	null	integral to membrane, membrane	hedgehog receptor activity	null	integral to membrane, membrane	PYYM_0208800	lipid/sterol:H symporter, putative	PCHAS_020430	lipid/sterol:H symporter, putative	PF3D7_0107500	lipid/sterol:H symporter	PVX_081400	patched family protein, putative
CL1b	PBANKA_030910	peptide chain release factor subunit 1, putative	1.44949	0.846398	1.82788e-06	0.00140663	0.00333051	0		"+1,2	Gc♀2	"+1						PF3D7_0212300	peptide chain release factor subunit 1, putative	"+4,5	Gc5								3	3	1287	1287	428	0	null	translation release factor activity, codon specific	translational termination	cytoplasm	null	translational termination	cytoplasm	PYYM_0310000	peptide chain release factor subunit 1, putative	PCHAS_031130	peptide chain release factor subunit 1, putative	PF3D7_0212300	peptide chain release factor subunit 1, putative	PVX_002915	eukaryotic peptide chain release factor subunit 1, putative
CL1b	PBANKA_031450	40S ribosomal protein S26e, putative	1.82904	0.877802	0.0368983	-0.338681	-0.0520483	-0.124026		"+1		"+1						PF3D7_0217800	40S ribosomal protein S26e, putative	"+4,5	Gc4Gm4				"+6				3	1	324	324	107	0	null	structural constituent of ribosome	translation	intracellular, ribosome	structural constituent of ribosome	translation	intracellular, ribosome	PYYM_0315300	40S ribosomal protein S26e, putative	PCHAS_031660	40S ribosomal protein S26e, putative	PF3D7_0217800	40S ribosomal protein S26e, putative	PVX_002650	40S ribosomal protein S26, putative
CL1b	PBANKA_050660	pre-mRNA splicing factor, putative	1.59173	0.872657	0	0	-5e-15	0		"+1,						Gc1		PF3D7_1022400	pre-mRNA splicing factor, putative	"+4,5	Gc4,					"+7			5	4	1446	1446	481	0	null	nucleic acid binding	null	null	nucleic acid binding	null	null	PYYM_0507000	pre-mRNA splicing factor, putative	PCHAS_050670	pre-mRNA splicing factor, putative	PF3D7_1022400	pre-mRNA splicing factor, putative	PVX_111600	pre-mRNA splicing factor, putative
CL1b	PBANKA_060190	high mobility group protein B1, putative (HMGB1)	1.74888	0.863183	-0.0500682	-0.0579325	0.0480129	0		"+1,2	Gc♂2Gc♀2							PF3D7_0817900	high mobility group protein (HMGB2)	"+4,5									6	1	318	318	105	0	null	DNA binding	null	nucleus	protein binding	null	null	PYYM_0603500; PYYM_0713000	high mobility group protein B1, putative (HMGB1); high mobility group protein B2 (HMGB2)	PCHAS_060370; PCHAS_072200	high mobility group protein B1, putative (HMGB1); high mobility group protein B2, putative (HMGB2)	PF3D7_0817900; PF3D7_1202900	high mobility group protein B2 (HMGB2); high mobility group protein B1 (HMGB1)	PVX_084190; PVX_089520	high mobility group protein B1, putative (HMGB1); high mobility group protein B2, putative (HMGB2)
CL1b	PBANKA_060530	eukaryotic translation initiation factor 5, putative	1.6728	0.906488	0	0	0.02534	0.000378887		"+1,2	Gc1,	"+1						PF3D7_1206700	eukaryotic translation initiation factor 5, putative	"+4,	Gc4,								6	1	1548	1548	515	0	null	translation initiation factor activity	translational initiation	null	binding, protein binding, translation initiation factor activity	translational initiation	null	PYYM_0607000	eukaryotic translation initiation factor 5, putative	PCHAS_060710	eukaryotic translation initiation factor 5, putative	PF3D7_1206700	eukaryotic translation initiation factor 5, putative	PVX_084370	eukaryotic translation initiation factor 5, putative
CL1b	PBANKA_061450	eukaryotic translation initiation factor subunit, putative	1.69372	0.987784	3.69549e-06	0	0.00618748	0.000486612		"+1,2	Gc1,2	"+1	"+1					PF3D7_0716800	eukaryotic translation initiation factor 3 37.28 kDa subunit, putative	"+4,5	Gc4,5Gm5				"+6	"+7			6	3	984	984	327	0	null	null	null	null	protein binding	null	null	PYYM_0616300	eukaryotic translation initiation factor subunit, putative	PCHAS_061620	eukaryotic translation initiation factor subunit, putative	PF3D7_0716800	eukaryotic translation initiation factor 3 37.28 kDa subunit, putative	PVX_000590	eukaryotic translation initiation factor 3 subunit 2, putative
CL1b	PBANKA_061910	40S ribosomal protein S5, putative	1.87782	1.07931	-0.0856147	-0.0819165	0.0411619	-0.046766		"+1,2	Gc1,2	"+1	"+1					PF3D7_0721600	40S ribosomal protein S5, putative	"+4,5	Gc4,5Gm5				"+6	"+7			6	2	585	585	194	0	null	structural constituent of ribosome	translation	intracellular, ribosome, small ribosomal subunit	structural constituent of ribosome	translation	small ribosomal subunit	PYYM_0620900	40S ribosomal protein S5, putative	PCHAS_062080	40S ribosomal protein S5, putative	PF3D7_0721600	40S ribosomal protein S5, putative	PVX_096265	40S ribosomal protein S5, putative
CL1b	PBANKA_070910	60S ribosomal protein L22, putative	1.93098	0.930761	0	0	-1.98682e-07	0		"+1,2	Gc2	"+1		"+1				PF3D7_0821700	60S ribosomal protein L22, putative	"+4,5	Gc5				"+6				7	3	417	417	138	0	null	structural constituent of ribosome	translation	intracellular, ribosome	structural constituent of ribosome	translation	intracellular, ribosome	PYYM_0709200	60S ribosomal protein L22, putative	PCHAS_071820	60S ribosomal protein L22, putative	PF3D7_0821700	60S ribosomal protein L22, putative	PVX_089280	60S ribosomal protein L22, putative
CL1b	PBANKA_091570	mitochondrial ribosomal protein L2 precursor, putative	1.61201	1.06105	-0.0109337	-0.0359752	0.00986111	0.00251015										PF3D7_0516900	60S ribosomal protein L8, putative	"+4,5	Gc4,5Gm5				"+6	"+7			9	1	1005	1005	334	0	null	RNA binding, structural constituent of ribosome, transferase activity	translation	intracellular, large ribosomal subunit, ribosome	RNA binding, structural constituent of ribosome, transferase activity	translation	intracellular, large ribosomal subunit, ribosome	PYYM_0916700; PYYM_1234300	mitochondrial ribosomal protein L2 precursor, putative; 60S ribosomal protein L8, putative	PCHAS_093030; PCHAS_123230	mitochondrial ribosomal protein L2 precursor, putative; 60S ribosomal protein L8, putative	PF3D7_0516900; PF3D7_1132700	60S ribosomal protein L8, putative; mitochondrial ribosomal protein L2 precursor	PVX_080405; PVX_092240	60S ribosomal protein L8, putative; 50S ribosomal protein L2, putative
CL1b	PBANKA_093420	ubiquitin, putative	1.58687	1.20809	0.00501096	-0.0876251	-0.0229833	0.000243306		"+1,2	Gc1	"+1						PF3D7_1113400	ubiquitin domain containing protein	"+4,5	Gc4Gm6			"+6	"+6				9	4	1128	1128	375	0	null	null	null	null	protein binding	null	null	PYYM_0917400; PYYM_0935600	ubiquitin-like protein, putative; ubiquitin, putative	PCHAS_091010; PCHAS_092960	ubiquitin, putative; ubiquitin-like protein, putative	PF3D7_1113400; PF3D7_1132000	ubiquitin domain containing protein; ubiquitin-like protein, putative	PVX_091315; PVX_092205	ubiquitin domain containing protein; ubiquitin domain containing protein
CL1b	PBANKA_093770	apicoplast ribosomal protein L36e precursor, putative	1.46168	0.98304	-0.010053	-0.0500907	0.106444	0.00391364		"+1,2	Gc2	"+1						PF3D7_1109900	apicoplast ribosomal protein L36e precursor, putative	"+4,	Gc5Gm5				"+6				9	2	342	342	113	0	null	structural constituent of ribosome	translation	intracellular, ribosome	structural constituent of ribosome	translation	intracellular, ribosome	PYYM_0939100	apicoplast ribosomal protein L36e precursor, putative	PCHAS_090660	apicoplast ribosomal protein L36e precursor, putative	PF3D7_1109900	apicoplast ribosomal protein L36e precursor, putative	PVX_091145	60S Ribosomal protein L36, putative
CL1b	PBANKA_094250	conserved Plasmodium protein, unknown function	1.34117	0.643341	0.0599616	0.00813739	0.0614191	-0.0034527		"+1,2	Gc1,2	"+1	"+1					PF3D7_1104400	conserved protein, unknown function	"+4,5	Gc4,5Gm5		"+6	"+6	"+6	"+7			9	2	1263	1263	420	0	HMM: MAKLYLLFLFAINLCSSF, NN: MAKLYLLFLFAINLCSSF	null	null	null	null	cell redox homeostasis	null	PYYM_0944100	conserved Plasmodium protein, unknown function	PCHAS_090180	conserved Plasmodium protein, unknown function	PF3D7_1104400	conserved protein, unknown function	PVX_090900	hypothetical protein, conserved
CL1b	PBANKA_100880	glucose-6-phosphate isomerase, putative	1.44485	0.671056	0.0087988	-0.0379756	0.0179289	0		"+1,2	Gc1,2	"+1						PF3D7_1436000	glucose-6-phosphate isomerase (GPI)	"+4,5	Gc5Gm5				"+6	"+7			10	1	1761	1761	586	0	null	glucose-6-phosphate isomerase activity	gluconeogenesis, glycolysis	null	glucose-6-phosphate isomerase activity	gluconeogenesis, glycolysis	null	PYYM_1010400	glucose-6-phosphate isomerase, putative	PCHAS_100970	glucose-6-phosphate isomerase, putative	PF3D7_1436000	glucose-6-phosphate isomerase (GPI)	PVX_084735	glucose-6-phosphate isomerase, putative
CL1b	PBANKA_101000	mitochondrial acidic protein MAM33, putative	1.36095	0.751467	-0.032611	0	0.0451919	0.0027167				"+1	"+1					PF3D7_1434800	conserved protein, unknown function	"+4,5	Gc4,5Gm5			"+6	"+6	"+7			10	1	759	759	252	0	null	null	null	mitochondrial matrix	null	null	mitochondrial matrix	PYYM_1011600	mitochondrial acidic protein MAM33, putative	PCHAS_101090	mitochondrial acidic protein MAM33, putative	PF3D7_1434800	mitochondrial acidic protein MAM33, putative	PVX_084795	mitochondrial acidic protein MAM33, putative
CL1b	PBANKA_102830	serine/threonine protein phosphatase, putative	1.77827	0.86557	-0.0331104	-0.0181847	0.0391941	0.00164779		"+1,2	Gc♂2Gc♀2	"+1	"+1					PF3D7_1414400	serine/threonine protein phosphatase (PP1)	"+5	Gc4,5Gm4		"+6	"+6	"+6	S7T7			10	3	915	915	304	0	null	hydrolase activity	null	null	hydrolase activity	null	null	PYYM_1030400	serine/threonine protein phosphatase, putative	PCHAS_102910	serine/threonine protein phosphatase, putative	PF3D7_1414400	serine/threonine protein phosphatase (PP1)	PVX_085730	ser/thr protein phosphatase, putative
CL1b	PBANKA_110110	Plasmodium exported protein, unknown function	1.69843	0.798563	-0.045759	0	-0.0869148	0										no pf ortholog	no_pf_ortho_annotation										11	2	1251	1251	416	1	null	null	null	null	null	null	null	PYYM_1103300	Plasmodium exported protein, unknown function	PCHAS_110080	Plasmodium exported protein, unknown function	no pf orthologs	no pf orthologs	no pv orthologs	no pv orthologs
CL1b	PBANKA_110340	60S ribosomal protein L31, putative	1.33852	0.678362	-0.027792	-0.0422333	-0.0149285	-0.0491037		"+1,2	Gc♀2	"+1	"+1					PF3D7_0503800	60S ribosomal protein L31, putative	"+4	Gc4,5					"+7			11	3	360	360	119	0	null	structural constituent of ribosome	translation	intracellular, ribosome	structural constituent of ribosome	translation	intracellular, ribosome	PYYM_1105600	60S ribosomal protein L31, putative	PCHAS_110310	60S ribosomal protein L31, putative	PF3D7_0503800	60S ribosomal protein L31, putative	PVX_097760	60S ribosomal protein L31, putative
CL1b	PBANKA_111750	ribosomal protein L27a, putative	1.50226	1.07435	-0.0227112	-0.0792673	0.181892	-0.0119291		"+1,2	Gc1	"+1						PF3D7_0618300	60S ribosomal protein L27a, putative	"+4,5	Gc4,5Gm4								11	2	447	447	148	0	null	structural constituent of ribosome	translation	intracellular, ribosome	null	null	null	PYYM_1119500	ribosomal protein L27a, putative	PCHAS_111700	ribosomal protein L27a, putative	PF3D7_0618300	60S ribosomal protein L27a, putative	PVX_114040	60S ribosomal protein L27a, putative
CL1b	PBANKA_113050	proteasome subunit, putative	1.38511	0.761631	1.19209e-07	0	2.98023e-06	0		"+1,2	Gc1,2	"+1						PF3D7_1353900	proteasome subunit, putative	"+4,5	Gc4,5Gm5			"+6	"+6				11	4	726	726	241	0	null	threonine-type endopeptidase activity	ubiquitin-dependent protein catabolic process	proteasome core complex	endopeptidase activity, threonine-type endopeptidase activity	proteolysis involved in cellular protein catabolic process, ubiquitin-dependent protein catabolic process	proteasome core complex	PYYM_1132800	proteasome subunit, putative	PCHAS_113000	proteasome subunit, putative	PF3D7_1353900	proteasome subunit, putative	PVX_114685	20S proteasome alpha subunit D2, putative
CL1b	PBANKA_113510	40S ribosomal protein S13, putative	1.33415	0.726042	0.0838871	-0.0699439	0.00114342	0.000622193		"+1,2	Gc1	"+1						PF3D7_1358800	40S ribosomal protein S13, putative	"+4,5	Gc4,5Gm4				"+6				11	1	456	456	151	0	null	structural constituent of ribosome	translation	intracellular, ribosome	structural constituent of ribosome	translation	intracellular, ribosome	PYYM_1137500	40S ribosomal protein S13, putative	PCHAS_113460	40S ribosomal protein S13, putative	PF3D7_1358800	40S ribosomal protein S13, putative	PVX_114910	40S ribosomal protein S13, putative
CL1b	PBANKA_120190	40S ribosomal protein S20e, putative	1.47393	0.577982	-0.00393331	0.00290398	0.014192	0.00367188		"+1,2	Gc1	"+1						PF3D7_1003500	40S ribosomal protein S20e, putative	"+4,5	Gc4Gm4								12	2	357	357	118	0	null	structural constituent of ribosome	translation	intracellular, ribosome, small ribosomal subunit	structural constituent of ribosome	translation	intracellular, ribosome, small ribosomal subunit	PYYM_1204400	40S ribosomal protein S20e, putative	PCHAS_120260	40S ribosomal protein S20e, putative	PF3D7_1003500	40S ribosomal protein S20e, putative	PVX_094375	40S ribosomal protein S20e, putative
CL1b	PBANKA_131370	serine/threonine protein kinase, putative	1.84473	1.10477	1.82788e-06	0	-3.17891e-07	0		"+1,								PF3D7_1450000	serine/threonine protein kinase, putative	"+5									13	9	1128	1128	375	0	null	ATP binding, protein serine/threonine kinase activity, protein tyrosine kinase activity	protein phosphorylation	null	ATP binding, protein kinase activity, protein tyrosine kinase activity	protein phosphorylation	null	PYYM_1314500	serine/threonine protein kinase, putative	PCHAS_131700	serine/threonine protein kinase, putative	PF3D7_1450000	serine/threonine protein kinase, putative	PVX_117985	protein kinase, putative
CL1b	PBANKA_132170	cysteine proteinase, putative	1.69028	1.11795	-0.00939389	0.003733	0.0156097	0.0103984		"+1	Gc1,2				R1,T1			PF3D7_1458000	cysteine proteinase falcipain 1										13	1	1560	1560	519	1	null	cysteine-type peptidase activity	proteolysis	null	cysteine-type peptidase activity	proteolysis	null	PYYM_1322500	yoelipain-1 (YP1)	PCHAS_132500	chabaupain 1 (CP1)	PF3D7_1458000	cysteine proteinase falcipain 1 (FP1)	PVX_117565; PVX_195290; PVX_240290	cysteine proteinase precursor,vivapain-1; vivapain-1; vivapain-1
CL1b	PBANKA_132440	60S ribosomal protein L27, putative	1.62843	0.721727	1.86761e-06	0	0.00504621	0		2	Gc1,	"+1						PF3D7_1460700	60S ribosomal protein L27, putative	"+4,5	Gc5Gm5				"+6	"+7			13	4	441	441	146	0	null	structural constituent of ribosome	translation	intracellular, ribosome	structural constituent of ribosome	translation	intracellular, ribosome	PYYM_1325200	60S ribosomal protein L27, putative	PCHAS_132770	60S ribosomal protein L27, putative	PF3D7_1460700	60S ribosomal protein L27, putative	PVX_117420	60S ribosomal protein L27, putative
CL1b	PBANKA_132980	transcription factor with AP2 domain(s) (ApiAP2)	1.70237	0.670763	-0.0232942	0.00463939	-0.0162987	0.0042332							S1			PF3D7_1466400	transcription factor with AP2 domain(s) (ApiAP2)	T5									13	1	2832	2832	943	0	null	sequence-specific DNA binding transcription factor activity	regulation of transcription, DNA-dependent	null	sequence-specific DNA binding transcription factor activity	null	null	PYYM_1331500	transcription factor with AP2 domain(s) (ApiAP2)	PCHAS_133440	transcription factor with AP2 domain(s), putative (ApiAP2)	PF3D7_1466400	transcription factor with AP2 domain(s) (ApiAP2)	PVX_117145	transcription factor with AP2 domain(s), putative (ApiAP2)
CL1b	PBANKA_135500	vacuolar ATP synthase subunit d, putative	1.64449	0.802261	-0.045048	0.00265467	0.0722893	0.0221656		"+1	Gc♂2Gc♀2	"+1			S1			PF3D7_1341900	vacuolar ATP synthase subunit d, putative	"+6	Gc4								13	4	750	750	249	0	null	proton-transporting ATPase activity, rotational mechanism	ATP synthesis coupled proton transport	proton-transporting two-sector ATPase complex, catalytic domain	null	null	null	PYYM_1357100	vacuolar ATP synthase subunit d, putative	PCHAS_135960	vacuolar ATP synthase subunit d, putative	PF3D7_1341900	vacuolar ATP synthase subunit d, putative	PVX_082995	vacuolar ATP synthase subunit d, putative
CL1b	PBANKA_140670	carbamoyl phosphate synthetase, putative	1.88967	0.907431	0.0088311	0	1.58946e-07	0		"+1,2	Gc1,2	"+1						PF3D7_1308200	carbamoyl phosphate synthetase (cpsSII)	"+4,5						"+7			14	2	6462	6462	2153	0	null	ATP binding	glutamine metabolic process, nitrogen compound metabolic process	null	ATP binding, catalytic activity, metal ion binding	metabolic process	null	PYYM_1410300	carbamoyl phosphate synthetase, putative	PCHAS_140860	carbamoyl phosphate synthetase, putative	PF3D7_1308200	carbamoyl phosphate synthetase (cpsSII)	PVX_122240	carbamoyl phosphate synthetase II, putative
CL1b	PBANKA_141000	26S proteasome regulatory subunit 7, putative	1.57121	1.05971	0.00356408	0.00290398	0.0251751	0.00213762		"+1,2	Gc♀2	"+1						PF3D7_1311500	26S proteasome regulatory subunit 7, putative	"+4,5	Gc5Gm5					"+7			14	2	1263	1263	420	0	null	ATP binding, nucleoside-triphosphatase activity	protein catabolic process	cytoplasm, nucleus	ATP binding, hydrolase activity, nucleoside-triphosphatase activity, nucleotide binding	protein catabolic process	cytoplasm	PYYM_1413600	26S proteasome regulatory subunit 7, putative	PCHAS_141190	26S proteasome regulatory subunit 7, putative	PF3D7_1311500	26S proteasome regulatory subunit 7, putative	PVX_122410	26S proteasome ATPase subunit, putative
CL1b	PBANKA_141030	M1-family aminopeptidase, putative	1.75036	0.717875	0.00751523	0.0125993	0.0597994	0.00726128		"+1,2	Gc1	"+1			R1,T1			PF3D7_1311800	M1-family alanyl aminopeptidase (M1AAP)	"+4,5	Gc4,5Gm4			"+6	"+6				14	1	3195	3195	1064	0	HMM: MVLKKLLCFNLFLIIILTF, NN: MVLKKLLCFNLFLIIILTF	metallopeptidase activity, zinc ion binding	proteolysis	null	metallopeptidase activity, zinc ion binding	null	null	PYYM_1413900	M1-family aminopeptidase, putative	PCHAS_141220	M1-family aminopeptidase, putative	PF3D7_1311800	M1-family alanyl aminopeptidase (M1AAP)	PVX_122425	M1-family aminopeptidase, putative
CL1b	PBANKA_141630	40S ribosomal protein S15/S19, putative	1.83691	0.882659	0	0	0.000158906	0		"+1,2	Gc2	"+1			"+1	Gc1		PF3D7_1317800	40S ribosomal protein S15/S19, putative	"+4,5	Gc4,5Gm5				"+6				14	2	438	438	145	0	null	structural constituent of ribosome	translation	intracellular, ribosome, small ribosomal subunit	structural constituent of ribosome	translation	ribosome, small ribosomal subunit	PYYM_1419800	40S ribosomal protein S15/S19, putative	PCHAS_141810	40S ribosomal protein S15/S19, putative	PF3D7_1317800	40S ribosomal protein S15/S19, putative	PVX_122710	40S ribosomal protein S15, putative
CL1b	PBANKA_141890	Rab GTPase 11a (Rab11a)	1.36549	0.741038	0	0	1.98682e-07	0		"+1,	Gc2	"+1						PF3D7_1320600	Rab GTPase 11a (RAB11a)		Gc4,5Gm5			"+6	"+6				14	5	651	651	216	0	null	GTP binding, GTPase activity, protein binding	intracellular protein transport, nucleocytoplasmic transport, small GTPase mediated signal transduction	intracellular	GTP binding, GTPase activity	GTP catabolic process, intracellular protein transport, nucleocytoplasmic transport, protein transport, signal transduction, small GTPase mediated signal transduction	intracellular, membrane	PYYM_1422400	Rab GTPase 11a (Rab11a)	PCHAS_142070	Rab GTPase 11a, putative (Rab11a)	PF3D7_1320600	Rab GTPase 11a (RAB11a)	PVX_122840	small GTPase Rab11, putative
CL1b	PBANKA_142060	histone H2B variant, putative (H2B.Z)	1.55685	0.880969	0	0	-0.0615211	0.00248686		"+1,2	Gc♀2	"+1	"+1					PF3D7_0714000	histone H2B variant, putative (H2Bv)	"+4,5	Gc4,5Gm5		"+6	"+6	"+6				14	1	372	372	123	0	null	DNA binding	nucleosome assembly	nucleosome, nucleus	DNA binding, protein heterodimerization activity	nucleosome assembly	nucleosome, nucleus	PYYM_0943400; PYYM_1424100	histone H2B, putative (H2B); histone H2B variant, putative (H2B.Z)	PCHAS_090250; PCHAS_142240	histone H2B, putative (H2B); histone H2B variant, putative (H2B.Z)	PF3D7_0714000; PF3D7_1105100	histone H2B variant (H2B.Z); histone H2B (H2B)	PVX_090935; PVX_122930	histone 2B; histone H2B variant, putative (H2B.Z)
CL1b	PBANKA_142510	karyopherin alpha, putative (KARalpha)	1.81724	0.904139	0	0	-4.37101e-07	0		"+1,2	Gc1,2	"+1	"+1					PF3D7_0812400	karyopherin alpha (KARalpha)	"+4,5	Gc4,5Gm5			"+6	"+6	"+7			14	1	1638	1638	545	0	null	binding, protein transporter activity	protein import into nucleus	cytoplasm, nuclear pore, nucleus	binding, protein binding, protein transporter activity	protein import into nucleus	cytoplasm, nucleus	PYYM_1428900	karyopherin alpha, putative (KARalpha)	PCHAS_142690	karyopherin alpha, putative (KARalpha)	PF3D7_0812400	karyopherin alpha (KARalpha)	PVX_123150	karyopherin alpha, putative
CL1b	PBANKA_143310	conserved Plasmodium protein, unknown function	1.58407	0.797958	3.97364e-08	-0.0377278	1.58946e-07	0										PF3D7_1217500	conserved Plasmodium protein, unknown function										14	1	636	636	211	0	null	null	null	null	null	null	null	PYYM_1437200	conserved Plasmodium protein, unknown function	PCHAS_143510	conserved Plasmodium protein, unknown function	PF3D7_1217500	conserved Plasmodium protein, unknown function	PVX_123550	hypothetical protein, conserved
CL1b	PBANKA_144590	conserved Plasmodium protein, unknown function	1.64823	0.850674	0	0	0.020646	0										PF3D7_1231200	conserved Plasmodium protein, unknown function										14	1	1101	1101	366	0	null	null	null	null	null	null	null	PYYM_1450000	conserved Plasmodium protein, unknown function	PCHAS_144810	conserved Plasmodium protein, unknown function	PF3D7_1231200	conserved Plasmodium protein, unknown function	PVX_124200	hypothetical protein, conserved
CL1b	PBANKA_146040	FK506-binding protein (FKBP)-type peptidyl-prolyl isomerase, putative (FKBP35)	1.74922	1.11716	7.94729e-08	-0.0600395	0.0108316	0		"+1,2	Gc2	"+1						PF3D7_1247400	FK506-binding protein (FKBP)-type peptidyl-prolyl isomerase (FKBP35)	"+4,5	Gc5Gm5								14	1	921	921	306	0	null	null	protein folding	null	protein binding	protein folding	null	PYYM_1464400	FK506-binding protein (FKBP)-type peptidyl-prolyl isomerase, putative (FKBP35)	PCHAS_146270	FK506-binding protein (FKBP)-type peptidyl-prolyl isomerase, putative (FKBP35)	PF3D7_1247400	FK506-binding protein (FKBP)-type peptidyl-prolyl isomerase (FKBP35)	PVX_101260	70 kDa peptidylprolyl isomerase, putative
CL1c	PBANKA_010710	proteasome subunit alpha type 2, putative	1.19494	0.790793	-0.0199614	0	0.00332781	0		"+1,2	Gc2	"+1						PF3D7_0608500	proteasome subunit alpha type 2, putative	"+4,5	Gc5Gm5			"+6	"+6	"+7			1	2	708	708	235	0	null	threonine-type endopeptidase activity	ubiquitin-dependent protein catabolic process	proteasome core complex	endopeptidase activity, threonine-type endopeptidase activity	proteolysis involved in cellular protein catabolic process, ubiquitin-dependent protein catabolic process	proteasome core complex	PYYM_0108100	proteasome subunit alpha type 2, putative	PCHAS_010770	proteasome subunit alpha type 2, putative	PF3D7_0608500	proteasome subunit alpha type 2, putative	PVX_113585	20S proteasome subunit alpha type 2, putative
CL1c	PBANKA_030680	ATP-dependent RNA helicase UAP56, putative (UAP56)	1.30454	1.04475	-0.0287815	-0.0981983	-0.0408498	0.0100371		"+1,2	Gc1,2	"+1	"+1					PF3D7_0209800	ATP-dependent RNA helicase UAP56 (UAP56)	"+4,5	Gc4,5Gm5			"+6	"+6	"+7			3	2	1401	1401	466	0	null	ATP binding, ATP-dependent helicase activity, helicase activity, nucleic acid binding	null	null	ATP binding, ATP-dependent helicase activity, helicase activity, nucleic acid binding	null	null	PYYM_0307700	ATP-dependent RNA helicase UAP56, putative (UAP56)	PCHAS_030900	ATP-dependent RNA helicase UAP56, putative (UAP56)	PF3D7_0209800	ATP-dependent RNA helicase UAP56 (UAP56)	PVX_003945	eIF-4A-like DEAD family RNA helicase, putative
CL1c	PBANKA_031550	conserved Plasmodium protein, unknown function, pseudogene	1.12585	0.985445	0.0474046	0.0870205	-0.0459442	0.0787971										PF3D7_0219100	conserved protein, unknown function								"Gc8		3	1	1195	1194	398	2	null	null	null	null	null	null	null	no py orthologs	no py orthologs	PCHAS_031760	conserved Plasmodium protein, unknown function	PF3D7_0219100	conserved protein, unknown function	PVX_002600	hypothetical protein, conserved
CL1c	PBANKA_040520	T-complex protein beta subunit, putative	1.25256	0.716072	-0.00656696	0	0.033959	0.000889142		"+1,2	Gc1,2	"+1						PF3D7_0306800	T-complex protein beta subunit, putative	"+4,5	Gc4,5Gm5		"+6		"+6	"+7			4	2	1602	1602	533	0	null	ATP binding, unfolded protein binding	protein folding	null	ATP binding, unfolded protein binding	cellular protein metabolic process, protein folding	null	PYYM_0407600	T-complex protein beta subunit, putative	PCHAS_040610	T-complex protein beta subunit, putative	PF3D7_0306800	T-complex protein beta subunit, putative	PVX_119465	T-complex protein 1, beta subunit, putative
CL1c	PBANKA_041170	co-chaperone p23, putative	1.32612	1.14298	-0.0418456	0.00463939	-0.00024422	0.000889142		"+1		"+1						PF3D7_0314000	co-chaperone p23 (P23)		Gc5		"+6			S7T7			4	7	855	855	284	0	HMM: MFFFCIFAIYVLLFKNVLSK, NN: MFFFCIFAIYVLLFKNVLSK	null	null	null	null	null	null	PYYM_0414600	co-chaperone p23, putative	PCHAS_041260	co-chaperone p23, putative	PF3D7_0314000	co-chaperone p23 (P23)	PVX_119795	hypothetical protein, conserved
CL1c	PBANKA_050360	60S ribosomal protein L30e, putative	1.22106	1.03772	-0.0692641	0.0309827	0.11733	0.0467808		"+1,2	Gc♂2Gc♀2	"+1	"+1					PF3D7_1019400	60S ribosomal protein L30e, putative	"+4,5	Gc5					"+7			5	2	327	327	108	0	null	structural constituent of ribosome	translation	intracellular, ribosome	null	null	null	PYYM_0504000	60S ribosomal protein L30e, putative	PCHAS_050370	60S ribosomal protein L30e, putative	PF3D7_1019400	60S ribosomal protein L30e, putative	PVX_001835	60S ribosomal protein L30, putative
CL1c	PBANKA_051690	S-adenosylmethionine decarboxylase, putative	1.21253	0.772255	-0.107348	0.0435419	-0.0194935	-0.0111951							S1			PF3D7_1033100	S-adenosylmethionine decarboxylase/ornithine decarboxylase (AdoMetDC/ODC)	T5						S7T7			5	1	4212	4212	1403	0	null	adenosylmethionine decarboxylase activity	spermidine biosynthetic process, spermine biosynthetic process	null	adenosylmethionine decarboxylase activity, catalytic activity	spermidine biosynthetic process, spermine biosynthetic process	null	PYYM_0517400	S-adenosylmethionine decarboxylase, putative	PCHAS_051700	S-adenosylmethionine decarboxylase, putative	PF3D7_1033100	S-adenosylmethionine decarboxylase/ornithine decarboxylase (AdoMetDC/ODC)	PVX_111070	S-adenosylmethionine decarboxylase-ornithine decarboxylase, putative
CL1c	PBANKA_051780	Sec1 family protein, putative	1.1052	0.986269	0.0361613	0.00290398	-0.0087076	0.00128992		"+2								PF3D7_1034000	Sec1 family protein, putative	T5	Gc5								5	1	1929	1929	642	0	null	null	vesicle docking involved in exocytosis, vesicle-mediated transport	null	null	vesicle docking involved in exocytosis, vesicle-mediated transport	null	PYYM_0518300	Sec1 family protein, putative	PCHAS_051790	Sec1 family protein, putative	PF3D7_1034000	Sec1 family protein, putative	PVX_111025	vesicle transport-related protein, putative
CL1c	PBANKA_061370	RNA binding protein, putative	1.15224	0.901577	0	0.0437543	-5e-15	0				"+1	"+1					PF3D7_0716000	RNA binding protein, putative	"+4,	Gc4,								6	1	2775	2775	924	0	null	nucleic acid binding	null	null	nucleic acid binding	null	null	PYYM_0615500	RNA binding protein, putative	PCHAS_061540	RNA binding protein, putative	PF3D7_0716000	RNA binding protein, putative	PVX_000625	hypothetical protein, conserved
CL1c	PBANKA_071750	nuclear cap-binding protein, putative	1.28782	0.829333	-0.0122949	0	-0.0105544	0.00132581				"+1						PF3D7_0415500	nuclear cap-binding protein, putative		Gc4,								7	2	720	720	239	0	null	nucleic acid binding	null	null	nucleic acid binding	null	null	PYYM_0717600	nuclear cap-binding protein, putative	PCHAS_072660	nuclear cap-binding protein, putative	PF3D7_0415500	nuclear cap-binding protein, putative	PVX_089730	nuclear cap-binding protein, putative
CL1c	PBANKA_081910	cytochrome b5, putative	1.37763	1.03693	-0.024174	0	-0.0303145	0.00433234										PF3D7_0918100	cytochrome b5-like heme/steroid binding protein, putative							"+7			8	6	447	447	148	1	HMM: MYKKHNFMNIKYLLVVIVLVITF, NN: MYKKHNFMNIKYLLVVIVLVITFVRME	heme binding	null	null	heme binding	null	null	PYYM_0822100	cytochrome b5, putative	PCHAS_081940	cytochrome b5, putative	PF3D7_0918100	cytochrome b5-like heme/steroid binding protein, putative	PVX_099325	cytochrome b5-like Heme/Steroid binding domain containing protein
CL1c	PBANKA_082140	ADP-ribosylation factor-like protein	1.24022	1.0035	0.000854293	-0.0257539	0.0743894	0.00671474										PF3D7_0920500	ADP-ribosylation factor, putative										8	5	576	576	191	0	null	GTP binding	small GTPase mediated signal transduction	intracellular	GTP binding	small GTPase mediated signal transduction	intracellular	PYYM_0824400	ADP-ribosylation factor-like protein	PCHAS_082170	ADP-ribosylation factor-like protein	PF3D7_0920500	ADP-ribosylation factor, putative	PVX_099440	ADP-ribosylation factor-like protein, putative
CL1c	PBANKA_083260	proteasome precursor, putative	1.29961	1.1346	-0.0791521	0	0.0122075	0		"+1,2	Gc1,2	"+1						PF3D7_0931800	proteasome precursor, putative	"+4,5	Gc5Gm5			"+6	"+6	"+7			8	1	828	828	275	0	null	threonine-type endopeptidase activity	proteolysis involved in cellular protein catabolic process	proteasome core complex	threonine-type endopeptidase activity	proteolysis involved in cellular protein catabolic process	proteasome core complex	PYYM_0835700	proteasome precursor, putative	PCHAS_083290	proteasome precursor, putative	PF3D7_0931800	proteasome precursor, putative	PVX_087115	proteasome precursor, putative
CL1c	PBANKA_090470	60S ribosomal protein L41, putative	1.34179	0.936638	-0.0107556	0	0.0368065	0.00280499										PF3D7_1144300	conserved Plasmodium protein, unknown function										9	2	120	120	39	0	null	structural constituent of ribosome	translation	ribosome	structural constituent of ribosome	translation	ribosome	PYYM_0905600	60S ribosomal protein L41, putative	PCHAS_070590	60S ribosomal protein L41, putative	PF3D7_1144300	conserved Plasmodium protein, unknown function	PVX_092820	60S ribosomal protein L41, putative
CL1c	PBANKA_091790	26S protease subunit regulatory subunit 6a, putative	1.12874	0.934811	-0.0211521	0	0.0050474	0		"+1,2	Gc1,2	"+1						PF3D7_1130400	26S proteasome regulatory subunit 6a, putative	"+4,5	Gc4,5Gm5			"+6		"+7			9	1	1356	1356	451	0	null	ATP binding, nucleoside-triphosphatase activity	protein catabolic process	cytoplasm, nucleus	ATP binding, hydrolase activity, nucleoside-triphosphatase activity, nucleotide binding	protein catabolic process	cytoplasm	PYYM_0918900	26S protease subunit regulatory subunit 6a, putative	PCHAS_092820	26S protease subunit regulatory subunit 6a, putative	PF3D7_1130400	26S proteasome regulatory subunit 6a, putative	PVX_092125	26S protease subunit regulatory subunit 6a, putative
CL1c	PBANKA_092490	translation elongation factor EF-1, subunit alpha, putative	1.23518	0.819607	-0.0425896	0.128977	0.0715817	0.0113037		"+1,2	Gc1	"+1						PF3D7_1123400	translation elongation factor EF-1, subunit alpha, putative	"+4,5	Gc4,5Gm4					"+7			9	2	1599	1599	532	0	null	GTP binding, GTPase activity	null	null	GTP binding, GTPase activity	null	null	PYYM_0926300	translation elongation factor EF-1, subunit alpha, putative	PCHAS_091950	translation elongation factor EF-1, subunit alpha, putative	PF3D7_1123400	translation elongation factor EF-1, subunit alpha, putative	PVX_091785	translation elongation factor EF-1, subunit alpha, putative
CL1c	PBANKA_093170	peptidyl-prolyl cis-trans isomerase, putative (CYP19C)	1.34731	1.02756	7.94729e-08	0	5.40415e-06	0										PF3D7_1116300	peptidyl-prolyl cis-trans isomerase (CYP19C)		Gc5								9	6	504	504	167	0	null	peptidyl-prolyl cis-trans isomerase activity	null	null	peptidyl-prolyl cis-trans isomerase activity	protein folding	null	PYYM_0933100	peptidyl-prolyl cis-trans isomerase, putative (CYP19C)	PCHAS_091260	peptidyl-prolyl cis-trans isomerase, putative (CYP19C)	PF3D7_1116300	peptidyl-prolyl cis-trans isomerase (CYP19C)	PVX_091445	cyclophilin, putative
CL1c	PBANKA_093720	asparagine-rich antigen, putative	1.35115	1.18511	0	0	-1.58946e-07	0		2	Gc2							PF3D7_1110400	asparagine-rich antigen	"+4,5	Gc4,5Gm5			"+6					9	3	3840	3840	1279	0	null	nucleic acid binding	null	null	nucleic acid binding	null	null	PYYM_0938600	asparagine-rich antigen, putative	PCHAS_090710	asparagine-rich antigen, putative	PF3D7_1110400	asparagine-rich antigen	PVX_091170	asparagine-rich antigen, putative
CL1c	PBANKA_094150	40S ribosomal protein S4, putative	1.27789	0.882172	0	0	0.00504629	0		"+1,2	Gc1,2	"+1	"+1					PF3D7_1105400	40S ribosomal protein S4, putative	"+4,5	Gc4,5Gm5			"+6	"+6				9	2	786	786	261	0	null	structural constituent of ribosome	translation	intracellular, ribosome	structural constituent of ribosome	translation	intracellular, ribosome	PYYM_0943100	40S ribosomal protein S4, putative	PCHAS_090280	40S ribosomal protein S4, putative	PF3D7_1105400	40S ribosomal protein S4, putative	PVX_090950	40S ribosomal protein S4, putative
CL1c	PBANKA_094320	casein kinase II beta chain, putative	1.21916	0.799653	-0.00677474	0.014385	0.0998731	0.0120968		"+1	Gc1	"+1			R1,T1			PF3D7_1103700	casein kinase II beta chain (CK2beta1)	"+4,5	Gc5Gm4			"+6					9	1	732	732	243	0	null	protein kinase regulator activity	null	protein kinase CK2 complex	protein kinase regulator activity	null	protein kinase CK2 complex	PYYM_0944800; PYYM_1357600	casein kinase II beta chain, putative; casein kinase II beta chain, putative	PCHAS_090110; PCHAS_136010	casein kinase II beta chain, putative; casein kinase II beta chain, putative	PF3D7_1103700; PF3D7_1342400	casein kinase II beta chain (CK2beta1); casein kinase II beta chain (CK2beta2)	PVX_083020; PVX_090870	casein kinase II beta chain, putative; casein kinase II beta chain, putative
CL1c	PBANKA_100380	vacuolar ATP synthase subunit b, putative	1.23797	1.08861	0.00183185	0	0.0124288	-0.285231		"+1,2	Gc1,2	"+1						PF3D7_0406100	vacuolar ATP synthase subunit b	"+4,5	Gc4,5Gm5		"+6	"+6	"+6				10	2	1485	1485	494	0	null	hydrogen ion transporting ATP synthase activity, rotational mechanism, proton-transporting ATPase activity, rotational mechanism	ATP synthesis coupled proton transport	proton-transporting V-type ATPase, V1 domain, proton-transporting two-sector ATPase complex	ATP binding	ATP hydrolysis coupled proton transport, ATP metabolic process, proton transport	null	PYYM_1005200	vacuolar ATP synthase subunit b, putative	PCHAS_100470	vacuolar ATP synthase subunit b, putative	PF3D7_0406100	vacuolar ATP synthase subunit b	PVX_000935	vacuolar ATP synthase subunit b, putative
CL1c	PBANKA_101850	transcription factor 3b, putative	1.35354	1.0256	0.000333985	0	0.0153562	0		"+1,2	Gc2	"+1						PF3D7_1426100	basic transcription factor 3b, putative	"+4,5	Gc4,5Gm5			"+6	"+6				10	1	525	525	174	0	null	null	null	null	null	null	null	PYYM_1020000	transcription factor 3b, putative	PCHAS_101930	transcription factor 3b, putative	PF3D7_1426100	basic transcription factor 3b, putative	PVX_085220	basic transcription factor 3b, putative
CL1c	PBANKA_112070	nascent polypeptide associated complex alpha chain, putative	1.26685	0.937834	-0.00734341	0	0.0353339	0		"+1,	Gc♀2	"+1						PF3D7_0621800	nascent polypeptide associated complex alpha chain, putative	"+4,5	Gc5Gm5								11	3	558	558	185	0	null	null	null	null	null	null	null	PYYM_1123000	nascent polypeptide associated complex alpha chain, putative	PCHAS_112020	nascent polypeptide associated complex alpha chain, putative	PF3D7_0621800	nascent polypeptide associated complex alpha chain, putative	PVX_114205	nascent polypeptide associated complex alpha chain, putative
CL1c	PBANKA_112170	leucine--tRNA ligase, putative	1.43098	1.02346	0.0602582	-0.0620126	-0.271115	-0.0722173		2	Gc♂2	"+1	"+1					PF3D7_0622800	leucyl tRNA synthase	"+4,5	Gc5				"+6				11	1	3750	3750	1249	0	null	ATP binding, aminoacyl-tRNA ligase activity	tRNA aminoacylation for protein translation, translation	cytoplasm	ATP binding, aminoacyl-tRNA editing activity, aminoacyl-tRNA ligase activity, nucleotide binding	tRNA aminoacylation for protein translation	cytoplasm	PYYM_1124000	leucine--tRNA ligase, putative	PCHAS_112120	leucine--tRNA ligase, putative	PF3D7_0622800	leucine--tRNA ligase, putative	PVX_114255	hypothetical protein, conserved
CL1c	PBANKA_120080	RNA-binding protein, putative	1.30261	0.986712	0	0	-9.53674e-07	0		"+1,2		"+1						PF3D7_1002400.1	RNA binding protein, putative	"+4,									12	7	750	750	249	0	null	nucleic acid binding	null	null	nucleic acid binding	null	null	PYYM_1203300	RNA-binding protein, putative	PCHAS_120150	RNA-binding protein, putative	PF3D7_1002400.1; PF3D7_1002400.2	RNA binding protein, putative; RNA binding protein, putative	PVX_094315	RNA binding protein, putative
CL1c	PBANKA_121890	elongation factor 1 (EF-1), putative	1.2101	0.847473	0	-0.00409746	0.0303329	0		"+1,2	Gc1	"+1						no pf ortholog	no_pf_ortho_annotation										12	3	474	474	157	0	null	translation elongation factor activity	translational elongation	eukaryotic translation elongation factor 1 complex	translation elongation factor activity	translational elongation	eukaryotic translation elongation factor 1 complex	PYYM_1221500	elongation factor 1 (EF-1), putative	no pc orthologs	no pc orthologs	no pf orthologs	no pf orthologs	PVX_095255	elongation factor 1, putative
CL1c	PBANKA_123420	40S ribosomal protein S24, putative	1.52894	1.2137	-0.068016	-0.0022157	0.0947814	0.0219456		"+1,2	Gc1	"+1	"+1					PF3D7_0519400	40S ribosomal protein S24, putative	"+4	Gc4,5Gm4				"+6	"+7			12	2	402	402	133	0	null	structural constituent of ribosome	translation	intracellular, ribosome	structural constituent of ribosome	translation	intracellular, ribosome	PYYM_1236800	40S ribosomal protein S24, putative	PCHAS_123480	40S ribosomal protein S24, putative	PF3D7_0519400	40S ribosomal protein S24, putative	PVX_080275	40S ribosomal protein S24, putative
CL1c	PBANKA_123780	multidrug resistance protein, putative (MDR1)	1.24226	0.868775	0.000332673	0	-0.0217739	0		"+1,2	Gc♂2	"+1						PF3D7_0523000	multidrug resistance protein (MDR1)	"+4,5	Gc4,5Gm5					"+7			12	1	4260	4260	1419	11	null	ATP binding, ATPase activity, coupled to transmembrane movement of substances	transport	integral to membrane	ATP binding, ATPase activity, nucleoside-triphosphatase activity, nucleotide binding	transmembrane transport, transport	integral to membrane	PYYM_1240200	multidrug resistance protein, putative (MDR1)	PCHAS_123820	multidrug resistance protein, putative (MDR1)	PF3D7_0523000	multidrug resistance protein (MDR1)	PVX_080100	multidrug resistance protein (mdr1)
CL1c	PBANKA_133190	eukaryotic initiation factor 4a, putative (eIF4A)	1.23863	1.03954	-0.0848619	-0.0232492	0.115014	0.0170316		"+1,2	Gc1	"+1						PF3D7_1468700	eukaryotic initiation factor 4A (eIF4A)	"+4,5	Gc4,5Gm4			"+6	"+6	"+7			13	3	1197	1197	398	0	null	ATP binding, ATP-dependent helicase activity, helicase activity, nucleic acid binding	null	null	ATP binding, ATP-dependent helicase activity, helicase activity, nucleic acid binding	null	null	PYYM_1333600	eukaryotic initiation factor 4a, putative,helicase 45, putative (eIF4A)	PCHAS_133650	eukaryotic initiation factor 4a, putative (eIF4A)	PF3D7_1468700	eukaryotic initiation factor 4A (eIF4A)	PVX_117030	RNA helicase-1, putative
CL1c	PBANKA_134330	proteasome subunit beta type 7 precursor, putative	1.2709	1.02	-0.0117297	0	0.0253428	0		"+1,2	Gc♀2	"+1						PF3D7_1328100	proteasome subunit beta type 7 precursor, putative	"+4,5	Gc4,5Gm5				"+6	"+7			13	1	813	813	270	0	null	threonine-type endopeptidase activity	proteolysis involved in cellular protein catabolic process	proteasome core complex	threonine-type endopeptidase activity	proteolysis involved in cellular protein catabolic process	proteasome core complex	PYYM_1345000	proteasome subunit beta type 7 precursor, putative	PCHAS_134790	proteasome subunit beta type 7 precursor, putative	PF3D7_1328100	proteasome subunit beta type 7 precursor, putative	PVX_082355	20S proteasome beta subunit, putative
CL1c	PBANKA_135410	Rab GTPase 11b	1.19921	0.874572	3.65575e-06	0	0.0226704	0			Gc2							PF3D7_1340700	Rab GTPase 11b (RAB11b)		Gc4,5								13	5	687	687	228	0	null	GTP binding, GTPase activity, protein binding	intracellular protein transport, nucleocytoplasmic transport, small GTPase mediated signal transduction	intracellular	GTP binding, GTPase activity	GTP catabolic process, intracellular protein transport, nucleocytoplasmic transport, protein transport, signal transduction, small GTPase mediated signal transduction	intracellular, membrane	PYYM_1356000	Rab GTPase 11b	PCHAS_135870	Rab GTPase 11b	PF3D7_1340700	Rab GTPase 11b (RAB11b)	PVX_082950	small GTPase rab11b, putative
CL1c	PBANKA_135920	DNA/RNA-binding protein Alba 2, putative (ALBA2)	1.2735	1.00211	-0.0145712	-0.0373404	-0.00472697	-0.0851954		"+1,2	Gc♂2Gc♀2	"+1						PF3D7_1346300	DNA/RNA-binding protein Alba 2 (ALBA2)	"+4,5	Gm4			"+6	"+6				13	3	609	609	202	0	null	DNA binding, RNA binding	null	cytoplasm, nucleus	nucleic acid binding	null	null	PYYM_1361300	DNA/RNA-binding protein Alba, putative (ALBA2)	PCHAS_136380	DNA/RNA-binding protein Alba 2, putative (ALBA2)	PF3D7_1346300	DNA/RNA-binding protein Alba 2 (ALBA2)	PVX_083215	hypothetical protein, conserved
CL1c	PBANKA_140130	40S ribosomal protein S7, putative	1.48216	1.08506	0	0	0.00968798	0		"+1,2	Gc1,2	"+1	"+1		"+1			PF3D7_1302800	40S ribosomal protein S7, putative	"+4,5	Gc4,5Gm5				"+6	"+7			14	2	585	585	194	0	null	structural constituent of ribosome	translation	intracellular, ribosome	structural constituent of ribosome	translation	intracellular, ribosome	PYYM_1404900	40S ribosomal protein S7, putative	PCHAS_140320	40S ribosomal protein S7, putative	PF3D7_1302800	40S ribosomal protein S7, putative	PVX_121980	40S ribosomal protein S7, putative
CL1c	PBANKA_141130	eukaryotic translation initation factor 4 gamma, putative (EIF4G)	1.29969	0.922208	-0.0318816	0	0.0117735	0.000585755		"+1,2	Gc2	"+1						PF3D7_1312900	eukaryotic translation initation factor 4 gamma, putative (EIF4G)	"+4,									14	4	3042	3042	1013	0	null	protein binding	RNA metabolic process	null	DNA binding, RNA binding, binding, protein binding	null	null	PYYM_1414900	eukaryotic translation initation factor 4 gamma, putative (EIF4G)	PCHAS_141320	eukaryotic translation initation factor 4 gamma, putative (EIF4G)	PF3D7_1312900	eukaryotic translation initation factor 4 gamma, putative (EIF4G)	PVX_122470	hypothetical protein, conserved
CL1c	PBANKA_142000	conserved Plasmodium protein, unknown function	1.29949	0.753335	0	0	0.00968742	0										PF3D7_0713400	serpentine receptor, putative (PfSR25)										14	2	1074	1074	357	7	HMM: MAKRHKLKITTLSIFFFVILTGIHTVFTI, NN: MAKRHKLKITTLSIFFFVILTGIHTVFTI	null	null	null	null	null	null	PYYM_1423500	conserved Plasmodium protein, unknown function	PCHAS_142180	conserved Plasmodium protein, unknown function	PF3D7_0713400	serpentine receptor, putative (SR25)	PVX_122895	hypothetical protein, conserved
CL1c	PBANKA_142500	RNA-binding protein, putative	1.19363	1.04139	0.0951437	0.0575314	0.0125568	-0.0106515		"+1,2								PF3D7_0812500	RNA binding protein, putative	T5	Gc5								14	1	2532	2532	843	0	null	nucleic acid binding	null	null	nucleic acid binding	null	null	PYYM_1428800	RNA-binding protein, putative	PCHAS_142680	RNA-binding protein, putative	PF3D7_0812500	RNA binding protein, putative	PVX_123145	hypothetical protein, conserved
CL1c	PBANKA_143980	splicing factor 3b subunit, putative (SF3B14)	1.23759	1.01845	0	0	0.0179283	0										PF3D7_1224900	splicing factor 3b subunit, putative (SF3B14)										14	2	330	330	109	0	null	nucleic acid binding	null	null	nucleic acid binding	null	null	PYYM_1443900	splicing factor 3b subunit, putative (SF3B14)	PCHAS_144180	splicing factor 3b subunit, putative (SF3B14)	PF3D7_1224900	splicing factor 3b subunit, putative (SF3B14)	PVX_123875	pre-mRNA branch site protein p14, putative
CL1c	PBANKA_144950	conserved Plasmodium protein, unknown function	1.40638	1.30666	0	0	0.000159423	0			Gc♀2	"+1				Gc1		PF3D7_1234900	conserved Plasmodium protein, unknown function										14	3	444	444	147	0	null	null	null	null	null	null	null	PYYM_1453500	conserved Plasmodium protein, unknown function	PCHAS_145180	conserved Plasmodium protein, unknown function	PF3D7_1234900	conserved Plasmodium protein, unknown function	PVX_100695	CHCH domain containing protein
CL1c	PBANKA_145260	calcyclin binding protein, putative	1.28741	0.848431	0	0	0.00114413	0		"+1,2	Gc1,2	"+1						PF3D7_1238100	calcyclin binding protein, putative	"+4,5	Gc4,					"+7			14	1	681	681	226	0	null	null	null	null	null	null	null	PYYM_1456600	calcyclin binding protein, putative	PCHAS_145490	calcyclin binding protein, putative	PF3D7_1238100	calcyclin binding protein, putative	PVX_100855	calcyclin binding protein, putative
CL1d	PBANKA_000320	BIR protein	0.794827	0.172398	-0.0087353	0	0.0280284	0.000378013										no pf ortholog	no_pf_ortho_annotation										Not Assigned	3	927	927	308	1	null	null	null	null	null	null	null	PYYM_0003700; PYYM_0013300; PYYM_0015900; PYYM_0017400; PYYM_0021300; PYYM_0023800; PYYM_0025900; PYYM_0026400; PYYM_0026900; PYYM_0030300; PYYM_0040300; PYYM_0042900; PYYM_0043300; PYYM_0048300; PYYM_0200500; PYYM_0202200; PYYM_0318800; PYYM_0800500; PYYM_0841200; PYYM_0900200; PYYM_1101100; PYYM_1403000	YIR protein; YIR protein; YIR protein; YIR protein; YIR protein; YIR protein; YIR protein; YIR protein; YIR protein; YIR protein; YIR protein; YIR protein; YIR protein; YIR protein; YIR protein; YIR protein; YIR protein; YIR protein; YIR protein; YIR protein; YIR protein; YIR protein	no pc orthologs	no pc orthologs	no pf orthologs	no pf orthologs	no pv orthologs	no pv orthologs
CL1d	PBANKA_010550	glutaredoxin-like protein (GLP2)	1.1116	0.538291	1.86761e-06	0	3.21865e-06	0.000342449		"+1,2	Gc2	"+1						PF3D7_0606900	glutaredoxin-like protein (GLP2)	"+4,	Gc5Gm5			"+6					1	1	651	651	216	0	null	electron carrier activity, protein disulfide oxidoreductase activity	cell redox homeostasis	null	electron carrier activity, protein disulfide oxidoreductase activity	cell redox homeostasis	null	PYYM_0106400	glutaredoxin-like protein (GLP2)	PCHAS_010610	glutaredoxin-like protein (GLP2)	PF3D7_0606900	glutaredoxin-like protein (GLP2)	PVX_113510	glutaredoxin-like protein, putative
CL1d	PBANKA_010560	translation initiation factor IF-2, putative	0.776501	0.652088	1.58946e-07	0	0.000159184	0		"+1,2	Gc♀2	"+1						PF3D7_0607000	translation initiation factor IF-2, putative	"+4,5	Gc4,					"+7			1	1	2802	2802	933	0	null	GTP binding, GTPase activity	null	null	GTP binding, GTPase activity	null	null	PYYM_0106500	translation initiation factor IF-2, putative	PCHAS_010620	translation initiation factor IF-2, putative	PF3D7_0607000	translation initiation factor IF-2, putative	PVX_113515	translation initiation factor IF-2, putative
CL1d	PBANKA_010730	chaperone, putative	0.820666	0.592035	0.00879832	0	0.00316834	0		"+1,2	Gc1,2	"+1						PF3D7_0608700	chaperone, putative	"+4,5	Gc4,5Gm5			"+6	"+6	"+7			1	2	1632	1632	543	0	null	ATP binding, unfolded protein binding	protein folding	null	ATP binding, unfolded protein binding	cellular protein metabolic process, protein folding	null	PYYM_0108300	chaperone, putative	PCHAS_010790	chaperone, putative	PF3D7_0608700	chaperone, putative	PVX_113595	T-complex protein 1, zeta subunit, putative
CL1d	PBANKA_011180	adapter-related protein, putative	0.979073	0.0688671	-0.0222686	0	-0.143595	0.0010825										PF3D7_0613500	adapter-related protein, putative		Gc5								1	1	3003	3003	1000	0	null	protein binding	intracellular protein transport, vesicle-mediated transport	membrane coat	binding	intracellular protein transport, vesicle-mediated transport	membrane coat	PYYM_0112800	adapter-related protein, putative	PCHAS_011240	adapter-related protein, putative	PF3D7_0613500	adapter-related protein, putative	PVX_113810	adapter-related protein complex 3 beta 2 subunit, putative
CL1d	PBANKA_020150	Plasmodium exported protein, unknown function	0.978307	0.358072	0.0230576	0.0221946	-0.0115776	0.0030419										no pf ortholog	no_pf_ortho_annotation										2	2	687	687	228	0	HMM: MEVHKFMLSIISLLFVYWKTSH, NN: MEVHKFMLSIISLLFVYWKTSHYY	null	null	null	null	null	null	PYYM_0204400	Plasmodium exported protein, unknown function	PCHAS_000200	Plasmodium exported protein, unknown function	no pf orthologs	no pf orthologs	PVX_003487; PVX_096015	Plasmodium exported protein, unknown function; Plasmodium exported protein, unknown function
CL1d	PBANKA_020290	transcription initiation factor TFIIB, putative	0.819513	0.759022	-0.00569578	0	-0.0443441	0.000243306										PF3D7_0110800	transcription initiation factor TFIIB, putative										2	3	1104	1104	367	0	null	protein binding, translation initiation factor activity, zinc ion binding	DNA-dependent transcription, initiation, regulation of transcription, DNA-dependent, translational initiation	nucleus, transcription factor complex	TBP-class protein binding, zinc ion binding	null	null	PYYM_0205800	transcription initiation factor TFIIB, putative	PCHAS_020130	transcription initiation factor TFIIB, putative	PF3D7_0110800	transcription initiation factor TFIIB, putative	PVX_081260	transcription initiation factor TFIIB, putative
CL1d	PBANKA_020330	DNA-directed RNA polymerase 2 subunit, putative	0.716843	0.219674	0	-0.0377278	0.00504637	0				"+1						PF3D7_0110400	DNA-directed RNA polymerase 2, putative							"+7			2	2	681	681	226	0	null	DNA binding, DNA-directed RNA polymerase activity, zinc ion binding	regulation of transcription, DNA-dependent, transcription, DNA-dependent	null	DNA binding, DNA-directed RNA polymerase activity, nucleic acid binding, zinc ion binding	null	null	PYYM_0206200	DNA-directed RNA polymerase 2 subunit, putative	PCHAS_020170	DNA-directed RNA polymerase 2 subunit, putative	PF3D7_0110400	DNA-directed RNA polymerase 2, putative	PVX_081277; PVX_136260	DNA-directed RNA polymerase 2, putative; DNA-directed RNA polymerase 2 subunit, putative, truncated
CL1d	PBANKA_020700	calcium-transporting ATPase, putative (SERCA)	0.826378	0.357987	-0.0706417	-0.0615853	-0.0310342	0.0885334		"+1,2	Gc1	"+1			R1,T1			PF3D7_0106300	calcium-transporting ATPase (ATP6)	"+4,5	Gc4,5Gm4			"+6		S7T7			2	3	3363	3363	1120	8	null	ATP binding, calcium-transporting ATPase activity	ATP biosynthetic process, calcium ion transport, metabolic process	integral to membrane, membrane	ATP binding, catalytic activity, metal ion binding, nucleotide binding	cation transport, metabolic process	membrane	PYYM_0209900; PYYM_0612000	calcium-transporting ATPase, putative (SERCA); ATPase, putative	PCHAS_020540; PCHAS_061210	calcium-transporting ATPase, putative (SERCA); ATPase, putative	PF3D7_0106300; PF3D7_1211900	calcium-transporting ATPase (ATP6); non-SERCA-type Ca2 -transporting P-ATPase (ATP4)	PVX_081455; PVX_084625	calcium-transporting ATPase, putative; P-type ATPase4, putative
CL1d	PBANKA_020820	conserved Plasmodium protein, unknown function	0.940129	0.744908	-0.00128265	0	0.00114127	0							"+1			PF3D7_0105100	conserved Plasmodium protein, unknown function										2	1	429	429	142	0	null	null	null	null	null	null	null	PYYM_0211100	conserved Plasmodium protein, unknown function	PCHAS_020660	conserved Plasmodium protein, unknown function	PF3D7_0105100	conserved Plasmodium protein, unknown function	PVX_081510	hypothetical protein, conserved
CL1d	PBANKA_021480	heat shock protein, putative	1.10244	0.438391	0.00183002	0	0.000159542	0										no pf ortholog	no_pf_ortho_annotation										2	4	1206	1206	401	1	null	heat shock protein binding, unfolded protein binding	protein folding	null	heat shock protein binding, unfolded protein binding	protein folding	null	PYYM_0218000	heat shock protein, putative	PCHAS_021330	heat shock protein, putative	no pf orthologs	no pf orthologs	PVX_081840	heat shock protein, putative,DnaJ domain containing protein
CL1d	PBANKA_030490	serine repeat antigen 3 (SERA3)	0.767879	0.553332	0	0	3.29812e-06	0										PF3D7_0207400	serine repeat antigen 7 (SERA7)	"+4,5						"+7			3	4	3291	3291	1096	0	HMM: MARLSSIVFIICLLLCNNAISD, NN: MARLSSIVFIICLLLCNNAISD	cysteine-type peptidase activity	proteolysis	null	cysteine-type peptidase activity	proteolysis	null	PYYM_0305700; PYYM_0305800; PYYM_0305900; PYYM_0306000	serine repeat antigen 4 (SERA4); serine repeat antigen 3 (SERA3); serine repeat antigen 2 (SERA2); serine repeat antigen 1 (SERA1)	PCHAS_030700; PCHAS_030710; PCHAS_030720; PCHAS_030730	serine repeat antigen 4, putative (SERA4); serine repeat antigen 3, putative (SERA3); serine repeat antigen 2, putative (SERA2); serine repeat antigen 1, putative (SERA1)	PF3D7_0207400; PF3D7_0207500; PF3D7_0207600; PF3D7_0207700; PF3D7_0207800; PF3D7_0207900; PF3D7_0208000; PF3D7_0902800	serine repeat antigen 7 (SERA7); serine repeat antigen 6 (SERA6); serine repeat antigen 5 (SERA5); serine repeat antigen 4 (SERA4); serine repeat antigen 3 (SERA3); serine repeat antigen 2 (SERA2); serine repeat antigen 1 (SERA1); serine repeat antigen 9 (SERA9)	PVX_003795; PVX_003800; PVX_003805; PVX_003810; PVX_003820; PVX_003825; PVX_003830; PVX_003835; PVX_003840; PVX_003845; PVX_003850	serine-repeat antigen (SERA),serine-repeat antigen protein precursor, putative; serine-repeat antigen (SERA),serine-repeat antigen protein precursor, putative; serine-repeat antigen (SERA), putative; serine-repeat antigen 5 (SERA), putative; serine-repeat antigen 4 (SERA), putative; serine-repeat antigen 4 (SERA),cysteine protease, putative; serine-repeat antigen 5 (SERA); serine-repeat antigen 1…
CL1d	PBANKA_030780	conserved Plasmodium protein, unknown function	1.16568	0.628257	0.0410126	-0.0482522	0.0997712	0.00714552		"+1,2		"+1						PF3D7_0210900	conserved Plasmodium protein, unknown function		Gc4								3	1	849	849	282	0	null	null	null	null	null	null	null	PYYM_0308700	conserved Plasmodium protein, unknown function	PCHAS_031000	conserved Plasmodium protein, unknown function	PF3D7_0210900	conserved Plasmodium protein, unknown function	PVX_003995	hypothetical protein, conserved
CL1d	PBANKA_030860	asparagine--tRNA ligase, putative	0.795298	0.322231	-0.0170392	-0.00964562	0.13811	0.00732243		"+1,2	Gc1,2	"+1						PF3D7_0211800	asparagine-tRNA ligase, putative	"+4,5	Gc4,5Gm5				"+6				3	1	1728	1728	575	0	null	ATP binding, asparagine-tRNA ligase activity, aspartate-tRNA ligase activity, nucleic acid binding	asparaginyl-tRNA aminoacylation, aspartyl-tRNA aminoacylation, translation	cytoplasm	ATP binding, aminoacyl-tRNA ligase activity, asparagine-tRNA ligase activity, nucleic acid binding, nucleotide binding	asparaginyl-tRNA aminoacylation, tRNA aminoacylation for protein translation	cytoplasm	PYYM_0309500; PYYM_1111400	asparagine--tRNA ligase, putative; asparagine -- tRNA ligase, putative	PCHAS_031080; PCHAS_110890	asparagine--tRNA ligase, putative; asparagine -- tRNA ligase, putative	PF3D7_0211800; PF3D7_0509600	asparagine--tRNA ligase, putative; asparagine-tRNA ligase, putative	PVX_002940; PVX_098040	asparagine - tRNA ligase, putative; asparagine-t RNA ligase, putative
CL1d	PBANKA_031100	protein transport protein Sec31, putative (SEC31)	0.759629	0.308728	-0.00270287	0	8.98043e-06	0.000585755		"+1,2	Gc1,	"+1						PF3D7_0214100	protein transport protein sec31 (SEC31)	"+4,5	Gc4,Gm5				"+6			"+7	3	4	4167	4167	1388	0	null	null	null	null	protein binding	null	null	PYYM_0311800	protein transport protein Sec31, putative (SEC31)	PCHAS_031310	protein transport protein Sec31, putative (SEC31)	PF3D7_0214100	protein transport protein sec31 (SEC31)	PVX_002830	hypothetical protein, conserved
CL1d	PBANKA_031380	ATP synthase F1, alpha subunit, putative	1.08988	0.620999	-0.00994877	0	0.00114453	0.000486612		"+1,2	Gc2	"+1						PF3D7_0217100	ATP synthase F1, alpha subunit		Gc4,5Gm5				"+6	"+7			3	1	1647	1647	548	0	null	hydrogen ion transporting ATP synthase activity, rotational mechanism, proton-transporting ATPase activity, rotational mechanism	ATP synthesis coupled proton transport	mitochondrion, proton-transporting ATP synthase complex, catalytic core F(1), proton-transporting two-sector ATPase complex	ATP binding	ATP hydrolysis coupled proton transport, ATP metabolic process, ATP synthesis coupled proton transport, proton transport	null	PYYM_0314600	ATP synthase F1, alpha subunit, putative	PCHAS_031590	ATP synthase F1, alpha subunit, putative	PF3D7_0217100	ATP synthase F1, alpha subunit	PVX_002685	ATP synthase alpha chain, putative
CL1d	PBANKA_031420	calcium-dependent protein kinase 1 (CDPK1)	0.864513	0.564157	3.97364e-08	0	7.94729e-08	0		"+1,	Gc2							PF3D7_0217500	calcium dependent protein kinase 1 (CDPK1)	"+4,	Gc5Gm5				"+6	"+7	Gc7,	"+7	3	5	1572	1572	523	0	null	ATP binding, calcium ion binding, protein serine/threonine kinase activity, protein tyrosine kinase activity	protein phosphorylation	null	ATP binding, calcium ion binding, protein kinase activity, protein tyrosine kinase activity	protein phosphorylation	null	PYYM_0315000; PYYM_0410800; PYYM_0617000; PYYM_1353200	calcium-dependent protein kinase 1, putative (CDPK1); calcium-dependent protein kinase 3 (CDPK3); calcium-dependent protein kinase 4 (CDPK4); calcium-dependent protein kinase 5 (CDPK5)	PCHAS_031630; PCHAS_040910; PCHAS_061690; PCHAS_135610	calcium-dependent protein kinase 1, putative (CDPK1); calcium-dependent protein kinase 3, putative (CDPK3); calcium-dependent protein kinase 4, putative (CDPK4); calcium-dependent protein kinase 5, putative (CDPK5)	PF3D7_0217500; PF3D7_0310100; PF3D7_0610600; PF3D7_0717500; PF3D7_1337800	calcium-dependent protein kinase 1 (CDPK1); calcium-dependent protein kinase 3 (CDPK3); calcium-dependent protein kinase 2 (CDPK2); calcium-dependent protein kinase 4 (CDPK4); calcium-dependent protein kinase 5 (CDPK5)	PVX_000555; PVX_002665; PVX_082820; PVX_119610	calcium-dependent protein kinase 4, putative; calcium-dependent protein kinase 1, putative; calcium-dependent protein kinase, putative; calcium-dependent protein kinase 3, putative
CL1d	PBANKA_040140	conserved Plasmodium protein, unknown function	0.949515	0.562826	0.00149798	0	7.94729e-08	0		2								PF3D7_0302800	conserved Plasmodium protein, unknown function	"+4,									4	1	1425	1425	474	0	null	null	null	nucleus	null	null	null	PYYM_0403800	conserved Plasmodium protein, unknown function	PCHAS_040230	conserved Plasmodium protein, unknown function	PF3D7_0302800	conserved Plasmodium protein, unknown function	PVX_119265	hypothetical protein, conserved
CL1d	PBANKA_040380	conserved Plasmodium protein, unknown function	1.18509	0.641641	-0.0575176	-0.0142426	0.0289212	-0.00109895		2	Gc2							PF3D7_0305300	conserved Plasmodium membrane protein, unknown function										4	3	2208	2208	735	12	null	null	null	null	null	null	null	PYYM_0406200	conserved Plasmodium protein, unknown function	PCHAS_040470	conserved Plasmodium protein, unknown function	PF3D7_0305300	conserved Plasmodium membrane protein, unknown function	PVX_119390	hypothetical protein, conserved,PV1H14185_P
CL1d	PBANKA_040880	conserved Plasmodium protein, unknown function	1.04569	0.775473	-0.071256	0.00901528	-0.0145788	0.00762574										PF3D7_0310800	conserved Plasmodium protein, unknown function										4	1	330	330	109	2	HMM: MSMFLNIVILFDTASVVFLL, NN: MSMFLNIVILFDTASVVFLLITFLMLTF	null	null	null	null	null	null	PYYM_0411400	conserved Plasmodium protein, unknown function	PCHAS_040970	conserved Plasmodium protein, unknown function	PF3D7_0310800	conserved Plasmodium protein, unknown function	PVX_119645	hypothetical protein, conserved
CL1d	PBANKA_041410	inorganic pyrophosphatase, putative	0.966787	0.405584	0	0	7.94729e-08	0.000704487		"+1,2	Gc1,	"+1				Gc1		PF3D7_0316300.1	inorganic pyrophosphatase, putative	"+4,5	Gc5Gm5					"+7			4	3	1104	1104	367	0	null	inorganic diphosphatase activity, magnesium ion binding	phosphate-containing compound metabolic process	cytoplasm	inorganic diphosphatase activity, magnesium ion binding	phosphate-containing compound metabolic process	cytoplasm	PYYM_0416900	inorganic pyrophosphatase, putative	PCHAS_041500	inorganic pyrophosphatase, putative	PF3D7_0316300.1; PF3D7_0316300.2	inorganic pyrophosphatase, putative; inorganic pyrophosphatase, putative	PVX_095420	inorganic pyrophosphatase, putative
CL1d	PBANKA_041460	40S ribosomal protein S15A, putative	0.853442	0.512771	0.230124	-0.832514	-0.509357	-0.87909		"+1,2	Gc1	"+1			R1,T1			PF3D7_0316800	40S ribosomal protein S15A, putative	"+4,5	Gc4,5Gm4				"+6				4	2	393	393	130	0	null	structural constituent of ribosome	translation	intracellular, ribosome	structural constituent of ribosome	translation	intracellular, ribosome	PYYM_0417400	40S ribosomal protein S15A, putative	PCHAS_041550	40S ribosomal protein S15A, putative	PF3D7_0316800	40S ribosomal protein S15A, putative	PVX_095390	40S ribosomal protein S15Aa, putative
CL1d	PBANKA_041720	conserved Plasmodium protein, unknown function	1.31062	0.173098	1.58946e-07	0	0.0235354	0										PF3D7_0904200	conserved Plasmodium protein, unknown function								Gc7,		4	2	861	861	286	1	HMM: MNLVHFILPILFLQACVVISS, NN: MNLVHFILPILFLQACVVISS	null	null	null	null	null	null	PYYM_0420000	conserved Plasmodium protein, unknown function	PCHAS_041810	conserved Plasmodium protein, unknown function	PF3D7_0904200	conserved Plasmodium protein, unknown function	PVX_098655	hypothetical protein, conserved
CL1d	PBANKA_051360	adenosine deaminase, putative (ADA)	1.23271	0.625086	-0.125512	-0.179313	-0.188578	-0.0715392		"+1,2	Gc1	"+1		"+1				PF3D7_1029600	adenosine deaminase, putative	"+4,5	Gc4Gm4		"+6	"+6	"+6	"+7			5	1	1092	1092	363	0	null	deaminase activity	purine ribonucleoside monophosphate biosynthetic process	null	deaminase activity	purine ribonucleoside monophosphate biosynthetic process	null	PYYM_0514000	adenosine deaminase, putative (ADA)	PCHAS_051370	adenosine deaminase, putative (ADA)	PF3D7_1029600	adenosine deaminase (ADA)	PVX_111245	adenosine deaminase, putative
CL1d	PBANKA_051630	DER1-like protein, putative	1.02277	0.639373	0.0206112	0	0.0042123	0.000243306			Gc2							PF3D7_1032500	DER1-like protein, putative (Der1-2)					"+6					5	3	786	786	261	5	HMM: MDLSGPEVWYNNLPNVTKYMIIIIFLVTLLITCNLL, NN: MDLSGPEVWYNNLPNVTKYMIIIIFLVTLLITCNLL	null	null	null	null	null	null	PYYM_0516800; PYYM_1333500	DER1-like protein, putative; derlin-1, putative (DER1-1)	PCHAS_051640; PCHAS_133640	DER1-like protein, putative; derlin-1, putative (DER1-1)	PF3D7_1032500; PF3D7_1468500	DER1-like protein, putative (Der1-2); derlin-1 (DER1-1)	PVX_111100; PVX_117040	hypothetical protein, conserved; derlin-1, putative (DER1-1)
CL1d	PBANKA_052470	Plasmodium exported protein, unknown function	1.11813	0.305998	0.0415963	0.0020808	0.00103021	0.0108333										no pf ortholog	no_pf_ortho_annotation										5	2	2781	2781	926	2	null	null	null	null	null	null	null	PYYM_0525200	Plasmodium exported protein, unknown function	PCHAS_052490	Plasmodium exported protein, unknown function	no pf orthologs	no pf orthologs	PVX_097557; PVX_101555	Plasmodium exported protein, unknown function; hypothetical protein
CL1d	PBANKA_060280	ubiquitin-conjugating enzyme e2, putative (UBC)	0.989326	0.768171	-0.0459725	0.119768	0.109214	0.0565251		"+1	Gc1	"+1						PF3D7_1203900	ubiquitin conjugating enzyme E2, putative (UBC)	S5									6	5	444	444	147	0	null	ubiquitin-protein ligase activity	post-translational protein modification, regulation of protein metabolic process	cytoplasm	acid-amino acid ligase activity	null	null	PYYM_0604400	ubiquitin-conjugating enzyme e2, putative	PCHAS_060460	ubiquitin-conjugating enzyme e2, putative	PF3D7_1203900	ubiquitin conjugating enzyme E2 (UBC)	PVX_084235	ubiquitin-conjugating enzyme E2 4, putative
CL1d	PBANKA_060740	conserved Plasmodium protein, unknown function	0.747115	0.662411	3.97364e-08	0	0.018247	0			Gc♂2					Gc1		PF3D7_1208900	conserved Plasmodium protein, unknown function	"+4,	Gc5								6	1	4218	4218	1405	0	null	catalytic activity	null	null	catalytic activity	null	null	PYYM_0609100	conserved Plasmodium protein, unknown function	PCHAS_060920	conserved Plasmodium protein, unknown function	PF3D7_1208900	conserved Plasmodium protein, unknown function	PVX_084475	hypothetical protein, conserved
CL1d	PBANKA_060910	conserved Plasmodium protein, unknown function	0.801161	0.528709	0.00441563	0	2.14577e-06	0										PF3D7_1210600	conserved Plasmodium protein, unknown function										6	1	3510	3510	1169	0	null	null	null	null	null	null	null	PYYM_0610800	conserved Plasmodium protein, unknown function	PCHAS_061090	conserved Plasmodium protein, unknown function	PF3D7_1210600	conserved Plasmodium protein, unknown function	PVX_084565	hypothetical protein, conserved
CL1d	PBANKA_061720	40S ribosomal protein S10, putative	1.03709	0.731047	0.0217905	0	0.000161727	0		"+1,2	Gc1,2	"+1	"+1					PF3D7_0719700	40S ribosomal protein S10, putative	"+4,5	Gc4,5Gm5				"+6	"+7			6	3	414	414	137	0	null	null	null	null	null	null	null	PYYM_0619000	40S ribosomal protein S10, putative	PCHAS_061890	40S ribosomal protein S10, putative	PF3D7_0719700	40S ribosomal protein S10, putative	PVX_096335	40S ribosomal protein S10, putative
CL1d	PBANKA_061840	conserved Plasmodium protein, unknown function	0.818339	0.599038	0.0121507	-0.0373378	0.0529307	0.00182207										PF3D7_0720900	conserved Plasmodium protein, unknown function										6	4	597	597	198	0	null	null	null	null	null	null	null	PYYM_0620200	conserved Plasmodium protein, unknown function	PCHAS_062010	conserved Plasmodium protein, unknown function	PF3D7_0720900	conserved Plasmodium protein, unknown function	PVX_096289	hypothetical protein
CL1d	PBANKA_062140	conserved Plasmodium protein, unknown function	0.971126	0.781992	0.0994138	-0.191977	-0.0993615	-0.0523968		"+2		"+1						PF3D7_0723900	conserved Plasmodium protein, unknown function	T5						"+7			6	4	3399	3399	1132	0	null	nucleic acid binding	null	null	nucleic acid binding	null	null	PYYM_0623200	conserved Plasmodium protein, unknown function	PCHAS_062310	conserved Plasmodium protein, unknown function	PF3D7_0723900	conserved Plasmodium protein, unknown function	PVX_096150	hypothetical protein, conserved
CL1d	PBANKA_062240	kinesin, putative	1.11414	0.636654	0	0	0.0125044	0										PF3D7_0724900	kinesin-like protein, putative				"+6				Gc7,		6	1	6342	6342	2113	0	null	ATP binding, microtubule motor activity	microtubule-based movement	null	ATP binding, microtubule motor activity	microtubule-based movement	null	PYYM_0624200	kinesin, putative	PCHAS_062410	kinesin, putative	PF3D7_0724900	kinesin-like protein, putative	PVX_096095	kinesin, putative
CL1d	PBANKA_070410	ubiquitin conjugation factor E4 B, putative (UBE4B)	0.939068	0.415091	0	0	-2.78155e-07	0		2	Gc2	"+1						PF3D7_0826500	ubiquitination-mediated degradation component, putative	"+4,	Gc4,								7	1	3657	3657	1218	0	null	protein binding, ubiquitin-protein ligase activity, ubiquitin-ubiquitin ligase activity	protein ubiquitination, ubiquitin-dependent protein catabolic process	ubiquitin ligase complex	ubiquitin-protein ligase activity, ubiquitin-ubiquitin ligase activity	protein ubiquitination, ubiquitin-dependent protein catabolic process	ubiquitin ligase complex	PYYM_0704300	ubiquitin conjugation factor E4 B, putative (UBE4B)	PCHAS_093390	ubiquitin conjugation factor E4 B, putative (UBE4B)	PF3D7_0826500	ubiquitin conjugation factor E4 B, putative (UBE4B)	PVX_089035	ubiquitin conjugation factor E4 B, putative (UBE4B)
CL1d	PBANKA_070800	protein transport protein Sec23, putative (SEC23)	0.837519	0.378988	-0.000985583	0	0.0125047	0.000704487		"+1,2	Gc1,2	"+1						PF3D7_0822600	protein transport protein Sec23 (SEC23)	"+4,5	Gc4,5Gm5				"+6	"+7			7	2	2280	2280	759	0	null	protein binding, zinc ion binding	ER to Golgi vesicle-mediated transport, intracellular protein transport	COPII vesicle coat, Maurer's cleft	zinc ion binding	ER to Golgi vesicle-mediated transport, intracellular protein transport	COPII vesicle coat	PYYM_0708200	protein transport protein Sec23, putative (SEC23)	PCHAS_071730	protein transport protein Sec23, putative (SEC23)	PF3D7_0822600	protein transport protein Sec23 (SEC23)	PVX_089235	protein transport protein Sec23A, putative
CL1d	PBANKA_071280	conserved protein, unknown function	0.860882	0.523091	-0.00331918	-0.109223	-0.0620856	-0.212361										PF3D7_0818000	conserved Plasmodium protein, unknown function										7	1	1086	1086	361	0	null	null	null	null	null	null	null	PYYM_0712900	conserved protein, unknown function	PCHAS_072190	conserved protein, unknown function	PF3D7_0818000	conserved protein, unknown function	PVX_089515	conserved protein, unknown function
CL1d	PBANKA_071330	protein kinase c inhibitor-like protein, putative	0.849564	0.627772	-0.0491048	0.00936655	0.0100261	0.000243306			Gc1,	"+1						PF3D7_0817500	protein kinase c inhibitor-like protein, putative	"+4,						"+7			7	6	561	561	186	0	HMM: MGLKLILAYLILYLDLMKPGFGL, NN: MGLKLILAYLILYLDLMKPGFGL	catalytic activity	null	null	catalytic activity	null	null	PYYM_0713400	protein kinase c inhibitor-like protein, putative	PCHAS_072240	protein kinase c inhibitor-like protein, putative	PF3D7_0817500	protein kinase c inhibitor-like protein, putative	PVX_089540	protein kinase C inhibitor, putative,14 kDa zinc-binding protein, putative
CL1d	PBANKA_072040	conserved Plasmodium protein, unknown function	1.07937	0.665384	0.0433174	0	-0.0542672	0.000342449										PF3D7_0418300	conserved Plasmodium protein, unknown function										7	1	2004	2004	667	0	null	null	null	null	null	null	null	PYYM_0720400	conserved Plasmodium protein, unknown function	PCHAS_072940	conserved Plasmodium protein, unknown function	PF3D7_0418300	conserved Plasmodium protein, unknown function	PVX_090005	hypothetical protein
CL1d	PBANKA_080140	conserved Plasmodium protein, unknown function	0.960119	0.492804	2.34445e-06	0	0.00738537	0		2								PF3D7_0703700	conserved Plasmodium protein, unknown function	"+4,						"+7			8	1	612	612	203	0	HMM: MNYIIKLLVALALFNVVCEGH, NN: MNYIIKLLVALALFNVVCEGH	null	null	null	null	null	null	PYYM_0804000	conserved Plasmodium protein, unknown function	PCHAS_080170	conserved Plasmodium protein, unknown function	PF3D7_0703700	conserved Plasmodium protein, unknown function	PVX_087725	hypothetical protein, conserved
CL1d	PBANKA_080640	conserved protein, unknown function	0.992437	0.691841	0	0	-4.37101e-07	0										PF3D7_0318900	conserved protein, unknown function							"+7			8	3	1272	1272	423	2	HMM: MEKFRIFVLFFIVYISYFLVQSK, NN: MEKFRIFVLFFIVYISYFLVQSK	null	null	null	null	null	null	PYYM_0809400	conserved protein, unknown function	PCHAS_080670	conserved protein, unknown function	PF3D7_0318900	conserved protein, unknown function	PVX_095290	hypothetical protein, conserved
CL1d	PBANKA_081050	apoptosis-related protein, putative	0.390037	0.248945	0.0856491	-0.357682	-0.0978707	-0.240969			Gc♀2							PF3D7_0909300	apoptosis-related protein, putative (ARP)										8	7	396	396	131	0	null	DNA binding	null	null	DNA binding	null	null	PYYM_0813500	apoptosis-related protein, putative	PCHAS_081080	apoptosis-related protein, putative	PF3D7_0909300	apoptosis-related protein (ARP)	PVX_098905	apoptosis-related protein, putative
CL1d	PBANKA_081070	subpellicular microtubule protein 1, putative (SPM1)	0.982437	0.179965	0.00299573	0	7.94729e-08	0				"+1						PF3D7_0909500	subpellicular microtubule protein 1, putative (SPM1)		Gc4,				"+6		Gc7,		8	1	990	990	329	0	null	null	null	null	null	null	null	PYYM_0813700	subpellicular microtubule protein 1, putative (SPM1)	PCHAS_081100	subpellicular microtubule protein 1, putative (SPM1)	PF3D7_0909500	subpellicular microtubule protein 1, putative (SPM1)	PVX_098915; PVX_135260	hypothetical protein, conserved; hypothetical protein, truncated
CL1d	PBANKA_081280	GTP-binding protein, putative	0.816729	0.683616	1.98682e-06	0	1.19209e-07	0										PF3D7_0911700	GTP binding protein, putative										8	1	2835	2835	944	1	HMM: MIYNLSFWRILRISIFIIFLFNFTY, NN: MIYNLSFWRILRISIFIIFLFNFTYVC	GTP binding, GTPase activity	null	null	GTP binding, GTPase activity	null	null	PYYM_0815800	GTP-binding protein, putative	PCHAS_081310	GTP-binding protein, putative	PF3D7_0911700	GTP binding protein, putative	PVX_099025	GTP-binding protein, putative
CL1d	PBANKA_081350	conserved Plasmodium protein, unknown function	0.972249	0.646935	0.0572604	-0.0347482	-0.0402949	0.00194426		"+1,2	Gc♂2	"+1						PF3D7_0912500	conserved Plasmodium protein, unknown function	"+4,									8	8	744	744	247	0	null	nucleic acid binding	null	nucleus	nucleic acid binding	null	null	PYYM_0816500	conserved Plasmodium protein, unknown function	PCHAS_081380	conserved Plasmodium protein, unknown function	PF3D7_0912500	conserved Plasmodium protein, unknown function	PVX_099060	hypothetical protein, conserved
CL1d	PBANKA_081400	conserved Plasmodium protein, unknown function	1.02853	0.82136	0.000332157	0	0.0096881	0		2								PF3D7_0913000	conserved Plasmodium protein, unknown function	"+4,									8	5	438	438	145	0	null	null	null	null	null	null	null	PYYM_0817000	conserved Plasmodium protein, unknown function	PCHAS_081430	conserved Plasmodium protein, unknown function	PF3D7_0913000	conserved Plasmodium protein, unknown function	PVX_099085	hypothetical protein, conserved
CL1d	PBANKA_081930	eukaryotic translation initiation factor 3 subunit 5, putative	1.24148	0.630575	0	0	3.97364e-07	0		"+1,2	Gc1,2	"+1			"+1	Gc1		PF3D7_0918300	eukaryotic translation initiation factor 3 subunit 5, putative	"+4,5	Gc4,5Gm5								8	2	942	942	313	0	null	null	null	null	protein binding	null	null	PYYM_0822300	eukaryotic translation initiation factor 3 subunit 5, putative	PCHAS_081960	eukaryotic translation initiation factor 3 subunit 5, putative	PF3D7_0918300	eukaryotic translation initiation factor 3 subunit 5, putative	PVX_099335	eukaryotic translation initiation factor 3 subunit 5, putative
CL1d	PBANKA_082310	S-adenosylmethionine synthetase, putative	0.709747	0.307183	-0.106161	-0.000531952	0.0462858	-0.0226376		"+1,2		"+1						PF3D7_0922200	S-adenosylmethionine synthetase (SAMS)	"+4,5	Gc4Gm4				"+6				8	1	1209	1209	402	0	null	ATP binding, methionine adenosyltransferase activity	one-carbon metabolic process	null	ATP binding, methionine adenosyltransferase activity	S-adenosylmethionine biosynthetic process, methanogenesis	null	PYYM_0826100	S-adenosylmethionine synthetase, putative	PCHAS_082340	S-adenosylmethionine synthetase, putative	PF3D7_0922200	S-adenosylmethionine synthetase (SAMS)	PVX_099525	S-adenosylmethionine synthetase, putative
CL1d	PBANKA_082480	RNA-binding protein, putative	0.862453	0.604707	0.010298	0	0.0303576	0		"+1,	Gc2							PF3D7_0923900	RNA binding protein, putative	"+4,	Gc5Gm5								8	6	600	600	199	0	null	nucleic acid binding	null	null	nucleic acid binding	null	null	PYYM_0827800	RNA-binding protein, putative	PCHAS_082510	RNA-binding protein, putative	PF3D7_0923900	RNA binding protein, putative	PVX_099605	RNA-binding protein, putative
CL1d	PBANKA_083020	high molecular weight rhoptry protein 2, putative (RhopH2)	0.637692	0.417744	-0.0260421	-0.0870531	-0.116051	-0.129265		"+1,2	Gc2		"+1		"+1	Gc1		PF3D7_0929400	high molecular weight rhoptry protein 2 (RhopH2)	"+4,5	Gc4,					"+7			8	10	4065	4065	1354	0	HMM: MVKLSGIILLSLVWLKLNNSY, NN: MVKLSGIILLSLVWLKLNNSY	null	null	null	null	null	null	PYYM_0833200	high molecular weight rhoptry protein 2, putative (RhopH2)	PCHAS_083050	high molecular weight rhoptry protein 2, putative (RhopH2)	PF3D7_0929400	high molecular weight rhoptry protein 2 (RhopH2)	PVX_099930	high molecular weight rhoptry protein 2 (RhopH2)
CL1d	PBANKA_083320	peptide release factor, putative	0.746247	0.240238	0.0383187	-0.0711614	-0.196023	0.00143933										PF3D7_0932400	peptide release factor, putative							S7T7			8	2	1263	1263	420	0	null	translation release factor activity, codon specific	translational termination	cytoplasm	translation release factor activity	translational termination	cytoplasm	PYYM_0836300	peptide release factor, putative	PCHAS_083350; PCHAS_101690	peptide release factor, putative; peptide chain release factor 1, putative	PF3D7_0932400; PF3D7_1428600	peptide release factor, putative; peptide chain release factor 1, putative	PVX_085115; PVX_087085	peptide chain release factor 1, putative; peptide release factor, putative
CL1d	PBANKA_090140	mitochondrial ATP synthase delta subunit, putative	1.22333	0.523463	0	0	8.34465e-07	0										PF3D7_1147700	mitochondrial ATP synthase delta subunit, putative		Gc4,								9	3	465	465	154	0	null	hydrogen ion transporting ATP synthase activity, rotational mechanism, proton-transporting ATPase activity, rotational mechanism	ATP synthesis coupled proton transport	mitochondrion, proton-transporting ATP synthase complex, catalytic core F(1)	null	ATP synthesis coupled proton transport	null	PYYM_0902300	mitochondrial ATP synthase delta subunit, putative	PCHAS_070260	mitochondrial ATP synthase delta subunit, putative	PF3D7_1147700	mitochondrial ATP synthase delta subunit, putative	PVX_092970	hypothetical protein, conserved
CL1d	PBANKA_090650	60S ribosomal protein L28, putative	0.968796	0.848241	0.0180817	0	0.0089368	0		"+1,2	Gc2	"+1						PF3D7_1142500	60S ribosomal protein L28, putative	"+4,5	Gc4,5Gm5				"+6	"+7			9	3	381	381	126	0	null	structural constituent of ribosome	translation	intracellular, ribosome	null	null	null	PYYM_0907400	60S ribosomal protein L28, putative	PCHAS_070770	60S ribosomal protein L28, putative	PF3D7_1142500	60S ribosomal protein L28, putative	PVX_092730	60S ribosomal protein L28, putative
CL1d	PBANKA_091340	protein phosphatase 2C, putative	1.01213	0.553075	-0.00258863	-0.0244232	0.0223492	0.000243306		"+1,2								no pf ortholog	no_pf_ortho_annotation										9	1	1734	1734	577	0	HMM: MGGLCHELRLWKRISSKSVLLCLAILIISILVDNNNVLCQ, NN: MGGLCHELRLWKRISSKSVLLCLAILIISILV	catalytic activity	null	null	catalytic activity	null	null	PYYM_0914400	protein phosphatase 2C, putative	PCHAS_093260	protein phosphatase 2C, putative	no pf orthologs	no pf orthologs	PVX_092365	protein phosphatase 2C domain containing protein
CL1d	PBANKA_091810	60S ribosomal protein L38e, putative	1.17966	0.65894	0	0	3.25839e-06	0		"+1,2	Gc2	"+1		"+1				PF3D7_1130100	60S ribosomal protein L38e, putative	"+4,5	Gc4,5Gm5		"+6						9	1	246	246	81	0	null	structural constituent of ribosome	translation	intracellular, ribosome	structural constituent of ribosome	translation	intracellular, ribosome	PYYM_0919200	60S ribosomal protein L38e, putative	PCHAS_092800	60S ribosomal protein L38e, putative	PF3D7_1130100	60S ribosomal protein L38e, putative	PVX_092115	60S ribosomal protein L38-1, putative
CL1d	PBANKA_091880	RNA methyltransferase, putative	1.08893	0.725023	0	0	-5.96046e-07	0		2								PF3D7_1129400	RNA methyltransferase, putative	"+4,						"+7			9	1	1854	1854	617	0	null	RNA binding, S-adenosylmethionine-dependent methyltransferase activity	rRNA processing	null	RNA binding, S-adenosylmethionine-dependent methyltransferase activity	rRNA processing	null	PYYM_0919900; PYYM_1449400	RNA methyltransferase, putative; sun-family protein, putative	PCHAS_092730; PCHAS_144750	RNA methyltransferase, putative; sun-family protein, putative	PF3D7_1129400; PF3D7_1230600	RNA methyltransferase, putative; sun-family protein, putative	PVX_092085; PVX_124170	proliferating-cell nucleolar antigen p120, putative; sun-family protein, putative
CL1d	PBANKA_091910	parasitophorous vacuolar protein 1, putative (PV1)	0.918057	0.715385	0	0	1.98682e-07	0		"+1,2	Gc1,2	"+1			"+1	Gc1		PF3D7_1129100	parasitophorous vacuolar protein 1 (PV1)	"+4,5	Gc4,5Gm5								9	1	1167	1167	388	0	HMM: MMIKVALAIFLSIIPAYAI, NN: MMIKVALAIFLSIIPAYAI	null	null	null	null	null	null	PYYM_0920200	parasitophorous vacuolar protein 1, putative (PV1)	PCHAS_092700	parasitophorous vacuolar protein 1, putative (PV1)	PF3D7_1129100	parasitophorous vacuolar protein 1 (PV1)	PVX_092070	hypothetical protein, conserved
CL1d	PBANKA_091930	spermidine synthase, putative	1.17114	0.587843	0.0160937	-0.00118673	-0.0339652	0.00109935		"+1,2	Gc2	"+1						PF3D7_1129000	spermidine synthase (SpdSyn)	"+4,5	Gc5Gm5		"+6	"+6	"+6	"+7			9	4	966	966	321	1	null	catalytic activity	null	null	catalytic activity	null	null	PYYM_0920800	spermidine synthase, putative	PCHAS_092510	spermidine synthase, putative	PF3D7_1129000	spermidine synthase (SpdSyn)	PVX_092065	spermidine synthase, putative
CL1d	PBANKA_092130	deoxyuridine 5'-triphosphate nucleotidohydrolase, putative	0.887272	0.591493	1.19209e-07	0	0.00738271	0		"+1,2	Gc2	"+1						PF3D7_1127100	deoxyuridine 5'-triphosphate nucleotidohydrolase (dUTPase)	"+4,	Gc5Gm5				"+6	"+7			9	1	528	528	175	0	null	hydrolase activity	dUTP metabolic process	null	hydrolase activity	dUTP metabolic process	null	PYYM_0922700	deoxyuridine 5'-triphosphate nucleotidohydrolase, putative	PCHAS_092310	deoxyuridine 5'-triphosphate nucleotidohydrolase, putative	PF3D7_1127100	deoxyuridine 5'-triphosphate nucleotidohydrolase (dUTPase)	PVX_091970	deoxyuridine 5'-triphosphate nucleotidohydrolase, putative
CL1d	PBANKA_092290	mitochondrial inner membrane translocase subunit TIM44, putative	0.803202	0.489258	6.35783e-07	0	-4.76837e-07	0										PF3D7_1125400	mitochondrial inner membrane translocase subunit tim44, putative							"+7			9	2	1323	1323	440	0	null	P-P-bond-hydrolysis-driven protein transmembrane transporter activity	intracellular protein transport	mitochondrial inner membrane presequence translocase complex	P-P-bond-hydrolysis-driven protein transmembrane transporter activity	intracellular protein transport	mitochondrial inner membrane presequence translocase complex	PYYM_0924300	mitochondrial inner membrane translocase subunit TIM44, putative	PCHAS_092150	mitochondrial inner membrane translocase subunit TIM44, putative	PF3D7_1125400	mitochondrial inner membrane translocase subunit TIM44, putative	PVX_091890	mitochondrial inner membrane translocase subunit TIM44, putative
CL1d	PBANKA_092350	nuclear preribosomal assembly protein, putative	1.02474	0.359375	-0.0495838	0	3.97364e-08	0										PF3D7_1124800	nuclear preribosomal assembly protein, putative	"+4,									9	3	741	741	246	0	null	null	ribosome biogenesis	nucleus	null	ribosome biogenesis	nucleus	PYYM_0924900	nuclear preribosomal assembly protein, putative	PCHAS_092090	nuclear preribosomal assembly protein, putative	PF3D7_1124800	nuclear preribosomal assembly protein, putative	PVX_091855	ribosome biogenesis regulatory protein (RRS1), putative
CL1d	PBANKA_092400	conserved Plasmodium protein, unknown function	0.530042	0.159278	0	-0.221421	-7.15256e-07	0										PF3D7_1124300	conserved Plasmodium protein, unknown function	"+4,									9	3	1434	1434	477	0	null	null	null	nucleus	null	null	null	PYYM_0925400	conserved Plasmodium protein, unknown function	PCHAS_092040	conserved Plasmodium protein, unknown function	PF3D7_1124300	conserved Plasmodium protein, unknown function	PVX_091830	hypothetical protein, conserved
CL1d	PBANKA_092820	conserved Plasmodium protein, unknown function	0.705042	0.222249	-0.0648831	-0.0542974	0.0156431	0.0132175		2	Gc2	"+1						PF3D7_1120000	conserved Plasmodium protein, unknown function	"+4,5	Gc4,Gm5					"+7			9	6	2367	2367	788	0	null	null	null	null	null	null	null	PYYM_0929600	conserved Plasmodium protein, unknown function	PCHAS_091610	conserved Plasmodium protein, unknown function	PF3D7_1120000	conserved Plasmodium protein, unknown function	PVX_091635	hypothetical protein, conserved
CL1d	PBANKA_092960	pre-RNA processing ribonucleoprotein, putative	0.997905	0.570799	0.0109919	0	0.0151976	0.0007569							"+1			PF3D7_1118500	box C/D snoRNP rRNA 2'-O-methylation factor, putative	"+4,	Gc4,5							"+7	9	1	1500	1500	499	0	null	null	null	null	null	null	null	PYYM_0931000	pre-RNA processing ribonucleoprotein, putative	PCHAS_091470	pre-RNA processing ribonucleoprotein, putative	PF3D7_1118500	box C/D snoRNP rRNA 2'-O-methylation factor, putative	PVX_091560	nucleolar protein NOP56, putative,SIK1 protein, putative
CL1d	PBANKA_093120	heat shock protein 101, putative	0.896264	0.664622	0.0538559	-0.132437	-0.0995636	-0.011245		"+1,2	Gc♂2				S1			PF3D7_0816600	ClpB protein, putative (ClpB1)	"+4,5	Gc4,5					"+7			9	4	2724	2724	907	1	HMM: MVRNIAKNYLFVIVLLLSVLKVDIAV, NN: MVRNIAKNYLFVIVLLLSVLKVDIAV	ATP binding, nucleoside-triphosphatase activity, protein binding	protein metabolic process	null	ATP binding, nucleoside-triphosphatase activity, nucleotide binding	protein metabolic process	null	PYYM_0714300; PYYM_0932600	ClpB protein, putative; heat shock protein 101, putative	PCHAS_072330; PCHAS_091310	ClpB protein, putative; heat shock protein 101, putative	PF3D7_0816600; PF3D7_1116800	ClpB protein, putative (ClpB1); heat shock protein 101 (HSP101)	PVX_089580; PVX_091470	chaperone clpB 1, putative; heat shock protein 101, putative
CL1d	PBANKA_093300	serine/threonine protein kinase, puative	0.829437	0.506975	-0.0149657	0.00337021	-0.0284911	0										PF3D7_1114700	serine/threonine protein kinase, putative (CLK3)							"+7			9	9	2121	2121	706	0	null	ATP binding, protein serine/threonine kinase activity, protein tyrosine kinase activity	protein phosphorylation	null	ATP binding, protein kinase activity, protein tyrosine kinase activity	protein phosphorylation	null	PYYM_0934400	serine/threonine protein kinase, puative	PCHAS_091130	serine/threonine protein kinase, puative	PF3D7_1114700	serine/threonine protein kinase, putative (CLK3)	PVX_091375	serine/threonine-protein kinase PRP4K, putative
CL1d	PBANKA_093450	protein tyrosine phosphatase, putative	1.08992	0.747559	0.00685569	-0.189056	-0.0186751	-0.0519278			Gc1							PF3D7_1113100	protein tyrosine phosphatase (PRL)	"+5	Gc5								9	1	666	666	221	0	null	protein tyrosine/serine/threonine phosphatase activity	protein dephosphorylation	null	phosphatase activity, protein tyrosine/serine/threonine phosphatase activity	dephosphorylation, protein dephosphorylation	null	PYYM_0935900	protein tyrosine phosphatase, putative	PCHAS_090980	protein tyrosine phosphatase, putative	PF3D7_1113100	protein tyrosine phosphatase (PRL)	PVX_091305	protein tyrosine phosphatase, putative
CL1d	PBANKA_093850	succinyl-CoA synthetase alpha subunit, putative	1.19673	0.675111	-0.0169595	0	0.0149276	0.00275981		2	Gc♀2	"+1						PF3D7_1108500	succinyl-CoA synthetase alpha subunit, putative	"+4,	Gc4,5Gm5				"+6	"+7			9	3	990	990	329	0	null	binding, catalytic activity	metabolic process	null	catalytic activity, cofactor binding	metabolic process	null	PYYM_0940100	succinyl-CoA synthetase alpha subunit, putative	PCHAS_090580	succinyl-CoA synthetase alpha subunit, putative	PF3D7_1108500	succinyl-CoA synthetase alpha subunit, putative	PVX_091100	succinyl-CoA synthetase alpha subunit, putative
CL1d	PBANKA_093910	transcription factor with AP2 domain(s), putative (ApiAP2)	0.859583	0.420343	-0.0308777	0	0.0157644	0.000342449		"+1								PF3D7_1107800	transcription factor with AP2 domain(s) (ApiAP2)	S5									9	3	4656	4656	1551	0	null	sequence-specific DNA binding transcription factor activity	regulation of transcription, DNA-dependent	null	sequence-specific DNA binding transcription factor activity	null	null	PYYM_0940700	transcription factor with AP2 domain(s), putative (ApiAP2)	PCHAS_090520	transcription factor with AP2 domain(s), putative (ApiAP2)	PF3D7_1107800	transcription factor with AP2 domain(s) (ApiAP2)	PVX_091065	transcription factor with AP2 domain(s), putative (ApiAP2)
CL1d	PBANKA_100140	splicing factor, putative	1.21077	0.681759	-0.0329413	0	0.00738267	0										PF3D7_0403700	CGI-201 protein, short form	"+4,									10	6	2052	2052	683	0	null	null	RNA processing	intracellular	null	RNA processing	intracellular	PYYM_1002800	splicing factor, putative	PCHAS_100230	splicing factor, putative	PF3D7_0403700	CGI-201 protein, short form	PVX_001060	splicing factor, putative,CGI-201 protein, short form, putative,crooked neck-like protein 1, putative
CL1d	PBANKA_100400	cytosolic glyoxalase II, putative	0.74394	0.474729	0.0254853	0.0142593	-0.0113589	0.000585755		2	Gc♀2	"+1						PF3D7_0406400	cytosolic glyoxalase II (cGloII)										10	7	792	792	263	0	null	hydroxyacylglutathione hydrolase activity, zinc ion binding	null	null	hydrolase activity, hydroxyacylglutathione hydrolase activity, zinc ion binding	glutathione biosynthetic process	null	PYYM_1005400	cytosolic glyoxalase II, putative	PCHAS_100490	cytosolic glyoxalase II, putative	PF3D7_0406400	cytosolic glyoxalase II (cGloII)	PVX_000925	hydroxyacyl glutathione hydrolase, putative
CL1d	PBANKA_100480	peptidyl-tRNA hydrolase, putative	0.81837	0.206483	0.0147696	0	-0.0400631	0.0018456			Gc2							PF3D7_0407200	peptidyl-tRNA hydrolase PTH2, putative	S5						"+7			10	5	570	570	189	1	HMM: MNSDINGNITNLENDSYRMIVLVLTFLCGFILGLCF, NN: MNSDINGNITNLENDSYRMIVLVLTFLCGFILGL	aminoacyl-tRNA hydrolase activity	translation	null	aminoacyl-tRNA hydrolase activity	null	null	PYYM_1006200	peptidyl-tRNA hydrolase, putative	PCHAS_100570	peptidyl-tRNA hydrolase, putative	PF3D7_0407200	peptidyl-tRNA hydrolase PTH2, putative	PVX_000885	peptidyl-tRNA hydrolase, putative
CL1d	PBANKA_100570	conserved Plasmodium protein, unknown function	0.946009	0.507357	-0.0211381	0.00231922	0.0334913	0.0010825										PF3D7_0408100	conserved Plasmodium protein, unknown function	S5									10	1	3222	3222	1073	0	null	null	null	null	null	null	null	PYYM_1007100	conserved Plasmodium protein, unknown function	PCHAS_100660	conserved Plasmodium protein, unknown function	PF3D7_0408100	conserved Plasmodium protein, unknown function	PVX_000840	hypothetical protein, conserved
CL1d	PBANKA_101010	mitochondrial import inner membrane translocase subunit TIM17, putative (TIM17)	1.14517	0.633032	0.0524112	0.0132794	0.0405228	-0.00301977				"+1						PF3D7_1434700	mitochondrial import inner membrane translocase subunit tim17, putative										10	1	489	489	162	4	null	protein transporter activity	protein transport	mitochondrial inner membrane	null	null	null	PYYM_1011700	mitochondrial import inner membrane translocase subunit TIM17, putative (TIM17)	PCHAS_101100	mitochondrial import inner membrane translocase subunit TIM17, putative (TIM17)	PF3D7_1434700	mitochondrial import inner membrane translocase subunit TIM17, putative (TIM17)	PVX_084800	mitochondrial import inner membrane translocase subunit TIM17, putative (TIM17)
CL1d	PBANKA_101050	Hsp70/Hsp90 organizing protein, putative (HOP)	0.915486	0.569009	-0.0208833	0.01446	0.0319479	-0.00921774		"+1,2	Gc1,2	"+1			"+1	Gc1		PF3D7_1434300	Hsp70/Hsp90 organizing protein (HOP)	"+4,5	Gc4,5Gm5				"+6	"+7			10	1	1680	1680	559	0	null	null	null	cytosol	protein binding	null	null	PYYM_1012100	Hsp70/Hsp90 organizing protein, putative (HOP)	PCHAS_101140	Hsp70/Hsp90 organizing protein, putative (HOP)	PF3D7_1434300	Hsp70/Hsp90 organizing protein (HOP)	PVX_084820	hypothetical protein, conserved
CL1d	PBANKA_102520	pseudouridine synthase, putative	0.877705	0.708791	0.00299589	0	0.0217893	0		2	Gc♀2	"+1		"+1				PF3D7_1018000	tRNA pseudouridine synthase, putative										10	1	1371	1371	456	0	null	RNA binding, pseudouridine synthase activity	RNA processing, pseudouridine synthesis	null	RNA binding, pseudouridine synthase activity	RNA modification, RNA processing, pseudouridine synthesis	null	PYYM_0502700; PYYM_1027200; PYYM_1027300	tRNA pseudouridine synthase, putative; conserved Plasmodium protein, unknown function; pseudouridine synthase, putative	PCHAS_050240; PCHAS_102600	tRNA pseudouridine synthase, putative; pseudouridine synthase, putative	PF3D7_1018000; PF3D7_1417500	tRNA pseudouridine synthase, putative; pseudouridine synthase, putative	PVX_001765; PVX_085575	tRNA pseudouridine synthase, putative; tRNA pseudouridine synthase, putative
CL1d	PBANKA_103060	p1/s1 nuclease, putative	1.1887	0.438768	-0.0107581	0	-0.0484132	0.000585755		"+1,	Gc♂2	"+1						PF3D7_1411900	conserved Plasmodium protein, unknown function							"+7			10	1	987	987	328	0	HMM: MGFIKYLISCGLFSLLLLKEAVCW, NN: MGFIKYLISCGLFSLLLLKEAVCW	hydrolase activity, acting on ester bonds	null	null	endonuclease activity, nucleic acid binding	DNA catabolic process	null	PYYM_1032700	p1/s1 nuclease, putative	PCHAS_103140	p1/s1 nuclease, putative	PF3D7_1411900; PF3D7_1412000	p1/s1 nuclease, putative; p1/s1 nuclease, putative	PVX_085855; PVX_085860; PVX_249300	hypothetical protein, conserved; S1/P1 nuclease, putative; hypothetical protein
CL1d	PBANKA_103100	conserved Plasmodium protein, unknown function	1.22642	0.55904	1.58946e-07	0	0.000159224	0										PF3D7_1411500	conserved Plasmodium protein, unknown function										10	2	2850	2850	949	0	null	protein binding	RNA metabolic process	null	binding	null	null	PYYM_1033100	conserved Plasmodium protein, unknown function	PCHAS_103180	conserved Plasmodium protein, unknown function	PF3D7_1411500	conserved Plasmodium protein, unknown function	PVX_085877	conserved Plasmodium protein, unknown function
CL1d	PBANKA_110120	Plasmodium exported protein, unknown function	1.11234	0.528675	0.0448753	-0.0474607	0.0704951	0.00194426										no pf ortholog	no_pf_ortho_annotation										11	2	1086	1086	361	2	HMM: MNCIQKILYTLNFVGLLLLLNNYIFQN, NN: MNCIQKILYTLNFVGLLLLLNNYIFQN	null	null	null	null	null	null	PYYM_1103400	Plasmodium exported protein, unknown function	PCHAS_110090	Plasmodium exported protein, unknown function	no pf orthologs	no pf orthologs	no pv orthologs	no pv orthologs
CL1d	PBANKA_110300	Ser/Arg-rich splicing factor, putative	0.739306	0.29904	0.00344678	-0.00339925	-0.0433471	0.000342449		"+1,2	Gc♀2	"+1						PF3D7_0503300	Ser/Arg-rich splicing factor, putative	"+4,5	Gm5					"+7			11	1	954	954	317	0	null	nucleic acid binding	null	null	nucleic acid binding	null	null	PYYM_0923000; PYYM_1105200	RNA binding protein, putative; Ser/Arg-rich splicing factor, putative	PCHAS_092280; PCHAS_110270	RNA binding protein, putative; Ser/Arg-rich splicing factor, putative	PF3D7_0503300; PF3D7_1126800	Ser/Arg-rich splicing factor, putative; RNA binding protein, putative	PVX_091955; PVX_097740	RNA binding protein, putative; Ser/Arg-rich splicing factor, putative
CL1d	PBANKA_110500	conserved Plasmodium protein, unknown function	0.999242	0.724568	0.0970273	0.164966	0.0306736	-0.00102476										PF3D7_0505400	conserved Plasmodium protein, unknown function							"+7			11	1	2112	2112	703	0	HMM: MKIFVIFILIYYMYVTYLR, NN: MKIFVIFILIYYMYVTYLR	null	null	null	null	null	null	PYYM_1107200	conserved Plasmodium protein, unknown function	PCHAS_110470	conserved Plasmodium protein, unknown function	PF3D7_0505400	conserved Plasmodium protein, unknown function	PVX_097830	hypothetical protein, conserved
CL1d	PBANKA_110900	RNA polymerase I, putative	0.977044	0.293018	-0.0083456	0.00357656	-0.00917161	0.00391364		"+1	Gc♂2					Gc1		PF3D7_0509400	RNA polymerase I (RNAPI)										11	3	7743	7743	2580	0	null	DNA binding, DNA-directed RNA polymerase activity	transcription, DNA-dependent	null	DNA binding, DNA-directed RNA polymerase activity	null	null	PYYM_1111200	RNA polymerase I, putative	PCHAS_110870	RNA polymerase I, putative	PF3D7_0509400	RNA polymerase I (RNAPI)	PVX_098025	DNA-directed RNA polymerase I 190 kDa polypeptide, putative
CL1d	PBANKA_110970	conserved Plasmodium protein, unknown function	0.689706	-0.0613648	-0.0627313	-0.0336939	0.122696	-0.0595414										PF3D7_0510100	conserved Plasmodium protein, unknown function							S7T7			11	1	5793	5793	1930	0	null	null	null	null	null	null	null	PYYM_1111900	conserved Plasmodium protein, unknown function	PCHAS_110940	conserved Plasmodium protein, unknown function	PF3D7_0510100	conserved Plasmodium protein, unknown function	PVX_098065	hypothetical protein, conserved
CL1d	PBANKA_111050	translationally-controlled tumor protein homolog, putative (TCTP)	0.917182	0.292265	0.00784457	0.0685451	-0.0519783	0.0390829		"+1,2	Gc1	"+1						PF3D7_0511000	translationally controlled tumor protein homolog, putative	"+4	Gc4,5Gm4			"+6	"+6	"+7			11	1	516	516	171	0	null	null	null	cytoplasm	null	null	null	PYYM_1112700	translationally-controlled tumor protein homolog, putative (TCTP)	PCHAS_111020	translationally-controlled tumor protein homolog, putative (TCTP)	PF3D7_0511000	translationally-controlled tumor protein homolog (TCTP)	PVX_080685	translationally controlled tumor protein, putative
CL1d	PBANKA_112110	radical SAM protein, putative	1.09173	0.514071	0.00571076	-0.017458	0.066951	0.000378013										PF3D7_0622200	radical SAM protein, putative							"+7			11	1	2355	2355	784	0	HMM: MNSSKIKVLSLVCLVATGAY, NN: MNSSKIKVLSLVCLVATGAY	catalytic activity, iron-sulfur cluster binding	null	null	catalytic activity, iron-sulfur cluster binding, transferase activity	RNA modification, macromolecule modification	null	PYYM_1123400	radical SAM protein, putative	PCHAS_112060	radical SAM protein, putative	PF3D7_0622200	radical SAM protein, putative	PVX_114225	tRNA modifying enzyme, putative
CL1d	PBANKA_112620	4-methyl-5(B-hydroxyethyl)-thiazol monophosphate biosynthesis enzyme, putative	0.609143	0.402424	-0.138703	-0.0233512	0.0104307	0.0945815		"+1,2	Gc1,2	"+1						PF3D7_0627500	4-methyl-5(B-hydroxyethyl)-thiazol monophosphate biosynthesis enzyme	"+4,5	Gc5Gm5		"+6	"+6	"+6				11	3	570	570	189	0	null	null	null	null	null	null	null	PYYM_1128500	4-methyl-5(B-hydroxyethyl)-thiazol monophosphate biosynthesis enzyme, putative	PCHAS_112570	4-methyl-5(B-hydroxyethyl)-thiazol monophosphate biosynthesis enzyme, putative	PF3D7_0627500	4-methyl-5(B-hydroxyethyl)-thiazol monophosphate biosynthesis enzyme	PVX_114480	4-methyl-5(B-hydroxyethyl)-thiazol monophosphate biosynthesis enzyme, putative
CL1d	PBANKA_112780	DnaJ protein, putative	0.919592	0.260009	0.0264262	0.00795992	0.0193793	0.000721335		"+1,2	Gc♀2	"+1						PF3D7_0629200	DnaJ protein, putative	"+4,5	Gc4,5Gm5			"+6		"+7			11	1	1140	1140	379	0	HMM: MIQRKIYFTLVILAVLSTI, NN: MIQRKIYFTLVILAVLSTI	heat shock protein binding, unfolded protein binding	protein folding	null	heat shock protein binding, unfolded protein binding	protein folding	null	PYYM_1130100	DnaJ protein, putative	PCHAS_112730	DnaJ protein, putative	PF3D7_0629200	DnaJ protein, putative	PVX_114560	DNAJ domain protein, putative
CL1d	PBANKA_112870	phosphatidylinositol/phosphatidylcholine transfer protein, putative	0.76174	0.359752	0	0	2.70208e-06	0										PF3D7_0629900	sec14-like cytosolic factor or phosphatidylinositol/phosphatidylcholine transfer protein, putative										11	3	921	921	306	0	null	null	null	null	null	null	null	PYYM_1131000	phosphatidylinositol/phosphatidylcholine transfer protein, putative	PCHAS_112820	phosphatidylinositol/phosphatidylcholine transfer protein, putative	PF3D7_0629900	sec14-like cytosolic factor or phosphatidylinositol/phosphatidylcholine transfer protein, putative	PVX_114595	sec14-like cytosolic factor or phosphatidylinositol/phosphatidylcholine transfer protein, putative
CL1d	PBANKA_113090	methyltransferase, putative	0.999843	0.713277	-0.039355	0	2.54313e-06	0										PF3D7_1309600	ribosomal RNA methyltransferase, putative										11	2	2937	2937	978	0	null	methyltransferase activity, nucleic acid binding	rRNA methylation	nucleus	methyltransferase activity	methylation, rRNA processing	nucleus	PYYM_1133200; PYYM_1411700	methyltransferase, putative; ribosomal RNA methyltransferase, putative	PCHAS_113040; PCHAS_141000	methyltransferase, putative; ribosomal RNA methyltransferase, putative	PF3D7_1309600; PF3D7_1354300	ribosomal RNA methyltransferase, putative; large subunit rRNA methyltransferase, putative	PVX_114700; PVX_122310	FtsJ-like methyltransferase, putative; ribosomal RNA large subunit methyltransferase J, putative
CL1d	PBANKA_114400	proteasome regulatory subunit, putative	0.768872	0.462068	0.00996923	-0.0715644	0.00642904	-0.0393659		"+1,2	Gc♀2	"+1						PF3D7_1368100	proteasome regulatory subunit, putative	"+4,5	Gc4,5Gm4			"+6	"+6	"+7			11	3	936	936	311	0	null	null	null	null	protein binding	null	null	PYYM_1146300	proteasome regulatory subunit, putative	PCHAS_114350	proteasome regulatory subunit, putative	PF3D7_1368100	proteasome regulatory subunit, putative	PVX_115365	26S proteasome regulatory subunit rpn11, putative
CL1d	PBANKA_114600	conserved rodent malaria protein, unknown function	1.17064	0.723109	0.0596102	0.000728767	0.0322002	0.000684897										no pf ortholog	no_pf_ortho_annotation										11	2	1929	1929	642	0	null	null	null	null	null	null	null	PYYM_1148800	conserved rodent malaria protein, unknown function	PCHAS_114550	conserved rodent malaria protein, unknown function	no pf orthologs	no pf orthologs	no pv orthologs	no pv orthologs
CL1d	PBANKA_120270	RNA-binding protein, putative	0.85951	0.334234	0.0173629	0	-0.0636068	0.000342449		2	Gc2	"+1						PF3D7_1004400	RNA binding protein, putative	"+4,	Gc4,					"+7			12	1	2148	2148	715	0	null	nucleic acid binding	null	null	nucleic acid binding	null	null	PYYM_1205200	RNA-binding protein, putative	PCHAS_120340	RNA-binding protein, putative	PF3D7_1004400	RNA binding protein, putative	PVX_094415	hypothetical protein, conserved
CL1d	PBANKA_120720	adenylate kinase, putative (AK1)	0.824413	0.304507	5.16574e-07	0	0.00968711	-0.0106341		"+1,2	Gc2	"+1			"+1			PF3D7_1008900	adenylate kinase (AK1)	"+4,5	Gc4,5Gm5				"+6				12	2	729	729	242	0	null	ATP binding, adenylate kinase activity	nucleobase-containing compound metabolic process	cytosol	ATP binding, adenylate kinase activity, nucleobase-containing compound kinase activity, nucleotide kinase activity	nucleobase-containing compound metabolic process, nucleotide phosphorylation	null	PYYM_1209800	adenylate kinase, putative (AK1)	PCHAS_120790	adenylate kinase, putative (AK1)	PF3D7_1008900	adenylate kinase (AK1)	PVX_094660	adenylate kinase 2, putative
CL1d	PBANKA_121020	QF122 antigen, putative	1.17757	0.586151	-0.00276136	0.0107507	0.0092781	0.00304866		"+1,2	Gc1,2	"+1						PF3D7_1011800	QF122 antigen	"+4,5	Gc4,Gm5				"+6				12	1	2913	2913	970	0	null	RNA binding	null	null	RNA binding	null	null	PYYM_1212800	QF122 antigen, putative	PCHAS_121090	QF122 antigen, putative	PF3D7_1011800	QF122 antigen	PVX_094810	QF122 antigen, putative
CL1d	PBANKA_121420	ribonucleotide reductase small subunit, putative	0.922691	0.551892	0.00564833	0.0061113	0.00969128	0.000243306		"+1,2	Gc1,2							PF3D7_1015800	ribonucleotide reductase small subunit, putative	"+5	Gc5Gm5			"+6		"+7			12	5	1008	1008	335	0	null	ribonucleoside-diphosphate reductase activity, thioredoxin disulfide as acceptor, transition metal ion binding	deoxyribonucleoside diphosphate metabolic process	null	oxidoreductase activity, transition metal ion binding	deoxyribonucleoside diphosphate metabolic process, oxidation-reduction process	ribonucleoside-diphosphate reductase complex	PYYM_1216800	ribonucleotide reductase small subunit, putative	PCHAS_121490	ribonucleotide reductase small subunit, putative	PF3D7_1015800	ribonucleotide reductase small subunit, putative	PVX_095010	ribonucleotide reductase small subunit, putative
CL1d	PBANKA_121650	peptidyl-prolyl cis-trans isomerase, putative (CYP19A)	1.16062	0.698032	-0.0184426	0.00612279	0.0976984	0.028174		"+1,2	Gc1	"+1	"+1					PF3D7_0322000	peptidyl-prolyl cis-trans isomerase (CYP19A)	"+4,5	Gc4,5Gm4		"+6	"+6	"+6	"+7			12	1	513	513	170	0	null	peptidyl-prolyl cis-trans isomerase activity	null	null	peptidyl-prolyl cis-trans isomerase activity	protein folding	null	PYYM_1219100	peptidyl-prolyl cis-trans isomerase, putative (CYP19A)	PCHAS_121720	peptidyl-prolyl cis-trans isomerase, putative (CYP19A)	PF3D7_0322000	peptidyl-prolyl cis-trans isomerase (CYP19A)	PVX_095135; PVX_220290	cyclophilin, putative; cyclophilin, putative
CL1d	PBANKA_121750	conserved Plasmodium protein, unknown function	0.863056	0.38013	0.0175966	0	-5.16574e-07	0										PF3D7_0321000	conserved Plasmodium protein, unknown function							"+7			12	2	1392	1392	463	1	null	endonuclease activity	null	null	null	null	null	PYYM_1220100	conserved Plasmodium protein, unknown function	PCHAS_121820	conserved Plasmodium protein, unknown function	PF3D7_0321000	conserved Plasmodium protein, unknown function	PVX_095185	hypothetical protein, conserved
CL1d	PBANKA_121770	ATP-dependent RNA Helicase (DOZI)	0.98412	0.511403	0	0	3.17891e-07	0		2	Gc1,2	"+1						PF3D7_0320800	ATP-dependent RNA helicase, putative (DOZI)	"+4,5	Gc4,5Gm5			"+6	"+6	"+7			12	2	1302	1302	433	0	null	ATP binding, ATP-dependent helicase activity, helicase activity, nucleic acid binding	null	null	ATP binding, ATP-dependent helicase activity, helicase activity, nucleic acid binding	null	null	PYYM_1220300	ATP-dependent RNA helicase, putative,development of zygote inhibited (DOZI)	PCHAS_121840	ATP-dependent RNA helicase, putative (DOZI)	PF3D7_0320800	ATP-dependent RNA helicase, putative (DOZI)	PVX_095195	ATP-dependent RNA helicase DDX6, putative (DOZI)
CL1d	PBANKA_121930	heat shock protein 110, putative (HSP110c)	1.02284	0.534726	-0.116182	0.0573669	0.0604351	-0.016049		"+1,2	Gc1	"+1	"+1		R1,T1			PF3D7_0708800	heat shock protein 70 (HSP70-z)	"+4,5	Gc4,5Gm4			"+6	"+6				12	1	2511	2511	836	0	null	ATP binding	null	null	null	null	null	PYYM_1222000	heat shock protein 110, putative (HSP110c)	PCHAS_122000	heat shock protein 110, putative (HSP110c)	PF3D7_0708800	heat shock protein 110 (HSP110c)	PVX_087970	heat shock protein 110, putative (HSP110c)
CL1d	PBANKA_122030	lysophospholipase, putative	0.86925	0.365751	-0.0168125	0	-4.76837e-07	0		"+1,2	Gc♀2							PF3D7_0709700	lysophospholipase, putative	"+4,5				"+6	"+6	"+7	Gc7,	"+7	12	1	1134	1134	377	0	null	null	null	null	null	null	null	PYYM_1223000	lysophospholipase, putative	PCHAS_122100	lysophospholipase, putative	PF3D7_0709700	lysophospholipase, putative	PVX_088015; PVX_090280	PST-A protein; PST-A protein
CL1d	PBANKA_122160	cell division cycle ATPase, putative	1.04229	0.593225	0	0	0.0382334	0			Gc♂2							PF3D7_0711000	AAA family ATPase, CDC48 subfamily (Cdc48)	"+4,						"+7			12	1	3369	3369	1122	0	null	ATP binding, nucleoside-triphosphatase activity	null	null	ATP binding, nucleoside-triphosphatase activity, nucleotide binding	null	null	PYYM_1224300	cell division cycle ATPase, putative	PCHAS_122230	cell division cycle ATPase, putative	PF3D7_0711000	AAA family ATPase, CDC48 subfamily (Cdc48)	no pv orthologs	no pv orthologs
CL1d	PBANKA_122310	proteasome subunit alpha, putative	0.96655	0.794041	-0.0228928	-0.0584871	0.107354	0.00789241		"+1,2	Gc1	"+1						PF3D7_0807500	proteasome subunit alpha, putative	"+4,5	Gc4,5Gm4			"+6	"+6				12	3	783	783	260	0	null	threonine-type endopeptidase activity	ubiquitin-dependent protein catabolic process	proteasome core complex	endopeptidase activity, threonine-type endopeptidase activity	proteolysis involved in cellular protein catabolic process, ubiquitin-dependent protein catabolic process	proteasome core complex	PYYM_1225800	proteasome subunit alpha, putative	PCHAS_122370	proteasome subunit alpha, putative	PF3D7_0807500	proteasome subunit alpha, putative	PVX_088170	proteasome subunit alpha type 6, putative
CL1d	PBANKA_123220	FACT complex subunit SPT16 (FACT-L)	0.6117	0.495374	0.0539144	-0.390012	-0.0963906	-0.232465		"+1,2	Gc♂2					Gc1		PF3D7_0517400	FACT complex subunit SPT16, putative;with=GeneDB:PBANKA_123220 (FACT-L)	"+4,5	Gc4,5Gm5								12	3	3291	3291	1096	0	null	null	cellular process	nucleus	null	cellular process	null	PYYM_1234800	FACT complex subunit SPT16 (FACT-L)	PCHAS_123280	FACT complex subunit SPT16, putative (FACT-L)	PF3D7_0517400	FACT complex subunit SPT16, putative (FACT-L)	PVX_080380	transcriptional regulator, putative
CL1d	PBANKA_123250	eukaryotic translation initiation factor 3 subunit, putative	0.756157	0.488305	0	0	4.49022e-06	0.00051113		"+1,2	Gc1,2	"+1	"+1					PF3D7_0517700	eukaryotic translation initiation factor, putative	"+4,5	Gc4,5Gm5					"+7			12	1	2151	2151	716	0	null	RNA binding, translation initiation factor activity	translational initiation	null	RNA binding, nucleic acid binding, protein binding, translation initiation factor activity	translational initiation	null	PYYM_1235100	eukaryotic translation initiation factor 3 subunit, putative	PCHAS_123310	eukaryotic translation initiation factor 3 subunit, putative	PF3D7_0517700	eukaryotic translation initiation factor, putative	PVX_080365	Eukaryotic translation initiation factor 3 subunit 9, putative
CL1d	PBANKA_123310	proteasome subunit beta type 1, putative	0.729659	0.613828	0.0161105	-0.0163494	0.0455645	0.00128992		"+1,	Gc2							PF3D7_0518300	proteasome subunit beta type 1, putative	"+4,5	Gc5Gm5				"+6	"+7			12	4	729	729	242	0	null	threonine-type endopeptidase activity	proteolysis involved in cellular protein catabolic process	proteasome core complex	threonine-type endopeptidase activity	proteolysis involved in cellular protein catabolic process	proteasome core complex	PYYM_1235700	proteasome subunit beta type 1, putative	PCHAS_123370	proteasome subunit beta type 1, putative	PF3D7_0518300	proteasome subunit beta type 1, putative	PVX_080330	proteasome subunit beta type 1, putative
CL1d	PBANKA_123790	mitochondrial processing peptidase alpha subunit, putative	0.615278	0.252165	-0.131117	-0.0263185	-0.0305589	0.00905363		"+1	Gc1	"+1			R1,T1	Gc1		PF3D7_0523100	mitochondrial processing peptidase alpha subunit, putative	"+5	Gc4,5Gm4		"+6	"+6	"+6	T7			12	2	1605	1605	534	0	null	catalytic activity, metalloendopeptidase activity, zinc ion binding	proteolysis	null	catalytic activity, metal ion binding, metalloendopeptidase activity, zinc ion binding	proteolysis	null	PYYM_1240300	mitochondrial processing peptidase alpha subunit, putative	PCHAS_123830	mitochondrial processing peptidase alpha subunit, putative	PF3D7_0523100	mitochondrial processing peptidase alpha subunit, putative	PVX_080095	mitochondrial processing peptidase alpha subunit, putative
CL1d	PBANKA_124640	BIR protein	0.705943	0.4135	-0.0660207	0	-0.0313392	0										no pf ortholog	no_pf_ortho_annotation										12	3	957	957	318	1	null	null	null	null	null	null	null	PYYM_0003700; PYYM_0013300; PYYM_0015900; PYYM_0017400; PYYM_0021300; PYYM_0023800; PYYM_0025900; PYYM_0026400; PYYM_0026900; PYYM_0030300; PYYM_0040300; PYYM_0042900; PYYM_0043300; PYYM_0048300; PYYM_0200500; PYYM_0202200; PYYM_0318800; PYYM_0800500; PYYM_0841200; PYYM_0900200; PYYM_1101100; PYYM_1403000	YIR protein; YIR protein; YIR protein; YIR protein; YIR protein; YIR protein; YIR protein; YIR protein; YIR protein; YIR protein; YIR protein; YIR protein; YIR protein; YIR protein; YIR protein; YIR protein; YIR protein; YIR protein; YIR protein; YIR protein; YIR protein; YIR protein	no pc orthologs	no pc orthologs	no pf orthologs	no pf orthologs	no pv orthologs	no pv orthologs
CL1d	PBANKA_130140	proteosome subunit alpha type 1, putative	1.03347	0.309174	0.0345425	0	0.0203291	0.00128905		"+1,2	Gc1	"+1						PF3D7_1474800	proteosome subunit alpha type 1, putative	"+4,5	Gc4,5Gm4		"+6	"+6	"+6	S7T7			13	3	762	762	253	0	null	threonine-type endopeptidase activity	ubiquitin-dependent protein catabolic process	proteasome core complex	endopeptidase activity, threonine-type endopeptidase activity	proteolysis involved in cellular protein catabolic process, ubiquitin-dependent protein catabolic process	proteasome core complex	PYYM_1302100	proteosome subunit alpha type 1, putative	PCHAS_130460	proteosome subunit alpha type 1, putative	PF3D7_1474800	proteosome subunit alpha type 1, putative	PVX_118620	proteosome subunit alpha type 1, putative
CL1d	PBANKA_130220	translocation protein sec62, putative	0.742515	0.450404	1.58946e-07	0	-0.0217308	0.000378013		"+1,	Gc♀2							PF3D7_1438100	secretory complex protein 62 (SEC62)	"+4,5	Gc5								13	3	1143	1143	380	3	null	protein transporter activity	protein transport	integral to membrane	protein transporter activity	protein transport	integral to membrane	PYYM_1302900	translocation protein sec62, putative	PCHAS_130540	translocation protein sec62, putative	PF3D7_1438100	secretory complex protein 62 (SEC62)	PVX_118580	translocation protein sec62, putative
CL1d	PBANKA_131810	aminopeptidase P, putative (APP)	0.919068	0.295175	-0.0081298	0.00198182	-0.0372423	0		"+1,2	Gc1	"+1						PF3D7_1454400	aminopeptidase P (APP)	"+4,5	Gc4,5Gm4			"+6	"+6	"+7			13	1	2331	2331	776	0	HMM: MRINSLIYANLLLTAIHAN, NN: MRINSLIYANLLLTAIHAN	hydrolase activity	cellular process	null	hydrolase activity	cellular process	null	PYYM_1318900	aminopeptidase P, putative (APP)	PCHAS_132140	aminopeptidase P, putative (APP)	PF3D7_1454400	aminopeptidase P (APP)	PVX_117760	peptidase, putative
CL1d	PBANKA_132140	large ribosomal subunit nuclear export factor, putative (UIS20)	0.851224	0.632608	0	0	0.0151942	0										PF3D7_1457700	large ribosomal subunit nuclear export factor, putative		Gc4,								13	1	4248	4248	1415	0	null	null	null	null	null	null	null	PYYM_1322200	large ribosomal subunit nuclear export factor, putative (UIS20)	PCHAS_132470	large ribosomal subunit nuclear export factor, putative	PF3D7_1457700	large ribosomal subunit nuclear export factor, putative	PVX_117580	hypothetical protein, conserved
CL1d	PBANKA_132340	bax inhibitor 1, putative	0.733176	0.406832	-0.0336621	-0.0775894	0.0512182	-0.0750976										PF3D7_1459800	conserved Plasmodium membrane protein, unknown function							"+7			13	4	738	738	245	7	null	null	null	null	null	null	null	PYYM_1324200	bax inhibitor 1, putative	PCHAS_132670	bax inhibitor 1, putative	PF3D7_1459800	bax inhibitor 1, putative	PVX_117470	bax inhibitor 1, putative
CL1d	PBANKA_132880	conserved Plasmodium protein, unknown function	1.18095	0.643705	0.0244091	-0.00489875	0.0636318	0.00443892										PF3D7_1465400	conserved Plasmodium protein, unknown function										13	2	270	270	89	0	null	null	null	null	null	null	null	PYYM_1330500	conserved Plasmodium protein, unknown function	PCHAS_133340	conserved Plasmodium protein, unknown function	PF3D7_1465400	conserved Plasmodium protein, unknown function	PVX_117192	conserved Plasmodium protein, unknown function
CL1d	PBANKA_134030	phosphoribosylpyrophosphate synthetase, putative	0.759938	0.387432	0.00637996	0	-0.0449228	0		"+1,2	Gc1,2	"+1						PF3D7_1325100	phosphoribosylpyrophosphate synthetase	"+4,5	Gc4,5		"+6			"+7			13	1	1293	1293	430	0	null	magnesium ion binding, ribose phosphate diphosphokinase activity	nucleoside metabolic process, nucleotide biosynthetic process	null	magnesium ion binding, ribose phosphate diphosphokinase activity	nucleoside metabolic process, nucleotide biosynthetic process	null	PYYM_1342000	phosphoribosylpyrophosphate synthetase, putative	PCHAS_134490	phosphoribosylpyrophosphate synthetase, putative	PF3D7_1325100	phosphoribosylpyrophosphate synthetase	PVX_116620	phosphoribosylpyrophosphate synthetase, putative
CL1d	PBANKA_134460	conserved Plasmodium protein, unknown function	1.02879	0.537227	0	0	-3.97364e-08	0										PF3D7_1329600	conserved Plasmodium protein, unknown function							"+7		"+7	13	1	942	942	313	0	null	null	null	null	null	null	null	PYYM_1346300	conserved Plasmodium protein, unknown function	PCHAS_134920	conserved Plasmodium protein, unknown function	PF3D7_1329600	conserved Plasmodium protein, unknown function	no pv orthologs	no pv orthologs
CL1d	PBANKA_134660	glutamine--tRNA ligase, putative	0.951959	0.636618	0.0909945	-0.0693381	0.0121219	0.000342449		"+1	Gc1	"+1						PF3D7_1331700	glutaminyl-tRNA synthetase, putative	"+4,5	Gc4								13	1	2559	2559	852	0	null	ATP binding, glutamine-tRNA ligase activity	glutaminyl-tRNA aminoacylation, translation	cytoplasm	ATP binding, aminoacyl-tRNA ligase activity, glutamine-tRNA ligase activity, nucleotide binding	glutaminyl-tRNA aminoacylation, tRNA aminoacylation, tRNA aminoacylation for protein translation, translation	cytoplasm	PYYM_1348300	glutamine--tRNA ligase, putative	PCHAS_135120	glutamine--tRNA ligase, putative	PF3D7_1331700	glutamine--tRNA ligase, putative	PVX_082520	glutaminyl-tRNA synthetase, putative
CL1d	PBANKA_135060	nuclear movement protein, putative	0.740749	0.495554	0.0169565	-0.0639944	-0.0902298	-0.0786012										PF3D7_1336800	nuclear movement protein, putative	"+4,	Gc5					"+7			13	1	1068	1068	355	0	null	null	null	null	null	null	null	PYYM_1352300	nuclear movement protein, putative	PCHAS_135520	nuclear movement protein, putative	PF3D7_1336800	nuclear movement protein, putative	PVX_082770	nuclear movement protein, putative
CL1d	PBANKA_135180	proteasome regulatory component, putative	1.02069	0.618544	0.00231095	-0.0661756	-0.00881112	0.0128318		"+1,2	Gc♂2Gc♀2							PF3D7_1338100	proteasome regulatory subunit, putative	"+4	Gc4			"+6		S7T7			13	2	1503	1503	500	0	null	enzyme regulator activity	regulation of protein catabolic process	proteasome complex	enzyme regulator activity, protein binding	regulation of protein catabolic process	proteasome complex	PYYM_1353500	proteasome regulatory component, putative	PCHAS_135640	proteasome regulatory component, putative	PF3D7_1338100	proteasome regulatory subunit, putative	PVX_082835	26S proteasome non-ATPase regulatory subunit 3, putative
CL1d	PBANKA_135190	60S ribosomal protein L6-2, putative	0.885413	0.374538	0.00231946	0	-0.0127886	0		"+1,2	Gc2	"+1	"+1					PF3D7_1338200	60S ribosomal protein L6-2, putative	"+4,5	Gc4,5Gm5				"+6	"+7			13	1	696	696	231	0	null	structural constituent of ribosome	translation	intracellular, ribosome	structural constituent of ribosome	translation	intracellular, ribosome	PYYM_1353600	60S ribosomal protein L6-2, putative	PCHAS_135650	60S ribosomal protein L6-2, putative	PF3D7_1338200	60S ribosomal protein L6-2, putative	PVX_082840	60S ribosomal protein L6, putative
CL1d	PBANKA_135370	nucleolar complex protein 2, putative	0.994825	0.593891	1.19209e-06	0	0.000159184	0		"+1,					"+1			PF3D7_1340300	conserved Plasmodium protein, unknown function							"+7			13	1	2532	2532	843	0	null	null	null	null	null	null	null	PYYM_1355600	nucleolar complex protein 2, putative	PCHAS_135830	nucleolar complex protein 2, putative	PF3D7_1340300	nucleolar complex protein 2, putative	PVX_082935	hypothetical protein, conserved
CL1d	PBANKA_135380	conserved Plasmodium protein, unknown function	1.18037	0.644754	0	0	0.0151947	0				"+1						PF3D7_1340400	conserved Plasmodium protein, unknown function								Gc7,		13	4	1104	1104	367	0	null	null	null	null	null	null	null	PYYM_1355700	conserved Plasmodium protein, unknown function	PCHAS_135840	conserved Plasmodium protein, unknown function	PF3D7_1340400	conserved Plasmodium protein, unknown function	no pv orthologs	no pv orthologs
CL1d	PBANKA_135430	sodium-dependent phosphate transporter, putative (PiT)	0.733839	0.471449	-0.107497	-0.0294189	-0.0360522	-0.0847748										PF3D7_1340900	sodium-dependent phosphate transporter (PiT)	"+4,									13	2	1728	1728	575	10	HMM: MIADPSMLWLVIASGVACFFMAFVTGA, NN: MIADPSMLWLVIASGVACFFMAFVTGA	inorganic phosphate transmembrane transporter activity	phosphate ion transport	membrane	inorganic phosphate transmembrane transporter activity	phosphate ion transport	membrane	PYYM_1356200	sodium-dependent phosphate transporter, putative (PiT)	PCHAS_135890	sodium-dependent phosphate transporter, putative (PiT)	PF3D7_1340900	sodium-dependent phosphate transporter (PiT)	PVX_082960	phosphate transporter, putative
CL1d	PBANKA_135900	sec61 alpha subunit, putative	0.8946	0.470871	0.0140513	0.0834675	0.101802	0.0607697		"+1,2	Gc♀2							PF3D7_1346100	Sec61 alpha subunit, PfSec61 (SEC61)	"+5	Gc5			"+6		"+7			13	2	1419	1419	472	10	null	P-P-bond-hydrolysis-driven protein transmembrane transporter activity	protein transport	membrane	null	protein transport	membrane	PYYM_1361100	sec61 alpha subunit, putative	PCHAS_136360	sec61 alpha subunit, putative	PF3D7_1346100	Sec61 alpha subunit, PfSec61 (SEC61)	PVX_083205	protein transport protein Sec61 alpha subunit (Pfsec61), putative
CL1d	PBANKA_136030	DNA/RNA-binding protein Alba 4, putative (ALBA4)	0.678198	0.446232	-0.0348368	-0.230514	-0.0858002	0.0913351		"+1,2	Gc1	"+1	"+1					PF3D7_1347500	DNA/RNA-binding protein Alba 4 (ALBA4)	"+4,5	Gc4,5Gm4		"+6	"+6	"+6				13	2	1125	1125	374	0	null	DNA binding, RNA binding	null	cytoplasm, nucleus	null	null	null	PYYM_1362400	DNA/RNA-binding protein Alba 4, putative (ALBA4)	PCHAS_136490	DNA/RNA-binding protein Alba 4, putative (ALBA4)	PF3D7_1347500	DNA/RNA-binding protein Alba 4 (ALBA4)	PVX_083270	hypothetical protein, conserved
CL1d	PBANKA_136050	ethanolamine-phosphate cytidylyltransferase (ECT)	0.796835	0.490488	0.00126072	-0.010325	0.000258128	0.00051113		"+1,2								PF3D7_1347700	ethanolamine-phosphate cytidylyltransferase, putative (ECT)	"+4,	Gc5					"+7			13	3	1680	1680	559	0	null	nucleotidyltransferase activity	biosynthetic process	cytosol	catalytic activity, nucleotidyltransferase activity	biosynthetic process	null	PYYM_1362600	ethanolamine-phosphate cytidylyltransferase (ECT)	PCHAS_136510	ethanolamine-phosphate cytidylyltransferase, putative (ECT)	PF3D7_1347700	ethanolamine-phosphate cytidylyltransferase (ECT)	PVX_083280	cytidyltransferase domain containing protein
CL1d	PBANKA_140620	conserved Plasmodium protein, unknown function	1.00419	0.677968	0.0164119	0	0.0776675	0.000342449			Gc2				"+1			PF3D7_1307700	conserved Plasmodium protein, unknown function				"+6	"+6					14	1	3603	3603	1200	0	null	null	intracellular protein transport	null	null	intracellular protein transport	null	PYYM_1409800	conserved Plasmodium protein, unknown function	PCHAS_140810	conserved Plasmodium protein, unknown function	PF3D7_1307700	conserved Plasmodium protein, unknown function	PVX_122215	hypothetical protein, conserved
CL1d	PBANKA_140680	40S ribosomal protein S27, putative	0.938797	0.376576	0	-0.0962403	0	0		2	Gc♀2	"+1			"+1			PF3D7_1308300	40S ribosomal protein S27, putative	"+4,	Gc4,5				"+6				14	2	249	249	82	0	null	structural constituent of ribosome	translation	intracellular, ribosome	structural constituent of ribosome	translation	intracellular, ribosome	PYYM_1410400	40S ribosomal protein S27, putative	PCHAS_140870	40S ribosomal protein S27, putative	PF3D7_1308300	40S ribosomal protein S27, putative	PVX_122245	40S ribosomal protein S27, putative
CL1d	PBANKA_140770	protein phosphatase 2c-like protein, putative	1.32481	0.506128	-0.000469367	-0.0708048	-0.0845393	0.0080059							"+1	Gc1		PF3D7_0810300	protein phosphatase, putative	"+4,	Gc5Gm5			"+6		"+7	Gc7,	"+7	14	3	1968	1968	655	0	null	catalytic activity	null	null	catalytic activity	null	null	PYYM_1411300; PYYM_1431000	protein phosphatase 2c-like protein, putative; protein phosphatase 2C, putative	PCHAS_140960; PCHAS_142900	protein phosphatase 2c-like protein, putative; protein phosphatase 2C, putative	PF3D7_0810300; PF3D7_1309200	protein phosphatase, putative; protein phosphatase 2c-like protein, putative	PVX_122290; PVX_123260	protein phosphatase 2C domain containing protein; hypothetical protein, conserved
CL1d	PBANKA_141830	rhoptry protein 2, putative (PRP2)	0.916226	0.721092	-0.0987595	0.0549391	-0.0555845	0.00705175		"+1,2								PF3D7_1320000	rhoptry protein 2, putative (PRP2)										14	1	3819	3819	1272	0	HMM: MISSKSIILLTLFTFICNTS, NN: MISSKSIILLTLFTFICNTS	null	null	null	null	null	null	PYYM_1421800	rhoptry protein 2, putative (PRP2)	PCHAS_142010	rhoptry protein 2, putative (PRP2)	PF3D7_1320000	rhoptry protein 2, putative (PRP2)	PVX_122810	hypothetical protein, conserved
CL1d	PBANKA_142030	conserved Plasmodium protein, unknown function	0.748728	0.332441	0.0038751	0	0.0125049	0			Gc♀2							PF3D7_0713700	conserved Plasmodium protein, unknown function	"+4,5	Gc4,5Gm5								14	9	627	627	208	2	HMM: MFRNVFVLLLAFFCFLKHLIHCD, NN: MFRNVFVLLLAFFCFLKHLIHCD	null	null	null	null	null	null	PYYM_1423800	conserved Plasmodium protein, unknown function	PCHAS_142210	conserved Plasmodium protein, unknown function	PF3D7_0713700	conserved Plasmodium protein, unknown function	PVX_122910	hypothetical protein, conserved
CL1d	PBANKA_142240	importin beta, putative	0.737145	0.501345	-0.0397732	0.00422152	0.0873683	0.0333693		"+1	Gc1	"+1						PF3D7_0815200	importin beta, putative	"+4,5	Gc4								14	1	2634	2634	877	0	null	binding, protein transporter activity	intracellular protein transport, protein import into nucleus, docking	cytoplasm, nuclear pore, nucleus	binding, protein transporter activity	intracellular protein transport	null	PYYM_1426200	importin beta, putative	PCHAS_142420	importin beta, putative	PF3D7_0815200	importin beta, putative	PVX_123010	importin-beta 2, putative
CL1d	PBANKA_142350	60S ribosomal protein L13-2, putative	0.773193	0.40558	0.0674572	-0.513444	-0.106754	-0.408112		"+1,2	Gc1,2	"+1	"+1					PF3D7_0814000	60S ribosomal protein L13-2, putative	"+4,5	Gc4,5Gm5				"+6	"+7			14	2	648	648	215	0	null	structural constituent of ribosome	translation	intracellular, ribosome	structural constituent of ribosome	translation	intracellular, ribosome	PYYM_1427300	60S ribosomal protein L13-2, putative	PCHAS_142530	60S ribosomal protein L13-2, putative	PF3D7_0814000	60S ribosomal protein L13-2, putative	PVX_123070	60S ribosomal protein L13, putative
CL1d	PBANKA_142440	CS domain protein, putative	0.766207	0.242253	0	0	0.00738283	0			Gc♀2	"+1						PF3D7_0813200	CS domain protein, putative	"+4,									14	4	942	942	313	0	null	null	null	null	null	null	null	PYYM_1428200	CS domain protein, putative	PCHAS_142620	CS domain protein, putative	PF3D7_0813200	CS domain protein, putative	PVX_123115	nuclear movement protein, putative
CL1d	PBANKA_142640	mitochondrial carrier protein, putative	0.829674	0.617226	0.000333985	0	0.0331536	0										PF3D7_0811100	mitochondrial carrier protein, putative							"+7			14	1	1659	1659	552	4	null	binding	transport	membrane	null	null	null	PYYM_1430200	mitochondrial carrier protein, putative	PCHAS_142820	mitochondrial carrier protein, putative	PF3D7_0811100	mitochondrial carrier protein, putative	PVX_123215	mitochondrial carrier protein, putative
CL1d	PBANKA_142690	RNA helicase, putative	0.944036	0.480793	-0.0111781	-0.0171209	-0.026625	0.00465262		"+1,2	Gc1	"+1						PF3D7_0810600	RNA helicase, putative	"+4,5	Gc4,5Gm4		"+6		"+6				14	1	2730	2730	909	0	null	ATP binding, ATP-dependent helicase activity, helicase activity, nucleic acid binding	null	null	ATP binding, ATP-dependent helicase activity, helicase activity, nucleic acid binding	null	null	PYYM_1430700	RNA helicase, putative	PCHAS_142870	RNA helicase, putative	PF3D7_0810600	RNA helicase, putative	PVX_123240	DEAD/DEAH box helicase, putative
CL1d	PBANKA_142890	bromodomain protein, putative	1.1577	0.566292	2.46366e-06	0.0101469	0.0735892	0.00121562		"+1								PF3D7_1212900	bromodomain protein, putative	T5	Gc5					"+7			14	1	2973	2973	990	0	null	null	null	nucleus	protein binding	null	null	PYYM_1432700	bromodomain protein, putative	PCHAS_143070	bromodomain protein, putative	PF3D7_1212900	bromodomain protein, putative	PVX_123350	bromodomain protein, putative
CL1d	PBANKA_142970	conserved Plasmodium protein, unknown function	0.963597	0.542886	1.82788e-06	0	0.00968818	0		2								PF3D7_1213900	conserved Plasmodium protein, unknown function										14	2	2496	2496	831	0	null	binding, transferase activity	null	null	binding, protein binding, transferase activity	null	null	PYYM_1433600	conserved Plasmodium protein, unknown function	PCHAS_143160	conserved Plasmodium protein, unknown function	PF3D7_1213900	conserved Plasmodium protein, unknown function	PVX_123385	hypothetical protein, conserved
CL1d	PBANKA_143010	geranylgeranyl transferase type2 beta subunit, putative	0.786754	0.601884	-0.0427672	-0.0103577	0.0118878	0.0096395										PF3D7_1214300	geranylgeranyltransferase type2 beta subunit, putative										14	2	1605	1605	534	1	null	catalytic activity	null	null	catalytic activity	null	null	PYYM_1434000; PYYM_1434100	geranylgeranyl transferase type2 beta subunit, putative; conserved Plasmodium protein, unknown function	PCHAS_143200	geranylgeranyl transferase type2 beta subunit, putative	PF3D7_1214300	geranylgeranyltransferase type2 beta subunit, putative	PVX_123405; PVX_123407	geranylgeranyl transferase type2 beta subunit, putative; conserved Plasmodium protein, unknown function
CL1d	PBANKA_143020	conserved Plasmodium protein, unknown function	0.680076	0.273775	0.0845784	-0.0400266	-0.234643	0										PF3D7_1214400	conserved protein, unknown function							"+7			14	2	378	378	125	3	null	null	null	null	null	null	null	no py orthologs	no py orthologs	PCHAS_143210	conserved Plasmodium protein, unknown function	PF3D7_1214400	conserved protein, unknown function	no pv orthologs	no pv orthologs
CL1d	PBANKA_143330	conserved Plasmodium protein, unknown function	0.85277	0.620454	0.00879828	0	0.0170712	0.000378013					"+1					PF3D7_1217700	conserved Plasmodium protein, unknown function										14	1	1347	1347	448	0	null	null	null	null	null	null	null	PYYM_1437400	conserved Plasmodium protein, unknown function	PCHAS_143530	conserved Plasmodium protein, unknown function	PF3D7_1217700	conserved Plasmodium protein, unknown function	PVX_123560	hypothetical protein, conserved
CL1d	PBANKA_143480	aminophospholipid-transporting P-ATPase, putative	1.15881	0.696092	0.0176737	-0.0569516	0.0744708	0.00351691										PF3D7_1219600	aminophospholipid-transporting P-ATPase (ATPase2)										14	4	4548	4548	1515	7	null	ATP binding, ATPase activity, coupled to transmembrane movement of ions, phosphorylative mechanism, magnesium ion binding, phospholipid-translocating ATPase activity	ATP biosynthetic process, phospholipid transport	integral to membrane, membrane	ATP binding, magnesium ion binding, metal ion binding, nucleotide binding, phospholipid-translocating ATPase activity	cation transport, phospholipid transport	integral to membrane, membrane	PYYM_1438900	aminophospholipid-transporting P-ATPase, putative	PCHAS_143680	aminophospholipid-transporting P-ATPase, putative	PF3D7_1219600	aminophospholipid-transporting P-ATPase (ATPase2)	PVX_123625	P-type ATPase2, putative
CL1d	PBANKA_143730	endoplasmin, putative (GRP94)	1.04045	0.774444	-0.00240827	-0.0523407	-0.0509416	0.0189753		"+1,2	Gc1	"+1	"+1					PF3D7_1222300	endoplasmin homolog precursor, putative	"+4,5	Gc4,5Gm4		"+6	"+6	"+6				14	1	2427	2427	808	0	HMM: MKIKTKYTYAFFVFLIVLNLLSKNNNVLCH, NN: MKIKTKYTYAFFVFLIVLNLLSKNNNVLCH	ATP binding, unfolded protein binding	protein folding, response to stress	null	ATP binding, unfolded protein binding	protein folding, response to stress	null	no py orthologs	no py orthologs	PCHAS_143930	endoplasmin, putative (GRP94)	PF3D7_1222300	endoplasmin, putative (GRP94)	no pv orthologs	no pv orthologs
CL1d	PBANKA_143810	nucleus export protein BRR6, putative	0.881792	0.560915	0.00441551	0	0.00816369	0										PF3D7_1223200	conserved Plasmodium protein, unknown function										14	1	1368	1368	455	3	null	null	mRNA transport, protein transport	integral to membrane	null	mRNA export from nucleus, nuclear envelope organization, protein export from nucleus	nuclear membrane	PYYM_1442200	nucleus export protein BRR6, putative	PCHAS_144010	nucleus export protein BRR6, putative	PF3D7_1223200	nucleus export protein BRR6, putative	PVX_123790	nucleus export protein BRR6, putative
CL1d	PBANKA_144410	t-complex protein 1 gamma subunit, putative	0.861865	0.708917	-0.0232466	0.0145427	0.0733937	0.0347327		"+1,2	Gc♂2Gc♀2	"+1						PF3D7_1229500	T-complex protein 1, gamma subunit, putative	"+4,5	Gc4,5Gm4				"+6	S7T7			14	2	1629	1629	542	0	null	ATP binding, unfolded protein binding	protein folding	null	ATP binding, unfolded protein binding	cellular protein metabolic process, protein folding	null	PYYM_1448200	t-complex protein 1 gamma subunit, putative	PCHAS_144630	t-complex protein 1 gamma subunit, putative	PF3D7_1229500	T-complex protein 1, gamma subunit, putative	PVX_124100	T-complex protein 1, gamma subunit, putative
CL1d	PBANKA_144510	ATP-dependent protease subunit ClpQ, putative (ClpQ)	1.15295	0.536923	-0.00260027	0	0.0663257	0.00128992		"+1,2	Gc2							PF3D7_1230400	ATP-dependent protease subunit ClpQ (ClpQ)	"+4,	Gc5Gm5				"+6				14	5	624	624	207	0	null	threonine-type endopeptidase activity	proteolysis involved in cellular protein catabolic process	proteasome core complex	threonine-type endopeptidase activity	proteolysis, proteolysis involved in cellular protein catabolic process	HslUV protease complex, proteasome core complex	PYYM_1449200	ATP-dependent protease hslV, putative	PCHAS_144730	ATP-dependent protease subunit ClpQ, putative (ClpQ)	PF3D7_1230400	ATP-dependent protease subunit ClpQ (ClpQ)	PVX_124160	heat shock protein hslv, putative,ATP-dependent protease hslV, putative
CL1d	PBANKA_144580	small GTPase Rab2, putative	1.04828	0.56399	0.000332276	0	1.19209e-07	0		"+1,2	Gc2	"+1						PF3D7_1231100	Rab GTPase 2 (RAB2)	"+4,5	Gc4,5			"+6	"+6				14	7	642	642	213	0	null	GTP binding, GTPase activity, protein binding	intracellular protein transport, nucleocytoplasmic transport, small GTPase mediated signal transduction	intracellular	GTP binding, GTPase activity	GTP catabolic process, intracellular protein transport, nucleocytoplasmic transport, protein transport, signal transduction, small GTPase mediated signal transduction	intracellular, membrane	PYYM_1449900	small GTPase Rab2, putative	PCHAS_144800	small GTPase Rab2, putative	PF3D7_1231100	Rab GTPase 2 (RAB2)	PVX_124195	small GTPase Rab2, putative
CL1d	PBANKA_144840	conserved Plasmodium protein, unknown function	0.854166	0.539876	0	0	3.85443e-06	0			Gc♀2							PF3D7_1233800	conserved Plasmodium protein, unknown function										14	3	636	636	211	0	null	null	null	null	null	null	null	no py orthologs	no py orthologs	PCHAS_145070	conserved Plasmodium protein, unknown function	PF3D7_1233800	conserved Plasmodium protein, unknown function	PVX_100645	hypothetical protein, conserved
CL1d	PBANKA_144940	Splicing factor 3B subunit 3, putative (SF3B3)	1.22377	0.694	0.0207655	-0.0272342	-0.183766	0.00379634		2	Gc1,2							PF3D7_1234800	Splicing factor 3B subunit 3, putative (SF3B3)	"+4,						"+7			14	5	3657	3657	1218	0	null	nucleic acid binding	null	nucleus	nucleic acid binding, protein binding	null	nucleus	PYYM_1453400	Splicing factor 3B subunit 3, putative (SF3B3)	PCHAS_145170	Splicing factor 3B subunit 3, putative (SF3B3)	PF3D7_1234800	Splicing factor 3B subunit 3, putative (SF3B3)	PVX_100690	Splicing factor 3B subunit 3, putative
CL1d	PBANKA_145050	pre-mRNA-splicing factor SYF1, putative (XAB2)	0.763397	0.501329	0	0	-1.19209e-07	0										PF3D7_1235900	pre-mRNA-splicing factor SYF1, putative (XAB2)							"+7			14	5	2748	2748	915	0	null	null	RNA processing	intracellular	null	RNA processing	intracellular	PYYM_1454500	pre-mRNA-splicing factor SYF1, putative (XAB2)	PCHAS_145280	pre-mRNA-splicing factor SYF1, putative (XAB2)	PF3D7_1235900	pre-mRNA-splicing factor SYF1, putative (XAB2)	PVX_100745	hypothetical protein, conserved
CL1d	PBANKA_145800	zinc finger protein, putative	1.20082	0.44151	0.000253956	-0.0289663	-0.106709	0		2		"+1						PF3D7_1244800	cytoplasmic translation machinery associated protein, putative	"+4,						"+7			14	9	1002	1002	333	0	null	null	null	null	nucleic acid binding, zinc ion binding	null	null	PYYM_1462000	zinc finger protein, putative	PCHAS_146030	zinc finger protein, putative	PF3D7_1244800	cytoplasmic translation machinery associated protein, putative	PVX_101135	hypothetical protein, conserved
CL1d	PBANKA_146290	rRNA-processing protein, putative	0.923204	0.837066	0	0	1.27157e-06	0							"+1	Gc1		PF3D7_1250000	rRNA processing protein, putative	"+4,									14	1	516	516	171	0	null	null	null	null	null	null	null	PYYM_1466900	rRNA-processing protein, putative	PCHAS_146520	rRNA-processing protein, putative	PF3D7_1250000	rRNA processing protein, putative	PVX_101395	hypothetical protein, conserved
CL1e	PBANKA_020160	early transcribed membrane protein (ETRAMP)	1.98202	1.25901	-0.171896	0.152106	0.18853	0.192982		"+1	Gc1	"+1						no pf ortholog	no_pf_ortho_annotation										2	1	534	534	177	2	HMM: MKVPKVSALFFVFLLSVCFLPSPSLCDAS, NN: MKVPKVSALFFVFLLSVCFLPSPSLCD	null	null	null	null	null	null	PYYM_0204500	early transcribed membrane protein (ETRAMP)	PCHAS_000190	early transcribed membrane protein (ETRAMP)	no pf orthologs	no pf orthologs	no pv orthologs	no pv orthologs
CL1e	PBANKA_030250	hexose transporter (HT)	1.12382	0.654323	-0.0635974	-0.0164074	0.0484418	0.0192419		"+1,2	Gc♂2Gc♀2							PF3D7_0204700	hexose transporter (HT)	"+4	Gc4Gm4			"+6		"+7			3	1	1518	1518	505	12	null	substrate-specific transmembrane transporter activity	transmembrane transport, transport	integral to membrane, membrane	substrate-specific transmembrane transporter activity, transmembrane transporter activity	transmembrane transport	integral to membrane, membrane	PYYM_0303400	hexose transporter (HT)	PCHAS_030470	hexose transporter, putative (HT)	PF3D7_0204700	hexose transporter (HT)	PVX_003665	hexose transporter
CL1e	PBANKA_031000	heat shock 40 kDa protein, putative	0.975764	0.562126	0.0337884	0.298218	0.166139	0.102635		2	Gc1,	"+1						PF3D7_0201800	RESA-like protein with PHIST and DnaJ domains	"+4,						"+7			3	3	1005	1005	334	0	null	heat shock protein binding, unfolded protein binding	protein folding	null	heat shock protein binding, unfolded protein binding	protein folding	null	PYYM_0310800	heat shock 40 kDa protein, putative	PCHAS_031210	heat shock 40 kDa protein, putative	PF3D7_0201800; PF3D7_0213100; PF3D7_0501100.1; PF3D7_0501100.2	knob associated heat shock protein 40 (KAHsp40); heat shock protein 40, putative; heat shock protein 40, type II (HSP40); heat shock protein 40, type II (HSP40)	PVX_002875; PVX_118690	heat shock protein, putative; 40 kDa heat shock protein, putative
CL1e	PBANKA_040420	ubiquitin-conjugating enzyme e2, putative	0.949772	0.652739	-0.0155684	0.00290398	-0.0169322	0.00218455				"+1						PF3D7_0305700	ubiquitin conjugating enzyme E2, putative		Gc4			"+6	"+6				4	3	420	420	139	0	null	small conjugating protein ligase activity	post-translational protein modification, regulation of protein metabolic process	null	acid-amino acid ligase activity	null	null	PYYM_0406600	ubiquitin-conjugating enzyme e2, putative	PCHAS_040510	ubiquitin-conjugating enzyme e2, putative	PF3D7_0305700	ubiquitin conjugating enzyme E2, putative	PVX_119410	ubiquitin-conjugating enzyme e2, putative,PV1H14205_P
CL1e	PBANKA_040550	60S ribosomal protein L7, putative	3.77912	2.81867	-0.295177	-0.0418294	0.260568	0.0668774		"+1,2	Gc1	"+1	"+1					PF3D7_0307200	60S ribosomal protein L7, putative	"+4,5	Gc4,5Gm4				"+6	"+7			4	3	774	774	257	0	null	structural constituent of ribosome	translation	intracellular, large ribosomal subunit, ribosome	null	null	null	PYYM_0407900	60S ribosomal protein L7, putative	PCHAS_040640	60S ribosomal protein L7, putative	PF3D7_0307200	60S ribosomal protein L7, putative	PVX_119480	60S ribosomal protein L7, putative
CL1e	PBANKA_041770	alpha tubulin 1	0.843332	0.484856	0.0188004	-0.0844148	-0.0230467	0.118655		"+1,2	Gc1	"+1	"+1	"+1				PF3D7_0422300	alpha tubulin 2	"+4,5	Gc4,5Gm4			"+6	"+6				4	3	1362	1362	453	0	null	GTP binding, GTPase activity, structural molecule activity	microtubule-based movement, protein polymerization	microtubule, protein complex	GTP binding, GTPase activity	GTP catabolic process, protein polymerization	protein complex	PYYM_0420500; PYYM_0523200	alpha tubulin 1; alpha tubulin 2	PCHAS_041860; PCHAS_052290	alpha tubulin 1, putative; alpha-tubulin 2, putative	PF3D7_0422300; PF3D7_0903700	alpha tubulin 2; alpha tubulin 1	PVX_090155; PVX_098630	tubulin alpha chain, putative; tubulin alpha chain, putative
CL1e	PBANKA_050510	ADP-ribosylation factor, putative (ARF1)	1.43879	0.891297	-0.039188	-0.0761307	0.140668	0.00836468		"+1,2	Gc1	"+1						PF3D7_1020900	ADP-ribosylation factor (ARF1)	"+4,5	Gc4Gm4			"+6	"+6				5	5	546	546	181	0	null	GTP binding	intracellular protein transport, small GTPase mediated signal transduction	intracellular	GTP binding	intracellular protein transport, protein transport, small GTPase mediated signal transduction	intracellular	PYYM_0505500	ADP-ribosylation factor, putative (ARF1)	PCHAS_050520	ADP-ribosylation factor, putative (ARF1)	PF3D7_1020900	ADP-ribosylation factor (ARF1)	PVX_001905	ADP-ribosylation factor, putative
CL1e	PBANKA_051090	40S ribosomal protein S2B, putative	1.3918	0.713574	-0.0620867	0.06958	0.155325	0.0982183		"+1,2	Gc1	"+1	"+1					PF3D7_1026800	40S ribosomal protein S2B, putative	"+4,5	Gc4,5Gm4				"+6	"+7			5	2	792	792	263	0	null	structural constituent of ribosome	translation	intracellular, ribosome, small ribosomal subunit	structural constituent of ribosome	translation	intracellular, ribosome, small ribosomal subunit	PYYM_0511300	40S ribosomal protein S2B, putative	PCHAS_051100	40S ribosomal protein S2B, putative	PF3D7_1026800	40S ribosomal protein S2B, putative	PVX_111380	40S ribosomal protein, putative
CL1e	PBANKA_052280	40S ribosomal protein S19, putative	2.33018	1.81404	0.0612458	0.171993	0.0972827	0.198253		"+1,2	Gc1	"+1	"+1					PF3D7_0422400	40S ribosomal protein S19, putative	"+4,5	Gc4,5Gm4				"+6				5	2	519	519	172	0	null	structural constituent of ribosome	translation	intracellular, ribosome	structural constituent of ribosome	translation	intracellular, ribosome	PYYM_0523300	40S ribosomal protein S19, putative	PCHAS_052300	40S ribosomal protein S19, putative	PF3D7_0422400	40S ribosomal protein S19, putative	PVX_090160	40S ribosomal protein S19s, putative
CL1e	PBANKA_052430	tryptophan/threonine-rich antigen, putative	1.79633	1.3152	-0.105918	0.158062	0.126349	0.173775		"+1								no pf ortholog	no_pf_ortho_annotation										5	2	1065	1065	354	0	null	null	null	null	null	null	null	PYYM_0524800	tryptophan/threonine-rich antigen, putative	PCHAS_052450	tryptophan/threonine-rich antigen, putative	no pf orthologs	no pf orthologs	PVX_090250	tryptophan-rich antigen (Pv-fam-a)
CL1e	PBANKA_060990	heat shock protein DNAJ homologue Pfj4, putative	2.17042	1.88144	-0.0301906	0.131961	0.156549	0.116869		"+1	Gc♂2Gc♀2	"+1						PF3D7_1211400	heat shock protein DNAJ homologue Pfj4 (PfJ4)	T5	Gc4,5Gm4								6	4	738	738	245	0	null	heat shock protein binding	null	null	heat shock protein binding	null	null	PYYM_0611500	heat shock protein DNAJ homologue Pfj4, putative	PCHAS_061160	heat shock protein DNAJ homologue Pfj4, putative	PF3D7_1211400	heat shock protein DNAJ homologue Pfj4 (PfJ4)	PVX_084600	DnaJ domain containing protein,heat shock protein DNAJ homologue Pfj4, putative
CL1e	PBANKA_061400	conserved Plasmodium protein, unknown function	0.791219	0.626536	-0.0275285	0.126156	0.128698	0.116958			Gc♂2		"+1		S1			PF3D7_0716300	conserved Plasmodium protein, unknown function	"+4						S7T7			6	2	1437	1437	478	0	HMM: MKILWGNTIAIVIFYFLKNTNAI, NN: MKILWGNTIAIVIFYFLKNTNAI	null	null	null	null	null	null	PYYM_0615800	conserved Plasmodium protein, unknown function	PCHAS_061570	conserved Plasmodium protein, unknown function	PF3D7_0716300	conserved Plasmodium protein, unknown function	PVX_000610	hypothetical protein, conserved
CL1e	PBANKA_061520	calcium-dependent protein kinase 4 (CDPK4)	0.732406	0.336964	0.100484	-0.123864	-0.00244991	0.0773021		"+1,2	Gc1	"+1						PF3D7_0217500	calcium dependent protein kinase 1 (CDPK1)	S5	Gc4,5Gm4				"+6				6	2	1587	1587	528	0	null	ATP binding, calcium ion binding, protein serine/threonine kinase activity, protein tyrosine kinase activity	protein phosphorylation	null	ATP binding, calcium ion binding, protein kinase activity, protein tyrosine kinase activity	protein phosphorylation	null	PYYM_0315000; PYYM_0410800; PYYM_0617000; PYYM_1353200	calcium-dependent protein kinase 1, putative (CDPK1); calcium-dependent protein kinase 3 (CDPK3); calcium-dependent protein kinase 4 (CDPK4); calcium-dependent protein kinase 5 (CDPK5)	PCHAS_031630; PCHAS_040910; PCHAS_061690; PCHAS_135610	calcium-dependent protein kinase 1, putative (CDPK1); calcium-dependent protein kinase 3, putative (CDPK3); calcium-dependent protein kinase 4, putative (CDPK4); calcium-dependent protein kinase 5, putative (CDPK5)	PF3D7_0217500; PF3D7_0310100; PF3D7_0610600; PF3D7_0717500; PF3D7_1337800	calcium-dependent protein kinase 1 (CDPK1); calcium-dependent protein kinase 3 (CDPK3); calcium-dependent protein kinase 2 (CDPK2); calcium-dependent protein kinase 4 (CDPK4); calcium-dependent protein kinase 5 (CDPK5)	PVX_000555; PVX_002665; PVX_082820; PVX_119610	calcium-dependent protein kinase 4, putative; calcium-dependent protein kinase 1, putative; calcium-dependent protein kinase, putative; calcium-dependent protein kinase 3, putative
CL1e	PBANKA_070390	receptor for activated C kinase, putative (RACK)	1.85524	0.98679	-0.0470127	0.122896	0.163919	0.0976446		"+1,2	Gc1	"+1	"+1					PF3D7_0826700	receptor for activated c kinase (RACK)	"+4,5	Gc4,5Gm4			"+6	"+6	"+7			7	2	969	969	322	0	null	null	null	null	protein binding	null	null	PYYM_0704100	receptor for activated C kinase, putative (RACK)	PCHAS_093410	receptor for activated C kinase, putative (RACK)	PF3D7_0826700	receptor for activated c kinase (RACK)	PVX_089025	activated protein kinase C receptor, putative
CL1e	PBANKA_071190	heat shock protein, putative (HSP70)	2.48563	1.62713	-0.110624	-0.483405	0.174627	0.173608		"+1,2	Gc1,2	"+1	"+1	"+1				PF3D7_0818900	heat shock protein 70 (Hsp70)	"+4,5	Gc4,5Gm5		"+6	"+6	"+6				7	1	2082	2082	693	0	null	ATP binding	null	null	null	null	null	PYYM_0712000; PYYM_0821900	heat shock protein, putative (HSP70); heat shock protein 70, putative	PCHAS_072100; PCHAS_081920	heat shock protein, putative; heat shock protein 70, putative	PF3D7_0818900; PF3D7_0831700; PF3D7_0917900	heat shock protein 70 (HSP70); heat shock protein 70 (HSP70-x); heat shock protein 70 (HSP70-2)	PVX_089425; PVX_099315	heat shock 70 kDa protein, putative; 78 kDa glucose-regulated protein precursor (GRP 78), putative,heat shock protein, putative,DnaK domain containing protein
CL1e	PBANKA_071260	14-3-3 protein, putative (14-3-3I)	2.60245	1.99995	-0.188916	0.0116346	0.24291	0.290056		"+1,2	Gc1	"+1	"+1	"+1				PF3D7_0818200	14-3-3 protein, putative	"+4,5	Gc4,5Gm4		"+6	"+6	"+6	S7T7			7	4	789	789	262	0	null	protein domain specific binding	null	cytoplasm, nucleus	protein domain specific binding	null	null	PYYM_0712700	14-3-3 protein, putative (14-3-3I)	PCHAS_072170	14-3-3 protein, putative (14-3-3I)	PF3D7_0818200	14-3-3 protein (14-3-3I)	PVX_089505	14-3-3 protein, putative (14-3-3I)
CL1e	PBANKA_080760	40S ribosomal protein S11, putative	2.53344	1.836	-0.257017	-0.0846856	0.24736	0.00890271		"+1,2	Gc1	"+1	"+1					PF3D7_0317600	40S ribosomal protein S11, putative	"+4	Gc4Gm4								8	4	486	486	161	0	null	structural constituent of ribosome	translation	intracellular, ribosome	structural constituent of ribosome	translation	intracellular, ribosome	PYYM_0810600	40S ribosomal protein S11, putative	PCHAS_080790	40S ribosomal protein S11, putative	PF3D7_0317600	40S ribosomal protein S11, putative	PVX_095350	40S ribosomal protein S11, putative
CL1e	PBANKA_092210	40S ribosomal protein S18, putative	3.4405	2.50431	-0.297737	-0.044931	0.404768	0.144578		"+1,2	Gc1,2	"+1	"+1	"+1				PF3D7_1126200	40S ribosomal protein S18, putative	"+4,5	Gc4,5Gm5					"+7			9	2	471	471	156	0	null	RNA binding, structural constituent of ribosome	translation	intracellular, ribosome	RNA binding, nucleic acid binding, structural constituent of ribosome	translation	intracellular, ribosome	PYYM_0923500	40S ribosomal protein S18, putative	PCHAS_092230	40S ribosomal protein S18, putative	PF3D7_1126200	40S ribosomal protein S18, putative	PVX_091925	40S ribosomal protein S18, putative
CL1e	PBANKA_092430	endoplasmic reticulum oxidoreductin, putative	1.70507	1.18354	-0.0563656	0.00341082	-0.0157894	0.172743										PF3D7_1124000	endoplasmic reticulum oxidoreductin, putative					"+6					9	5	1398	1398	465	2	HMM: MKIYLISYVVPILVYLLYILLNNQKGLSK, NN: MKIYLISYVVPILVYLLYILLNNQKGLSK	electron carrier activity, flavin adenine dinucleotide binding, oxidoreductase activity, acting on a sulfur group of donors, disulfide as acceptor, protein binding	oxidation-reduction process, protein thiol-disulfide exchange	endoplasmic reticulum membrane	flavin adenine dinucleotide binding	oxidation-reduction process, protein thiol-disulfide exchange	endoplasmic reticulum membrane	PYYM_0925700	endoplasmic reticulum oxidoreductin, putative	PCHAS_092010	endoplasmic reticulum oxidoreductin, putative	PF3D7_1124000	endoplasmic reticulum oxidoreductin, putative (ERO1)	PVX_091815	endoplasmic reticulum oxidoreductin, putative
CL1e	PBANKA_092810	phosphoglycerate mutase, putative (PGM1)	2.37963	1.6413	-0.18819	0.0478743	0.173143	0.160603		"+1,2	Gc1	"+1	"+1					PF3D7_1120100	phosphoglycerate mutase, putative (PGM1)	"+4,5	Gc4,5Gm4				"+6	"+7			9	3	753	753	250	0	null	intramolecular transferase activity, phosphotransferases	glycolysis	null	phosphoglycerate mutase activity	glycolysis	null	PYYM_0929500	phosphoglycerate mutase, putative (PGM1)	PCHAS_091620	phosphoglycerate mutase, putative (PGM1)	PF3D7_1120100	phosphoglycerate mutase, putative (PGM1)	PVX_091640	2,3-bisphosphoglycerate-dependent phosphoglycerate mutase, putative,phosphoglycerate mutase, putative
CL1e	PBANKA_094180	histone H2B, putative (H2B)	4.08226	3.50084	-0.446002	-0.277467	0.142182	0.354405		2	Gc1,	"+1		"+1				PF3D7_0714000	histone H2B variant, putative (H2Bv)	"+4,5	Gc4,5Gm5		"+6	"+6	"+6	"+7			9	1	357	357	118	0	null	DNA binding	nucleosome assembly	nucleosome, nucleus	DNA binding, protein heterodimerization activity	nucleosome assembly	nucleosome, nucleus	PYYM_0943400; PYYM_1424100	histone H2B, putative (H2B); histone H2B variant, putative (H2B.Z)	PCHAS_090250; PCHAS_142240	histone H2B, putative (H2B); histone H2B variant, putative (H2B.Z)	PF3D7_0714000; PF3D7_1105100	histone H2B variant (H2B.Z); histone H2B (H2B)	PVX_090935; PVX_122930	histone 2B; histone H2B variant, putative (H2B.Z)
CL1e	PBANKA_103190	eukaryotic translation initiation factor 2 gamma subunit, putative	1.16826	0.964098	0.0352054	0.0197459	0.0777578	0.178929		"+1,2	Gc1	"+1						PF3D7_1410600	eukaryotic translation initiation factor 2 gamma subunit, putative	"+4,5	Gc4,5Gm4				"+6	"+7			10	1	1398	1398	465	0	null	GTP binding, GTPase activity	null	null	GTP binding, GTPase activity	null	null	PYYM_1034000	eukaryotic translation initiation factor 2 gamma subunit, putative	PCHAS_103270	eukaryotic translation initiation factor 2 gamma subunit, putative	PF3D7_1410600	eukaryotic translation initiation factor 2 gamma subunit, putative	PVX_085920	eukaryotic translation initiation factor 2 gamma subunit, putative
CL1e	PBANKA_103390	40S ribosomal protein S8e, putative	2.45932	1.83956	-0.132425	-0.0812396	0.23294	0.0416193		"+1,2	Gc1	"+1	"+1		R1,T1			PF3D7_1408600	40S ribosomal protein S8e, putative	"+4,5	Gc4,5Gm4				"+6	"+7			10	2	657	657	218	0	null	null	null	intracellular	structural constituent of ribosome	translation	intracellular, ribosome	PYYM_1036000	40S ribosomal protein S8e, putative	PCHAS_103470	40S ribosomal protein S8e, putative	PF3D7_1408600	40S ribosomal protein S8e, putative	PVX_086020	40S ribosomal protein S8e, putative
CL1e	PBANKA_103590	glycerophosphodiester phosphodiesterase, putative (GDPD)	1.35961	0.743214	-0.0518381	0	0.187819	0.311073		"+1								PF3D7_1406300	glycerophodiester phosphodiesterase, putative	"+4	Gm4					S7T7			10	1	1380	1380	459	0	HMM: MNTYNILVIFAVLYVQIQYDMGR, NN: MNTYNILVIFAVLYVQIQYDMGR	glycerophosphodiester phosphodiesterase activity, phospholipase C activity	glycerol metabolic process, intracellular signal transduction, lipid metabolic process	cytosol, food vacuole, symbiont-containing vacuole	glycerophosphodiester phosphodiesterase activity, phospholipase C activity, phosphoric diester hydrolase activity	glycerol metabolic process, intracellular signal transduction, lipid metabolic process	null	PYYM_1038000	glycerophosphodiester phosphodiesterase, putative (GDPD)	PCHAS_103670	glycerophosphodiester phosphodiesterase, putative (GDPD)	PF3D7_1406300	glycerophosphodiester phosphodiesterase (GDPD)	PVX_086115	glycerophosphodiester phosphodiesterase, putative (GDPD)
CL1e	PBANKA_110670	60S ribosomal protein L4, putative	3.61237	2.86333	-0.390631	-0.130326	0.261369	0.059183		"+1,2	Gc1,2	"+1		"+1				PF3D7_0507100	60S ribosomal protein L4, putative	"+4,5	Gc4,5Gm5				"+6				11	1	1236	1236	411	0	null	structural constituent of ribosome	translation	intracellular, ribosome	structural constituent of ribosome	translation	ribosome	PYYM_1108900	60S ribosomal protein L4, putative	PCHAS_110640	60S ribosomal protein L4, putative	PF3D7_0507100	60S ribosomal protein L4, putative	PVX_097915	60S ribosomal subunit protein L4/L1, putative
CL1e	PBANKA_111300	purine nucleoside phosphorylase, putative (PNP)	2.65789	1.72434	-0.193325	0.00741796	0.0842384	0.0838259		"+1,2	Gc1	"+1	"+1	"+1	R1,T1			PF3D7_0513300	purine nucleoside phosphorylase (PNP)	"+4,5	Gc4,5Gm4		"+6	"+6	"+6	"+7			11	1	735	735	244	0	null	catalytic activity	nucleoside metabolic process	null	catalytic activity	nucleoside metabolic process	null	PYYM_1115100	purine nucleoside phosphorylase, putative (PNP)	PCHAS_111260	purine nucleoside phosphorylase, putative (PNP)	PF3D7_0513300	purine nucleoside phosphorylase (PNP)	PVX_080575	purine nucleoside phosphorylase, putative (PNP)
CL1e	PBANKA_121820	T-complex protein 1 epsilon subunit, putative	2.00623	1.49211	-0.0338145	0.0244705	0.128073	0.10375		"+1,2	Gc1	"+1	"+1	"+1				PF3D7_0320300	T-complex protein 1 epsilon subunit, putative	"+4,5	Gc4,5Gm4				"+6	T7			12	1	1608	1608	535	0	null	ATP binding, unfolded protein binding	protein folding	null	ATP binding, unfolded protein binding	cellular protein metabolic process, protein folding	null	PYYM_1220800	T-complex protein 1 epsilon subunit, putative	PCHAS_121890	T-complex protein 1 epsilon subunit, putative	PF3D7_0320300	T-complex protein 1 epsilon subunit, putative	PVX_095220	T-complex protein 1, epsilon subunit, putative
CL1e	PBANKA_121850	conserved Plasmodium protein, unknown function	2.19621	1.82019	-0.0663759	0.168628	0.14515	0.155166			Gc1							PF3D7_0320000	conserved Plasmodium protein, unknown function										12	5	435	435	144	0	null	null	null	null	protein phosphatase inhibitor activity	regulation of phosphoprotein phosphatase activity, regulation of signal transduction	null	PYYM_1221100	conserved Plasmodium protein, unknown function	PCHAS_121920	conserved Plasmodium protein, unknown function	PF3D7_0320000	conserved Plasmodium protein, unknown function	PVX_095235	hypothetical protein, conserved
CL1e	PBANKA_122120	60S ribosomal protein L34a, putative	1.55985	1.28679	-0.134342	0.0123635	0.170007	0.0681338		"+1,2	Gc1	"+1						PF3D7_0710600	60S ribosomal protein L34a, putative	"+4,5	Gc4,5								12	2	495	495	164	0	null	structural constituent of ribosome	translation	intracellular, ribosome	structural constituent of ribosome	translation	intracellular, ribosome	PYYM_1223900	60S ribosomal protein L34a, putative	PCHAS_122190	60S ribosomal protein L34a, putative	PF3D7_0710600	60S ribosomal protein L34a, putative	PVX_088065	60S ribosomal protein L34-A, putative
CL1e	PBANKA_123100	40S ribosomal protein S14, putative	2.76701	1.84582	-0.166146	0.0328064	0.259834	0.125808		"+1,2	Gc1	"+1	"+1					PF3D7_0516200	40S ribosomal protein S14, putative	"+4,5	Gc4,5Gm4				"+6				12	3	456	456	151	0	null	structural constituent of ribosome	translation	intracellular, ribosome	structural constituent of ribosome	translation	intracellular, ribosome	PYYM_1233600	40S ribosomal protein S14, putative	PCHAS_123160	40S ribosomal protein S14, putative	PF3D7_0516200	40S ribosomal protein S14, putative	PVX_080440	40S ribosomal protein S14-2, putative
CL1e	PBANKA_124230	Hsc70-interacting protein,58 kDa phosphoprotein (HIP)	1.9364	1.63482	-0.191637	-0.171265	0.367093	0.292068		"+1,2	Gc1,2	"+1	"+1		"+1	Gc1		PF3D7_0527500	hsp70 interacting protein, putative	"+4,5	Gc4,5Gm5			"+6					12	2	1272	1272	423	0	null	null	chaperone cofactor-dependent protein refolding	null	protein binding	null	null	PYYM_1244700	Hsc70-interacting protein, putative (HIP)	PCHAS_124270	Hsc70-interacting protein, putative (HIP)	PF3D7_0527500	Hsc70-interacting protein (HIP)	PVX_079865	Hsc70-interacting protein, putative (HIP)
CL1e	PBANKA_130280	thioredoxin peroxidase 1 (TPx1)	1.48047	0.953108	-0.0872191	-0.097224	0.0431322	0.0360234		"+1,2	Gc1	"+1	"+1	"+1	R1,T1	Gc1		PF3D7_0802200	1-cys peroxiredoxin (1-cyspxn)	"+4,5	Gc4,5Gm4		"+6	"+6	"+6	"+7			13	1	588	588	195	0	null	antioxidant activity, oxidoreductase activity	cell redox homeostasis	null	antioxidant activity, oxidoreductase activity, peroxiredoxin activity	oxidation-reduction process	null	PYYM_1230700; PYYM_1303600; PYYM_1434700	1-cys peroxiredoxin, putative; 2-Cys peroxiredoxin,thioredoxin peroxidase 1 (TPx1); thioredoxin peroxidase 2, putative	PCHAS_122870; PCHAS_130600; PCHAS_143270	1-cys peroxiredoxin, putative; thioredoxin peroxidase 1, putative (TPx1); thioredoxin peroxidase 2, putative	PF3D7_0802200; PF3D7_1215000; PF3D7_1438900	1-cys peroxiredoxin (1-CysPxn); thioredoxin peroxidase 2 (Trx-Px2); thioredoxin peroxidase 1 (Trx-Px1)	PVX_093630; PVX_118545; PVX_123435	1-cys peroxiredoxin (1-CysPrx); 2-Cys peroxiredoxin, putative; thioredoxin peroxidase2, putative
CL1e	PBANKA_131080	40S ribosomal protein S2, putative	2.64547	2.12732	-0.39905	-0.0521934	0.351496	0.141784		"+1,2	Gc1	"+1	"+1					PF3D7_1447000	40S ribosomal protein S2, putative	"+4,5	Gc4,5Gm4				"+6				13	4	816	816	271	0	null	RNA binding, structural constituent of ribosome	translation	intracellular, ribosome, small ribosomal subunit	RNA binding, structural constituent of ribosome	translation	intracellular, ribosome, small ribosomal subunit	PYYM_1311600	40S ribosomal protein S2, putative	PCHAS_131410	40S ribosomal protein S2, putative	PF3D7_1447000	40S ribosomal protein S2, putative	PVX_118145	40S ribosomal protein S2, putative
CL1e	PBANKA_131480	elongation factor 2, putative	1.03983	0.716286	-0.0896731	0.153738	0.210544	0.0443472		"+1,2	Gc1	"+1	"+1					PF3D7_1451100	elongation factor 2	"+4,5	Gc4,5Gm4			"+6	"+6	"+7			13	1	2499	2499	832	0	null	GTP binding, GTPase activity	null	null	GTP binding, GTPase activity	null	null	PYYM_1315600	elongation factor 2, putative	PCHAS_131810	elongation factor 2, putative	PF3D7_1451100	elongation factor 2	PVX_117925	elongation factor 2, putative
CL1e	PBANKA_131740	co-chaperone p23, putative	3.10972	2.52154	-0.131121	-0.0728724	0.395438	0.182521		"+1,2	Gc1	"+1	"+1					PF3D7_1453700	co-chaperone p23 (P23)	"+4,5	Gc4,5Gm4			"+6	"+6				13	2	768	768	255	0	null	null	null	null	null	null	null	PYYM_1318200	p23 co-chaperone, putative	PCHAS_132070	co-chaperone p23, putative	PF3D7_1453700	co-chaperone p23 (P23)	PVX_117795	hypothetical protein, conserved
CL1e	PBANKA_132050	V-type H( )-translocating pyrophosphatase, putative (VP1)	1.80695	1.11514	-0.0326347	0.0791364	0.0333068	0.128934		"+1,2	Gc♂2							PF3D7_1235200	V-type K -independent H -translocating inorganic pyrophosphatase (VP2)	"+5						"+7			13	1	2151	2151	716	15	null	hydrogen-translocating pyrophosphatase activity, inorganic diphosphatase activity	proton transport	membrane	hydrogen-translocating pyrophosphatase activity, inorganic diphosphatase activity	proton transport	membrane	PYYM_1321300; PYYM_1453800	V-type H( )-translocating pyrophosphatase, putative; inorganic pyrophosphatase, putative	PCHAS_132380; PCHAS_145210	V-type H( )-translocating pyrophosphatase, putative; inorganic pyrophosphatase, putative	PF3D7_1235200; PF3D7_1456800	V-type K -independent H -translocating inorganic pyrophosphatase (VP2); V-type H( )-translocating pyrophosphatase, putative (VP1)	PVX_100710; PVX_117625	vacuolar-type H pumping pyrophosphatase, putative; V-type H( )-translocating pyrophosphatase, putative
CL1e	PBANKA_132090	thioredoxin, putative (TRX1)	0.729896	0.440307	-0.149175	0.429824	0.437419	0.254093		"+1,2	Gc1	"+1	"+1		R1,T1	Gc1		PF3D7_1457200	thioredoxin 1 (TRX1)	"+4	Gm4		"+6	"+6	"+6	S7T7			13	2	315	315	104	0	null	electron carrier activity, protein disulfide oxidoreductase activity	cell redox homeostasis, glycerol ether metabolic process	null	electron carrier activity, protein disulfide oxidoreductase activity	cell redox homeostasis, glycerol ether metabolic process	null	PYYM_0829300; PYYM_1321700	thioredoxin-like protein 2, putative; thioredoxin, putative (TRX1)	PCHAS_082660; PCHAS_132420	thioredoxin-like protein 2, putative; thioredoxin, putative (TRX1)	PF3D7_1457200	thioredoxin 1 (TRX1)	PVX_117605	thioredoxin, putative
CL1e	PBANKA_132640	glyceraldehyde-3-phosphate dehydrogenase, putative	3.95987	2.86066	-0.314224	-0.473151	0.201253	0.331143		"+1,2	Gc1	"+1	"+1	"+1	R1,T1			PF3D7_1462800	glyceraldehyde-3-phosphate dehydrogenase (GAPDH)	"+4,5	Gc4,5Gm4		"+6	"+6	"+6	"+7			13	2	1014	1014	337	0	null	NAD binding, glyceraldehyde-3-phosphate dehydrogenase (NAD+) (phosphorylating) activity	glucose metabolic process	null	NAD binding, NADP binding	glucose metabolic process, oxidation-reduction process	null	PYYM_1327200	glyceraldehyde-3-phosphate dehydrogenase, putative	PCHAS_132970	glyceraldehyde-3-phosphate dehydrogenase, putative	PF3D7_1462800	glyceraldehyde-3-phosphate dehydrogenase (GAPDH)	PVX_117322	glyceraldehyde-3-phosphate dehydrogenase, putative
CL1e	PBANKA_135510	40S ribosomal protein S6, putative	3.24951	2.56343	-0.0833632	-0.00269	0.276566	0.0995814		"+1,2	Gc1	"+1	"+1					PF3D7_1342000	40S ribosomal protein S6, putative	"+4,5	Gc4,5Gm4								13	1	933	933	310	0	null	structural constituent of ribosome	translation	intracellular, ribosome	structural constituent of ribosome	translation	intracellular, ribosome	PYYM_1357200	40S ribosomal protein S6, putative	PCHAS_135970	40S ribosomal protein S6, putative	PF3D7_1342000	40S ribosomal protein S6, putative	PVX_083000	40S ribosomal protein S6, putative
CL1e	PBANKA_135550	casein kinase II beta chain, putative	1.09495	0.608681	0.0607566	0.407898	0.347012	0.428163		"+1,2	Gc♂2Gc♀2	"+1						PF3D7_1103700	casein kinase II beta chain (CK2beta1)	"+4	Gc4Gm4				"+6	"+7			13	2	1035	1035	344	0	null	protein kinase regulator activity	null	protein kinase CK2 complex	protein kinase regulator activity	null	protein kinase CK2 complex	PYYM_0944800; PYYM_1357600	casein kinase II beta chain, putative; casein kinase II beta chain, putative	PCHAS_090110; PCHAS_136010	casein kinase II beta chain, putative; casein kinase II beta chain, putative	PF3D7_1103700; PF3D7_1342400	casein kinase II beta chain (CK2beta1); casein kinase II beta chain (CK2beta2)	PVX_083020; PVX_090870	casein kinase II beta chain, putative; casein kinase II beta chain, putative
CL1e	PBANKA_140320	cyclin, putative	0.984112	0.659156	-0.0667422	0.145838	0.0822045	0.154841										PF3D7_1304700	cyclin (CYC4)										14	6	828	828	275	0	null	null	null	null	protein kinase binding	RNA processing	null	PYYM_1406800	cyclin, putative	PCHAS_140510	cyclin, putative	PF3D7_1304700	cyclin (CYC4)	PVX_122075	cyclin 4, putative
CL1e	PBANKA_142330	DNA/RNA-binding protein Alba 1, putative (ALBA1)	2.15678	1.80135	-0.206782	0.408912	0.236609	0.206157		"+1,2	Gc1	"+1	"+1	"+1	S1			PF3D7_0814200	DNA/RNA-binding protein Alba 1 (ALBA1)	"+4,5	Gc4,5Gm4		"+6		"+6				14	1	729	729	242	0	null	DNA binding, RNA binding	null	cytoplasm, nucleus	nucleic acid binding	null	null	PYYM_1427100	DNA/RNA-binding protein Alba, putative (ALBA1)	PCHAS_142510	DNA/RNA-binding protein Alba 1, putative (ALBA1)	PF3D7_0814200	DNA/RNA-binding protein Alba 1 (ALBA1)	PVX_123060	hypothetical protein, conserved
CL1e	PBANKA_144110	hydrolase, putative	0.650667	0.453281	-0.133954	-0.170717	-0.024164	0.0188528		"+1,2	Gc1,2	"+1						PF3D7_1226300	cof-like hydrolase, had-superfamily, subfamily iib	"+4,5	Gc4,5Gm5			"+6	"+6	"+7			14	1	867	867	288	0	null	hydrolase activity	metabolic process	null	catalytic activity, hydrolase activity	metabolic process	null	PYYM_1445200	hydrolase, putative	PCHAS_144310	hydrolase, putative	PF3D7_1226300	cof-like hydrolase, had-superfamily, subfamily iib	PVX_123945	hydrolase, putative
CL1e	PBANKA_144680	60 kDa chaperonin, putative (CPN60)	0.876809	0.630388	-0.253052	0.417697	0.491152	0.246104		"+1,2	Gc1	"+1	"+1					PF3D7_1232100	60 kDa chaperonin (CPN60)	"+4	Gc4,5Gm4		"+6	"+6	"+6				14	2	2124	2124	707	0	HMM: MKTGKGILIFLIVFMLLLKDGNCI, NN: MKTGKGILIFLIVFMLLLKDGNCI	ATP binding, protein binding	cellular protein metabolic process	null	ATP binding	cellular protein metabolic process	null	PYYM_1450900	60 kDa chaperonin, putative (CPN60)	PCHAS_144900	60 kDa chaperonin, putative (CPN60)	PF3D7_1232100	60 kDa chaperonin (CPN60)	PVX_100550	chaperonin CPN60, mitochondrial precursor, putative
CL1e	PBANKA_145020	serine hydroxymethyltransferase, putative (SHMT)	1.12835	0.93433	-0.0942154	0.110476	0.220086	0.095672		"+1,2	Gc1	"+1						PF3D7_1235600	serine hydroxymethyltransferase (SHMT)	"+4	Gc4,5Gm4			"+6	"+6	S7T7			14	3	1329	1329	442	0	null	glycine hydroxymethyltransferase activity	L-serine metabolic process, glycine metabolic process	null	glycine hydroxymethyltransferase activity	L-serine metabolic process, glycine metabolic process	null	PYYM_1454200	serine hydroxymethyltransferase, putative (SHMT)	PCHAS_145250	serine hydroxymethyltransferase, putative (SHMT)	PF3D7_1235600	serine hydroxymethyltransferase (SHMT)	PVX_100730	serine hydroxymethyltransferase, putative
CL1e	PBANKA_145930	actin I	2.63969	1.87255	0.0887539	-0.0219317	0.16529	0.343237		"+1,2	Gc1	"+1	"+1	"+1				PF3D7_1246200	actin I (ACT1)	"+4,5	Gc4,5Gm4		"+6	"+6	"+6				14	1	1131	1131	376	0	null	protein binding	null	cytoplasm, nucleus	null	null	null	PYYM_1032200; PYYM_1463300	actin II; actin I	PCHAS_103090; PCHAS_146160	actin II, putative; actin I, putative	PF3D7_1246200; PF3D7_1412500	actin I (ACT1); actin II (ACT2)	PVX_085830; PVX_101200	actin II; actin
CL1e	PBANKA_145950	myosin light chain 1, putative,myosin A tail domain interacting protein MTIP, putative (MTIP)	1.93614	1.57813	0	0	5.5631e-07	0.228637		"+1,2		"+1	"+1					PF3D7_1246400	myosin light chain 1,myosin A tail domain interacting protein (MTIP)	"+4	Gm4		"+6	"+6	"+6				14	1	615	615	204	0	null	null	null	null	null	null	null	PYYM_1463500	myosin light chain 1, putative,myosin A tail domain interacting protein MTIP, putative (MTIP)	PCHAS_146180	myosin light chain 1, putative,myosin A tail domain interacting protein MTIP, putative (MTIP)	PF3D7_1246400	myosin light chain 1,myosin A tail domain interacting protein (MTIP)	PVX_101215	myosin A tail domain interacting protein MTIP, putative
CL2	PBANKA_020410	N-terminal acetyltransferase, putative	0.319819	0.684478	0.0529916	-0.118014	-0.0475934	-0.0309418		2								PF3D7_0109500	N-acetyltransferase, putative										2	2	459	459	152	0	null	N-acetyltransferase activity	metabolic process	null	N-acetyltransferase activity	null	null	PYYM_0207000	N-terminal acetyltransferase, putative	PCHAS_020250	N-terminal acetyltransferase, putative	PF3D7_0109500	N-acetyltransferase, putative	PVX_081310	N-acetyltransferase, putative
CL2	PBANKA_031180	long-chain acyl-CoA synthase, putative	0.732276	0.690091	-0.00478705	-0.0596246	-0.0226225	0.00737361		"+1,2								PF3D7_0215300	acyl-CoA synthetase (ACS8)	T5						"+7			3	1	2262	2262	753	0	HMM: MNIHTLFGLIIYTLMAS, NN: MNIHTLFGLIIYTLMAS	catalytic activity	metabolic process	null	catalytic activity	metabolic process	null	PYYM_0312600	long-chain acyl-CoA synthase, putative	PCHAS_031390; PCHAS_100070; PCHAS_140170	long-chain acyl-CoA synthase, putative; acyl-CoA synthetase, putative; acyl-CoA synthetase, putative	PF3D7_0215300; PF3D7_0301000; PF3D7_0401900; PF3D7_0731600; PF3D7_1200700; PF3D7_1253400; PF3D7_1372400; PF3D7_1477900; PF3D7_1479000	acyl-CoA synthetase (ACS8); acyl-CoA synthetase (ACS2); acyl-CoA synthetase (ACS6); acyl-CoA synthetase (ACS5); acyl-CoA synthetase (ACS7); acyl-CoA synthetase (ACS3); acyl-CoA synthetase (ACS4); acyl-CoA synthetase, pseudogene (ACS1b); acyl-CoA synthetase (ACS1a)	PVX_002785	ATP-dependent acyl-CoA synthetase, putative
CL2	PBANKA_031520	small nuclear ribonucleoprotein Sm D2, putative (SNRPD2)	0.807641	0.828475	-0.0442297	0.109037	0.111369	0.0059888		"+1		"+1						PF3D7_0218500	small nuclear ribonucleoprotein Sm D2, putative (SNRPD2)	T5									3	2	306	306	101	0	null	null	null	null	null	null	null	PYYM_0316000	small nuclear ribonucleoprotein Sm D2, putative (SNRPD2)	PCHAS_031730	small nuclear ribonucleoprotein Sm D2, putative (SNRPD2)	PF3D7_0218500	small nuclear ribonucleoprotein Sm D2, putative (SNRPD2)	PVX_002615	small nuclear ribonucleoprotein Sm D2, putative
CL2	PBANKA_040280	EH (Eps15 homology) protein, putative	0.542361	0.782909	0.024846	0.00463939	0.0010457	0.0018456		"+1,2	Gc2	"+1						PF3D7_0304200	EH (Eps15 homology) protein (PAST1)	"+4,	Gc4,							"+7	4	1	1590	1590	529	0	null	GTP binding, GTPase activity	null	null	GTP binding, GTPase activity, protein binding	null	null	PYYM_0405200	EH (Eps15 homology) protein, putative	PCHAS_040370	EH (Eps15 homology) protein, putative	PF3D7_0304200	EH (Eps15 homology) protein (PAST1)	PVX_119335	EH (for Eps15 Homology) domain containing protein,PV1H14130_P
CL2	PBANKA_051490	28 kDa ookinete surface protein (P28)	1.56157	1.59385	7.3115e-06	0	0.00504696	0				"+1	"+1					PF3D7_1030900	28 kDa ookinete surface protein (Pfs28)	T5									5	1	642	642	213	1	HMM: MNFKYSFIFLFFIQLAIRYNNAK, NN: MNFKYSFIFLFFIQLAIRYNNAK	null	null	cell surface, membrane	protein binding	null	cell surface, membrane	PYYM_0515300	28 kDa ookinete surface protein (P28)	PCHAS_051500	28 kDa ookinete surface protein, putative (P28)	PF3D7_1030900	28 kDa ookinete surface protein (Pfs28)	PVX_111180	sexual stage surface protein Pvs28
CL2	PBANKA_051500	25 kDa ookinete surface antigen precursor (P25)	0.748563	0.925445	-0.0241525	0	0.00345977	0.00181202				"+1	"+1					PF3D7_1031000	25 kDa ookinete surface antigen precursor (Pfs25)		Gc4Gm5						"Gc7,8	"+7	5	1	654	654	217	2	HMM: MNTYYSVFLFIYAFLGINYYNAA, NN: MNTYYSVFLFIYAFLGINYYNAA	null	null	cell surface, membrane	protein binding	null	cell surface, membrane	PYYM_0515400	25 kDa ookinete surface antigen precursor (P25)	PCHAS_051510	25 kDa ookinete surface antigen precursor, putative (P25)	PF3D7_1031000	25 kDa ookinete surface antigen precursor (Pfs25)	PVX_111175	ookinete surface protein Pvs25
CL2	PBANKA_051900	S-antigen, putative	1.12949	1.08182	0.000332157	0	1.11262e-06	0										no pf ortholog	no_pf_ortho_annotation										5	1	2265	2265	754	0	HMM: MKNILSVFYILLLLKILILD, NN: MKNILSVFYILLLLKILILDNNGVNSE	null	null	null	null	null	null	PYYM_0519500	S-antigen, putative	PCHAS_051910	S-antigen, putative, fragment	no pf orthologs	no pf orthologs	no pv orthologs	no pv orthologs
CL2	PBANKA_051940	conserved Plasmodium protein, unknown function	0.762938	0.985606	0.0836343	0.132296	0.0220593	-0.0322924										no pf ortholog	no_pf_ortho_annotation										5	1	1794	1794	597	0	HMM: MKKTINVAIFLFLISLHINNLVSTE, NN: MKKTINVAIFLFLISLHINNLVST	null	null	null	null	null	null	PYYM_0519900	conserved Plasmodium protein, unknown function	PCHAS_051960	conserved Plasmodium protein, unknown function	no pf orthologs	no pf orthologs	no pv orthologs	no pv orthologs
CL2	PBANKA_061080	eukaryotic initiation factor 2a, putative	0.876574	0.998957	0.0402523	-0.00370646	0.00456854	0.000720461		"+1,2		"+1						PF3D7_1438000	eukaryotic translation initiation factor eIF2A, putative	"+4,5	Gc5					"+7			6	1	1893	1893	630	0	null	null	null	null	null	null	null	PYYM_0612400	eukaryotic initiation factor 2a, putative	PCHAS_061250	eukaryotic initiation factor 2a, putative	PF3D7_1438000	eukaryotic translation initiation factor eIF2A, putative	PVX_084645	hypothetical protein, conserved
CL2	PBANKA_103270	RNA binding protein Bruno, putative (HoBo)	1.03433	1.05458	3.65575e-06	0	3.57628e-07	0		"+1,2	Gc1,2	"+1						PF3D7_1409800	RNA binding protein Bruno, putative (HoBo)		Gc4,5Gm5			"+6	"+6	"+7			10	1	1524	1524	507	0	null	RNA binding, protein binding	null	null	nucleic acid binding, protein binding	null	null	PYYM_1034800	RNA binding protein Bruno, putative (HoBo)	PCHAS_103350	RNA binding protein Bruno, putative (HoBo)	PF3D7_1409800	RNA binding protein Bruno, putative (HoBo)	PVX_085960	RNA binding protein, putative
CL2	PBANKA_111350	Rab1a, putative	0.865279	0.837924	1.19209e-07	0	2.30471e-06	0			Gc♀2	"+1						PF3D7_0513800	Rab GTPase 1a (RAB1a)		Gc5					"+7			11	1	621	621	206	0	null	GTP binding, GTPase activity, protein binding	intracellular protein transport, nucleocytoplasmic transport, small GTPase mediated signal transduction	intracellular	GTP binding, GTPase activity	GTP catabolic process, intracellular protein transport, nucleocytoplasmic transport, protein transport, signal transduction, small GTPase mediated signal transduction	intracellular, membrane	PYYM_1115600	Rab1a, putative	PCHAS_111310	Rab1a, putative	PF3D7_0513800	Rab GTPase 1a (RAB1a)	PVX_080550	small GTPase Rab1, putative
CL2	PBANKA_111680	conserved Plasmodium protein, unknown function	0.792831	0.764991	0.0137659	-0.0391226	0.0155015	0.00597258		"+1,2		"+1						PF3D7_0617200	conserved Plasmodium protein, unknown function	"+4,5	Gc4,5Gm4					"+7			11	4	1347	1347	448	0	null	null	null	null	null	null	null	PYYM_1118800	conserved Plasmodium protein, unknown function	PCHAS_111630	conserved Plasmodium protein, unknown function	PF3D7_0617200	conserved Plasmodium protein, unknown function	PVX_114000	hypothetical protein, conserved
CL2	PBANKA_114280	conserved Plasmodium protein, unknown function	0.757444	0.749173	0	0	0.00738263	0		2	Gc♂2	"+1						PF3D7_1366900	conserved Plasmodium protein, unknown function	"+4,									11	3	1905	1905	634	0	null	null	null	null	null	null	null	PYYM_1145100	conserved Plasmodium protein, unknown function	PCHAS_114230	conserved Plasmodium protein, unknown function	PF3D7_1366900	conserved Plasmodium protein, unknown function	PVX_115305	hypothetical protein, conserved
CL2	PBANKA_120880	conserved Plasmodium protein, unknown function	0.846882	0.979778	0.236525	0.0347279	-0.00974464	0.00573254								Gc1		PF3D7_1010400	conserved Plasmodium protein, unknown function								"Gc7		12	6	1062	1062	353	0	null	null	null	null	null	null	null	PYYM_1211400	conserved Plasmodium protein, unknown function	PCHAS_120950	conserved Plasmodium protein, unknown function	PF3D7_1010400	conserved Plasmodium protein, unknown function	PVX_094740	hypothetical protein, conserved
CL2	PBANKA_121490	conserved Plasmodium protein, unknown function	0.877574	0.926998	0.0161381	-0.00576818	0.051242	0.0118866										PF3D7_0323600	conserved Plasmodium protein, unknown function										12	3	2085	2085	694	0	null	null	null	null	null	null	null	PYYM_1217500	conserved Plasmodium protein, unknown function	PCHAS_121560	conserved Plasmodium protein, unknown function	PF3D7_0323600	conserved Plasmodium protein, unknown function	PVX_095045	hypothetical protein, conserved
CL2	PBANKA_121900	heat shock protein 90, putative	0.560962	0.791327	0.00149973	0	-3.17891e-07	0										PF3D7_0708500	heat shock protein 86 family protein							"+7			12	1	2358	2358	785	0	null	null	null	null	null	null	null	PYYM_1221600	heat shock protein 90, putative	PCHAS_121970	heat shock protein 90, putative	PF3D7_0708500	heat shock protein 86 family protein	PVX_087955	O1, putative
CL2	PBANKA_122230	coatomer epsilon subunit, putative	0.400115	0.788397	0	0	1.90735e-06	0										PF3D7_0808400	coatomer epsilon subunit, putative	"+5									12	2	852	852	283	0	null	protein binding, structural molecule activity	retrograde vesicle-mediated transport, Golgi to ER	COPI vesicle coat	structural molecule activity	null	COPI vesicle coat	PYYM_1225000	coatomer epsilon subunit, putative	PCHAS_122290	coatomer epsilon subunit, putative	PF3D7_0808400	coatomer epsilon subunit, putative	PVX_088115	coatomer epsilon subunit, putative
CL2	PBANKA_122280	tyrosine--tRNA ligase, putative	0.723523	1.24358	0	0	4.76837e-06	0		"+1,2	Gc1,2	"+1		"+1				PF3D7_0807900	tyrosyl-tRNA synthetase, putative	"+4,5	Gc4,5Gm5				"+6				12	3	1119	1119	372	0	null	ATP binding, tyrosine-tRNA ligase activity	translation, tyrosyl-tRNA aminoacylation	cytoplasm	ATP binding, aminoacyl-tRNA ligase activity, nucleotide binding, tyrosine-tRNA ligase activity	tRNA aminoacylation for protein translation	cytoplasm	PYYM_1225500	tyrosine--tRNA ligase, putative	PCHAS_122340	tyrosine--tRNA ligase, putative	PF3D7_0807900	tyrosine--tRNA ligase (TyrRS)	PVX_088145	tyrosyl-tRNA synthetase, putative
CL2	PBANKA_122420	DnaJ protein, putative	1.00024	1.40132	0.0200135	-0.0642898	-0.0756401	0.000585755		"+1,2	Gc♂2Gc♀2							PF3D7_0806500	DnaJ protein, putative										12	1	2451	2451	816	0	null	heat shock protein binding, unfolded protein binding	protein folding	null	heat shock protein binding	null	null	PYYM_1226900	DnaJ protein, putative	PCHAS_122480	DnaJ protein, putative	PF3D7_0806500	DnaJ protein, putative	PVX_088225	DnaJ domain containing protein
CL2	PBANKA_123210	pre-mRNA-splicing factor, putative (SR1)	0.975453	0.896228	-0.0594225	0	-0.00164211	0.000378887		"+1,2	Gc1,	"+1						PF3D7_0517300	pre-mRNA-splicing factor (SR1)	"+4,5	Gc4,5Gm5			"+6					12	2	948	948	315	0	null	nucleic acid binding	RNA splicing	cytoplasm, nucleus	nucleic acid binding	null	null	PYYM_1234700	pre-mRNA-splicing factor, putative (SR1)	PCHAS_123270	pre-mRNA-splicing factor, putative (SR1)	PF3D7_0517300	pre-mRNA-splicing factor (SR1)	PVX_080385	splicing factor, arginine/serine-rich 1, putative,pre-mRNA splicing factor SF2, P33 subunit, putative
CL2	PBANKA_131640	U1 snRNA associated protein, putative	0.83984	0.961047	0.0650388	-0.658624	-0.330199	-0.639705				"+1						PF3D7_1452700	U1 snRNA associated protein, putative	"+4,						"+7			13	8	957	957	318	0	null	null	null	null	null	null	null	PYYM_1317200	U1 snRNA associated protein, putative	PCHAS_131970	U1 snRNA associated protein, putative	PF3D7_1452700	U1 snRNA associated protein, putative	PVX_117845	hypothetical protein, conserved
CL2	PBANKA_132930	40S ribosomal protein S3, putative	0.83666	0.870497	0.133185	-0.276888	-0.256974	-0.153337		"+1,2	Gc1,2	"+1	"+1	"+1	"+1			PF3D7_1465900	40S ribosomal protein S3, putative	"+4,5	Gc4,5Gm5			"+6	"+6	"+7			13	3	669	669	222	0	null	RNA binding, structural constituent of ribosome	translation	intracellular, ribosome, small ribosomal subunit	RNA binding, structural constituent of ribosome	translation	intracellular, ribosome, small ribosomal subunit	PYYM_1331000	40S ribosomal protein S3, putative	PCHAS_133390	40S ribosomal protein S3, putative	PF3D7_1465900	40S ribosomal protein S3, putative	PVX_117170	40S ribosomal protein S3, putative
CL2	PBANKA_134040	oxidoreductase, putative	0.706559	0.66347	-0.0545904	-0.30149	0.0638205	0.000622193			Gc1,2	"+1						PF3D7_1325200	oxidoreductase, putative		Gc4,5Gm5						Gc7,		13	3	1005	1005	334	0	null	binding, oxidoreductase activity, acting on the CH-OH group of donors, NAD or NADP as acceptor	glycolysis	null	catalytic activity, oxidoreductase activity	carbohydrate metabolic process, cellular carbohydrate metabolic process, oxidation-reduction process	null	PYYM_1342100	oxidoreductase, putative	PCHAS_134500	oxidoreductase, putative	PF3D7_1325200	oxidoreductase, putative	PVX_116615	lactate/malate dehydrogenase, putative
CL2	PBANKA_134780	20 kDa chaperonin, putative (CPN20)	1.1755	0.916549	0.00183002	0.00795992	-0.0211029	0.000342449										PF3D7_1215300	10 kDa chaperonin (CPN10)	"+4,									13	6	783	783	260	0	HMM: MKTIKIAGFFLTFLSTFLAKRLAV, NN: MKTIKIAGFFLTFLSTFLAKRLAVSN	ATP binding, chaperone binding	protein folding	apicoplast	null	protein folding	cytoplasm	PYYM_1349500; PYYM_1435000	20 kDa chaperonin, putative (CPN20); 10 kDa chaperonin, putative (CPN10)	PCHAS_135240; PCHAS_143295	20 kDa chaperonin, putative (CPN20); 10 kDa chaperonin, putative (CPN10)	PF3D7_1215300; PF3D7_1333000	10 kDa chaperonin (CPN10); 20 kDa chaperonin (CPN20)	PVX_082580; PVX_123450	chaperonin, putative; 10 kDa chaperonin, putative
CL2	PBANKA_134990	conserved Plasmodium protein, unknown function	0.407712	0.618638	0.173127	-0.469659	-0.485348	-0.392621										PF3D7_1336000	conserved Plasmodium protein, unknown function										13	3	1317	1317	438	0	null	null	null	null	null	null	null	PYYM_1351600	conserved Plasmodium protein, unknown function	PCHAS_135450	conserved Plasmodium protein, unknown function	PF3D7_1336000	conserved Plasmodium protein, unknown function	PVX_082740	hypothetical protein, conserved
CL2	PBANKA_140060	cytoadherence linked asexual protein, putative	0.811228	1.08949	0	0	2.78155e-07	0		"+1,2	Gc2			"+1				PF3D7_0220800	cytoadherence linked asexual protein 2 (CLAG2)							"+7			14	8	3891	3891	1296	1	HMM: MVSIRNIMKIALVALGVIIGNTFCH, NN: MVSIRNIMKIALVALGVIIGNTFCH	null	null	null	null	null	null	PYYM_0839400; PYYM_1404200	cytoadherence linked asexual protein 9 (CLAG9); cytoadherence linked asexual protein, putative	PCHAS_083660; PCHAS_140250; PCHAS_146810	cytoadherence linked asexual protein 9, putative (CLAG9); cytoadherence linked asexual protein, putative; cytoadherence linked asexual protein, putative	PF3D7_0220800; PF3D7_0302200; PF3D7_0302500; PF3D7_0831600; PF3D7_0935800	cytoadherence linked asexual protein 2 (CLAG2); cytoadherence linked asexual protein 3.2 (CLAG3.2); cytoadherence linked asexual protein 3.1 (CLAG3.1); cytoadherence linked asexual protein 8 (CLAG8); cytoadherence linked asexual protein 9 (CLAG9)	PVX_086930; PVX_094265; PVX_121885	cytoadherence linked asexual protein (CLAG), putative; cytoadherence-linked asexual protein (CLAG), putative; cytoadherence linked asexual protein, CLAG, putative
CL2	PBANKA_143040	adrenodoxin-type ferredoxin, putative	0.745454	0.770644	-0.0404921	0.00290398	0.0605743	0.00142217										PF3D7_1214600	adrenodoxin-type ferredoxin, putative										14	5	477	477	158	0	null	2 iron, 2 sulfur cluster binding, electron carrier activity	null	null	electron carrier activity, iron-sulfur cluster binding	null	null	PYYM_1434300	adrenodoxin-type ferredoxin, putative	PCHAS_143230	adrenodoxin-type ferredoxin, putative	PF3D7_1214600	adrenodoxin-type ferredoxin, putative	PVX_123415	adrenodoxin-type ferredoxin, putative
CL3a	PBANKA_020780	conserved Plasmodium protein, unknown function	0.205919	1.25133	0.101693	-0.0217111	-0.123935	0.0132099										PF3D7_0105500	conserved Plasmodium protein, unknown function										2	1	990	990	329	0	null	null	null	null	null	null	null	PYYM_0210700	conserved Plasmodium protein, unknown function	PCHAS_020620	conserved Plasmodium protein, unknown function	PF3D7_0105500	conserved Plasmodium protein, unknown function	PVX_081495	hypothetical protein, conserved
CL3a	PBANKA_040820	calcium-dependent protein kinase 3 (CDPK3)	-0.141635	1.48563	-0.0283157	0.00866024	-0.0247628	0.000853578	TAGCTA/2								"+3	PF3D7_0217500	calcium dependent protein kinase 1 (CDPK1)										4	5	1665	1665	554	0	null	ATP binding, calcium ion binding, protein serine/threonine kinase activity, protein tyrosine kinase activity	protein phosphorylation	null	ATP binding, calcium ion binding, protein kinase activity, protein tyrosine kinase activity	protein phosphorylation	null	PYYM_0315000; PYYM_0410800; PYYM_0617000; PYYM_1353200	calcium-dependent protein kinase 1, putative (CDPK1); calcium-dependent protein kinase 3 (CDPK3); calcium-dependent protein kinase 4 (CDPK4); calcium-dependent protein kinase 5 (CDPK5)	PCHAS_031630; PCHAS_040910; PCHAS_061690; PCHAS_135610	calcium-dependent protein kinase 1, putative (CDPK1); calcium-dependent protein kinase 3, putative (CDPK3); calcium-dependent protein kinase 4, putative (CDPK4); calcium-dependent protein kinase 5, putative (CDPK5)	PF3D7_0217500; PF3D7_0310100; PF3D7_0610600; PF3D7_0717500; PF3D7_1337800	calcium-dependent protein kinase 1 (CDPK1); calcium-dependent protein kinase 3 (CDPK3); calcium-dependent protein kinase 2 (CDPK2); calcium-dependent protein kinase 4 (CDPK4); calcium-dependent protein kinase 5 (CDPK5)	PVX_000555; PVX_002665; PVX_082820; PVX_119610	calcium-dependent protein kinase 4, putative; calcium-dependent protein kinase 1, putative; calcium-dependent protein kinase, putative; calcium-dependent protein kinase 3, putative
CL3a	PBANKA_041290	circumsporozoite- and TRAP-related protein (CTRP)	-0.991592	2.48315	-0.0447305	-0.0712614	-0.216389	-0.0755718	TAGCTA/4			"+1						PF3D7_0315200	circumsporozoite- and TRAP-related protein (CTRP)	"+4	Gc4								4	1	5718	5718	1905	2	HMM: MNKKFVLALSYLVLCVHFIIAS, NN: MNKKFVLALSYLVLCVHFIIAS	null	null	null	protein binding	null	null	PYYM_0415900	circumsporozoite- and TRAP-related protein (CTRP)	PCHAS_041380	circumsporozoite- and TRAP-related protein, putative (CTRP)	PF3D7_0315200	circumsporozoite- and TRAP-related protein (CTRP)	PVX_095475	CTRP adhesive protein (invasive stage), putative
CL3a	PBANKA_060390	conserved Plasmodium protein, unknown function	-0.636	0.401555	2.46366e-06	0.00795992	0.03	0	TAGCTA/4									PF3D7_1205200	conserved Plasmodium protein, unknown function										6	1	1140	1140	379	0	null	null	null	null	null	null	null	PYYM_0605600	conserved Plasmodium protein, unknown function	PCHAS_060570	conserved Plasmodium protein, unknown function	PF3D7_1205200	conserved Plasmodium protein, unknown function	PVX_084290	hypothetical protein, conserved
CL3a	PBANKA_061650	conserved Plasmodium protein, unknown function	0.110418	0.943559	0	0	-4.37101e-07	0	TAGCTA/5	2								PF3D7_0719000	conserved Plasmodium protein, unknown function										6	1	534	534	177	0	null	null	null	null	null	null	null	PYYM_0618300	conserved Plasmodium protein, unknown function	PCHAS_061820	conserved Plasmodium protein, unknown function	PF3D7_0719000	conserved Plasmodium protein, unknown function	PVX_096370	hypothetical protein, conserved
CL3a	PBANKA_061920	secreted ookinete protein, putative (PSOP1)	-0.359593	1.0135	-0.214276	-0.119311	-0.155691	0.0920012	TAGCTA/3		Gc1,2	"+1						PF3D7_0721700	secreted ookinete protein, putative (PSOP1)		Gc4,5Gm5			"+6	"+6		Gc7,		6	1	1440	1440	479	0	HMM: MNKLLMLSLFLYGVAAV, NN: MNKLLMLSLFLYGVAAV	null	null	null	null	null	null	PYYM_0621000	secreted ookinete protein, putative (PSOP1)	PCHAS_062090	secreted ookinete protein, putative (PSOP1)	PF3D7_0721700	secreted ookinete protein, putative (PSOP1)	PVX_096260	hypothetical protein, conserved
CL3a	PBANKA_080050	chitinase (CHT1)	-0.23646	2.49504	0.000332157	-0.0456947	-4.37101e-07	0	TAGCTA/4			"+1						PF3D7_1252200	chitinase (CHT1)								"Gc7		8	1	1947	1947	648	0	HMM: MNIYVSLFLIIFSTINNAY, NN: MNIYVSLFLIIFSTINNAYSV	hydrolase activity, hydrolyzing O-glycosyl compounds	carbohydrate metabolic process	null	null	carbohydrate metabolic process	null	PYYM_0802900	chitinase (CHT1)	PCHAS_080080	chitinase, putative (CHT1)	PF3D7_1252200	chitinase (CHT1)	PVX_087680	chitinase
CL3a	PBANKA_082020	thioredoxin, putative	-0.718037	0.842623	0.00502122	0.0225749	0.00984259	0.00600707	TAGCTA/2			"+1						PF3D7_0919300	thioredoxin, putative				"+6	"+6	"+6		"Gc7		8	3	621	621	206	0	null	null	null	null	null	null	null	PYYM_0823200	thioredoxin, putative	PCHAS_082050	thioredoxin, putative	PF3D7_0919300	thioredoxin, putative	PVX_099380	PDI-like protein, putative
CL3a	PBANKA_100640	conserved Plasmodium protein, unknown function	-0.0794728	1.20867	0	0	3.17891e-07	0	TAGCTA/2									PF3D7_0408800	conserved Plasmodium protein, unknown function										10	1	975	975	324	2	HMM: MSIINYIYFLSILFLQITSTYGI, NN: MSIINYIYFLSILFLQITSTYGI	null	null	null	null	null	null	PYYM_1007800	conserved Plasmodium protein, unknown function	PCHAS_100730	conserved Plasmodium protein, unknown function	PF3D7_0408800	conserved Plasmodium protein, unknown function	PVX_000805	hypothetical protein, conserved
CL3a	PBANKA_101770	ubiquinol-cytochrome c reductase hinge protein, putative	-0.662871	0.553716	-0.0631805	0.0301427	-0.0295002	-0.0139716										PF3D7_1426900	ubiquinol-cytochrome c reductase hinge protein, putative							S7T7			10	1	267	267	88	0	null	ubiquinol-cytochrome-c reductase activity	mitochondrial electron transport, ubiquinol to cytochrome c	null	null	null	null	PYYM_1019200	ubiquinol-cytochrome c reductase hinge protein, putative	PCHAS_101850	ubiquinol-cytochrome c reductase hinge protein, putative	PF3D7_1426900	ubiquinol-cytochrome c reductase hinge protein, putative	PVX_085190	ubiquinol-cytochrome c reductase hinge protein, putative
CL3a	PBANKA_102010	PP1-like protein serine/threonine phosphatase, putative	0.136797	1.28482	0.0567458	-0.0859022	-0.0536857	0.00051113		"+1,2								PF3D7_1423300	serine/threonine protein phosphatase (PP7)	"+4,						"+7			10	16	2865	2865	954	0	null	calcium ion binding, hydrolase activity	null	null	calcium ion binding, hydrolase activity, protein binding	null	null	PYYM_1021700	PP1-like protein serine/threonine phosphatase, putative	PCHAS_102090	PP1-like protein serine/threonine phosphatase, putative	PF3D7_1423300	serine/threonine protein phosphatase (PP7)	PVX_085315	PP1-like protein serine/threonine phosphatase, putative
CL3a	PBANKA_103780	secreted ookinete adhesive protein (SOAP)	-0.72149	2.81847	-0.117134	-0.104116	-0.201423	-0.0173357	TAGCTA/3			"+1						PF3D7_1404300	secreted ookinete adhesive protein (SOAP)									"+7	10	1	501	501	166	0	HMM: MKRILLFLIPLLFLIIKIEGA, NN: MKRILLFLIPLLFLIIKIEGA	null	null	null	null	null	null	PYYM_1039900	secreted ookinete adhesive protein (SOAP)	PCHAS_103860	secreted ookinete adhesive protein, putative (SOAP)	PF3D7_1404300	secreted ookinete adhesive protein (SOAP)	PVX_086220	secreted ookinete adhesive protein, putative (SOAP)
CL3a	PBANKA_110690	conserved Plasmodium protein, unknown function	-0.239687	0.738059	0.0110738	-0.046419	-0.0528915	0.00248686	TAGCTA/2								"+3	PF3D7_0507300	conserved Plasmodium protein, unknown function	M5	Gc4								11	1	2511	2511	836	0	null	null	null	null	null	null	null	PYYM_1109100	conserved Plasmodium protein, unknown function	PCHAS_110660	conserved Plasmodium protein, unknown function	PF3D7_0507300	conserved Plasmodium protein, unknown function	PVX_097925	hypothetical protein, conserved
CL3a	PBANKA_111920	conserved Plasmodium protein, unknown function	-0.261791	1.54854	0.00429102	0.0208464	-0.00135652	0.0032388	TAGCTA/1								"+3	PF3D7_0620000	conserved Plasmodium protein, unknown function		Gc4						"Gc7		11	1	1053	1053	350	2	HMM: MIKLCTFLSLFLIFFFLNLNAI, NN: MIKLCTFLSLFLIFFFLNLNAI	null	null	null	null	null	null	PYYM_1121200	conserved Plasmodium protein, unknown function	PCHAS_111870	conserved Plasmodium protein, unknown function	PF3D7_0620000	conserved Plasmodium protein, unknown function	PVX_114125	hypothetical protein, conserved
CL3a	PBANKA_114370	secreted ookinete protein, putative (PSOP2)	0.000718275	1.51155	-0.0369173	0	0.00726747	0.000378887	TAGCTA/4			"+1						PF3D7_1367800	secreted ookinete protein, putative (PSOP2)	"+5	Gc5			"+6					11	1	3918	3918	1305	1	HMM: MGNIKELFIFFCLLSVVFPLIYCE, NN: MGNIKELFIFFCLLSVVFPLIYCE	null	null	null	null	null	null	PYYM_1146000	secreted ookinete protein, putative (PSOP2)	PCHAS_114320	secreted ookinete protein, putative (PSOP2)	PF3D7_1367800	secreted ookinete protein, putative (PSOP2)	PVX_115350	hypothetical protein, conserved
CL3a	PBANKA_120070	conserved Plasmodium protein, unknown function	-0.0960324	0.781465	2.38419e-07	0	2.66234e-06	0.000342449	TAGCTA/1									PF3D7_1002300	conserved Plasmodium protein, unknown function										12	1	1290	1290	429	0	HMM: MFTFFFFLLTMYLLFATRVVNVKAQ, NN: MFTFFFFLLTMYLLFATRVVNVKAQ	null	null	null	null	null	null	PYYM_1203200	conserved Plasmodium protein, unknown function	PCHAS_120140	conserved Plasmodium protein, unknown function	PF3D7_1002300	conserved Plasmodium protein, unknown function	PVX_094310	hypothetical protein, conserved
CL3a	PBANKA_122890	von willebrand factor a-domain-related protein (WARP)	-0.0966955	2.48297	-0.0976245	0	-0.0948586	0	TAGCTA/3			"+1						PF3D7_0801300	von Willebrand factor A-domain related protein (WARP)										12	1	912	912	303	0	HMM: MKSVKGITYIFFSLAFISICMCQ, NN: MKSVKGITYIFFSLAFISICMCQ	null	null	null	protein binding	null	null	PYYM_1231600	von willebrand factor a-domain-related protein (WARP)	PCHAS_122960	von Willebrand factor A-domain-related protein, putative (WARP)	PF3D7_0801300	von Willebrand factor A-domain related protein (WARP)	PVX_093675	von Willebrand factor A-domain-related protein, putative
CL3a	PBANKA_136270	conserved Plasmodium protein, unknown function	0.248769	0.733526	-0.0146817	0	-0.0330086	-0.0130477	TAGCTA/2									PF3D7_1349900	conserved Plasmodium protein, unknown function										13	1	540	540	179	1	HMM: MKIIIFFFLIFSAITLKCLSW, NN: MKIIIFFFLIFSAITLKCLSW	null	null	null	null	null	null	PYYM_1364800	conserved Plasmodium protein, unknown function	PCHAS_136730	conserved Plasmodium protein, unknown function	PF3D7_1349900	conserved Plasmodium protein, unknown function	PVX_083390	hypothetical protein, conserved
CL3a	PBANKA_136440	conserved Plasmodium protein, unknown function	0.124087	0.942154	-0.0610161	0.00140663	-0.0493385	0.00552917	TAGCTA/1			"+1			S1			PF3D7_1351700	alveolin, putative (ALV6)		Gc5					S7			13	3	3360	3360	1119	0	null	null	null	null	null	null	null	PYYM_1366500	conserved Plasmodium protein, unknown function	PCHAS_136900	conserved Plasmodium protein, unknown function	PF3D7_1351700	alveolin, putative (ALV6)	PVX_083475	hypothetical protein, conserved
CL3a	PBANKA_140920	conserved Plasmodium protein, unknown function	0.191114	1.18717	0.0186707	0	-0.0079807	0	TAGCTA/2			"+1						PF3D7_1310700	conserved Plasmodium protein, unknown function	"+4,5				"+6	"+6				14	1	465	465	154	0	null	nucleic acid binding	null	null	nucleic acid binding	null	null	PYYM_1412800	conserved Plasmodium protein, unknown function	PCHAS_141110	conserved Plasmodium protein, unknown function	PF3D7_1310700	conserved Plasmodium protein, unknown function	PVX_122365	hypothetical protein, conserved
CL3a	PBANKA_145610	40S ribosomal protein S17, putative	-0.0721115	0.40355	0.221211	-0.611611	-0.480889	-0.716591		"+1,2	Gc1	"+1						PF3D7_1242700	40S ribosomal protein S17, putative	"+4,5	Gc4,5Gm4					"+7			14	2	414	414	137	0	null	structural constituent of ribosome	translation	intracellular, ribosome	structural constituent of ribosome	translation	intracellular, ribosome	PYYM_1460000; PYYM_1460100	protein geranylgeranyltransferase type II, alpha subunit, putative; 40S ribosomal protein S17, putative	PCHAS_145840	40S ribosomal protein S17, putative	PF3D7_1242700	40S ribosomal protein S17, putative	PVX_101035	40S ribosomal protein S17, putative
CL3b	PBANKA_060960	heat shock protein 20, putative	-0.601898	0.181039	0.0230922	0.0343525	-0.0696594	0.0027167	TAGCTA/3			"+1	"+1					PF3D7_1211100	HSP20-like chaperone								Gc7,		6	1	702	702	233	0	null	null	null	null	null	null	null	PYYM_0611200	heat shock protein 20, putative	PCHAS_061130	heat shock protein 20, putative	PF3D7_1211100	HSP20-like chaperone	PVX_084585	heat shock protein, class I, putative
CL3b	PBANKA_052250	transmembrane emp24 domain-containing protein, putative	-0.939178	0.231884	0.0733041	-0.0915575	-0.230614	-0.110529										PF3D7_0422100	transmembrane emp24 domain-containing protein, putative										5	1	1107	1107	368	2	HMM: MKRKYLHLVIFILLVIFNLLISGVSSQ, NN: MKRKYLHLVIFILLVIFNLLISGVSSQ	null	transport	integral to membrane	null	transport	integral to membrane	PYYM_0523000	transmembrane emp24 domain-containing protein, putative	PCHAS_052270	transmembrane emp24 domain-containing protein, putative	PF3D7_0422100	transmembrane emp24 domain-containing protein, putative	PVX_090145	hypothetical protein, conserved
CL3b	PBANKA_071140	perforin like protein 4 (PPLP4)	-0.813194	0.179835	-0.0483456	0.0749437	0.0948687	0.0174654	TAGCTA/1			"+2					"+3	PF3D7_0819400	perforin like protein 4 (PPLP4)										7	1	2049	2049	682	1	HMM: MVINLEIKFPKISAYLILCFFMVGGFVMCY, NN: MVINLEIKFPKISAYLILCFFMVGGFVMCY	null	null	null	null	null	null	PYYM_0711500	perforin like protein 4 (PPLP4)	PCHAS_072050	perforin like protein 4 (PPLP4)	PF3D7_0819400	perforin like protein 4 (PPLP4)	PVX_089395	MAC/Perforin domain containing protein
CL3b	PBANKA_071430	small heat shock protein HSP20 (HSP20)	-0.878971	0.263757	-0.00985424	-0.0538674	-0.0366569	0.146693				"+1		"+1				PF3D7_0816500	small heat shock protein HSP20, putative;with=GeneDB:PBANKA_071430 (HSP20)					"+6	"+6		Gc7,		7	3	516	516	171	0	null	null	null	plasma membrane	null	null	null	PYYM_0714400	small heat shock protein HSP20, putative (HSP20)	PCHAS_072340	small heat shock protein HSP20, putative (HSP20)	PF3D7_0816500	small heat shock protein HSP20, putative (HSP20)	PVX_089585	heat shock protein, putative
CL3b	PBANKA_091970	conserved Plasmodium protein, unknown function	-0.870989	0.292405	0.147091	-0.0014139	-0.212073	-0.0533142	TAGCTA/1	2								PF3D7_0910800	nucleotide binding protein, putative		Gc4,					"+7			9	1	1956	1956	651	0	null	null	null	null	null	null	null	PYYM_0814900; PYYM_0921200	nucleotide binding protein, putative; conserved Plasmodium protein, unknown function	PCHAS_081220; PCHAS_092470	nucleotide binding protein, putative; conserved Plasmodium protein, unknown function	PF3D7_0910800; PF3D7_1128500	nucleotide binding protein, putative; conserved protein, unknown function	PVX_092045; PVX_098980	hypothetical protein, conserved; Nucleotide-binding protein 1, putative
CL3b	PBANKA_122540	conserved Plasmodium protein, unknown function	-0.2903	0.574645	0.0762563	-0.0161329	0.05951	0.0577022	TAGCTA/2, GCATGCA/2			"+1		"+1				PF3D7_0805200	conserved Plasmodium protein, unknown function						"+6	"+7			12	1	291	291	96	0	null	null	null	null	null	null	null	PYYM_1228100	conserved Plasmodium protein, unknown function	PCHAS_122600	conserved Plasmodium protein, unknown function	PF3D7_0805200	conserved Plasmodium protein, unknown function	PVX_093500	hypothetical protein, conserved
CL3b	PBANKA_142290	conserved Plasmodium protein, unknown function	0.09018	0.41795	-0.0259638	0.0289157	0.0525064	0.759929																					14	1	1182	1182	393	0	null	null	null	null	null	null	null	PYYM_1426700	conserved Plasmodium protein, unknown function	PCHAS_142470	conserved Plasmodium protein, unknown function	PF3D7_0814600	conserved Plasmodium protein, unknown function	PVX_123040	hypothetical protein, conserved
CL4a	PBANKA_031010	conserved Plasmodium protein, unknown function	-1.00475	-0.810065	0.0505448	-0.172284	-0.255194	-0.0554383										PF3D7_0213200	conserved Plasmodium protein, unknown function										3	2	384	384	127	1	null	null	null	null	null	null	null	PYYM_0310900	conserved Plasmodium protein, unknown function	PCHAS_031220	conserved Plasmodium protein, unknown function	PF3D7_0213200	conserved Plasmodium protein, unknown function	PVX_002870	hypothetical protein, conserved
CL4a	PBANKA_041440	formate-nitrite transporter, putative	-1.31996	-0.820148	-0.138582	-0.127267	-0.119372	-0.192444			Gc♂2							PF3D7_0316600	formate-nitrite transporter, putative	"+4,5	Gc5			"+6	"+6	"+7			4	4	936	936	311	6	null	transporter activity	transport	membrane	transporter activity	transport	membrane	PYYM_0417200	formate-nitrite transporter, putative	PCHAS_041530	formate-nitrite transporter, putative	PF3D7_0316600	formate-nitrite transporter, putative	PVX_095405	transporter, putative
CL4a	PBANKA_050140	conserved Plasmodium protein, unknown function	-1.62364	-0.933747	-0.212866	-0.209053	-0.194394	-0.00884871		"+1,2	"+1,2	"+1,2						PF3D7_1017100	conserved Plasmodium protein, unknown function	"+4				"+6	"+6	S7			5	1	768	768	255	0	HMM: MANFNRYSFLVLVCILVVYKYVESL, NN: MANFNRYSFLVLVCILVVYKYVESL	null	null	null	null	null	null	PYYM_0501800	conserved Plasmodium protein, unknown function	PCHAS_050150	conserved Plasmodium protein, unknown function	PF3D7_1017100	conserved Plasmodium protein, unknown function	PVX_001725	hypothetical protein, conserved
CL4a	PBANKA_050870	conserved Plasmodium protein, unknown function	-1.03802	-0.780147	-0.186673	0.0377254	-0.0114042	0.162121										PF3D7_1024500	conserved Plasmodium protein, unknown function										5	1	669	669	222	1	null	null	null	null	null	null	null	PYYM_0509100	conserved Plasmodium protein, unknown function	PCHAS_050880	conserved Plasmodium protein, unknown function	PF3D7_1024500	conserved Plasmodium protein, unknown function	PVX_111485	hypothetical protein, conserved
CL4a	PBANKA_051910	CCAT-binding transcription factor-like protein, putative	-1.56984	-1.02251	0.0449296	-0.447316	-0.520386	-0.252571										no pf ortholog	no_pf_ortho_annotation										5	1	885	885	294	0	HMM: MKTNLVFALFFLFISVCESNAS, NN: MKTNLVFALFFLFISVCESN	null	null	null	null	null	null	PYYM_0519600	CCAT-binding transcription factor-like protein, putative	PCHAS_051930	CCAT-binding transcription factor-like protein, putative	no pf orthologs	no pf orthologs	no pv orthologs	no pv orthologs
CL4a	PBANKA_070300	conserved Plasmodium protein, unknown function	-1.14282	-0.678394	0.112607	0.0372384	-0.0964062	-0.0402663										PF3D7_0827700	conserved Plasmodium membrane protein, unknown function	T5									7	2	1734	1734	577	9	HMM: MNASFIGVIFCFIGSFLGALGD, NN: MNASFIGVIFCFIGSFLGALGD	null	null	null	magnesium ion transmembrane transporter activity	magnesium ion transport	membrane	PYYM_0703200	conserved Plasmodium protein, unknown function	PCHAS_093500	conserved Plasmodium protein, unknown function	PF3D7_0827700	conserved Plasmodium membrane protein, unknown function	PVX_088970	hypothetical protein, conserved
CL4a	PBANKA_081040	GDP-fucose protein O-fucosyltransferase 2, putative (POFUT2)	-1.60596	-0.83201	-0.0529657	0.0407305	0.187219	0.148504										PF3D7_0909200	conserved Plasmodium protein, unknown function										8	2	1422	1422	473	1	HMM: MKNMIYNLISISLYSLIIILTDIYAK, NN: MKNMIYNLISISLYSLIIILTDIYAK	null	null	null	null	null	null	PYYM_0813400	GDP-fucose protein O-fucosyltransferase 2, putative (POFUT2)	PCHAS_081070	GDP-fucose protein O-fucosyltransferase 2, putative (POFUT2)	PF3D7_0909200	GDP-fucose protein O-fucosyltransferase 2, putative (POFUT2)	PVX_098900	GDP-fucose protein O-fucosyltransferase 2, putative (POFUT2)
CL4a	PBANKA_081210	phosphatidylinositol N- acetylglucosaminyltransferase, putative	-1.78482	-1.02807	-0.127214	0.252013	0.272278	0.310054										PF3D7_0911000	phosphatidylinositol N-acetylglucosaminyltransferase, putative										8	13	948	948	315	7	null	phosphatidylinositol N-acetylglucosaminyltransferase activity	GPI anchor biosynthetic process	integral to membrane	phosphatidylinositol N-acetylglucosaminyltransferase activity	GPI anchor biosynthetic process	integral to membrane	PYYM_0815100	phosphatidylinositol N- acetylglucosaminyltransferase, putative	PCHAS_081240	phosphatidylinositol N-acetylglucosaminyltransferase, putative	PF3D7_0911000	phosphatidylinositol N-acetylglucosaminyltransferase, putative	PVX_098990	phosphatidylinositol N-acetylglucosaminyltransferase domain containing protein
CL4a	PBANKA_081780	conserved Plasmodium protein, unknown function	-1.14395	-0.580068	-0.0439867	0.0240237	-0.0878047	-0.1169										PF3D7_0916800	conserved Plasmodium protein, unknown function										8	1	147	147	48	0	null	null	null	null	null	null	null	PYYM_0820800	conserved Plasmodium protein, unknown function	PCHAS_081810	conserved Plasmodium protein, unknown function	PF3D7_0916800	conserved Plasmodium protein, unknown function	PVX_099263	conserved Plasmodium protein, unknown function
CL4a	PBANKA_083270	adenylate kinase-like protein 2, putative (AKLP2)	-1.15131	-0.79419	0.0318321	0.176405	0.0744633	0.105776										PF3D7_0931900	conserved Plasmodium protein, unknown function								"Gc8		8	4	825	825	274	0	null	null	null	cytosol	ATP binding, nucleobase-containing compound kinase activity	nucleobase-containing compound metabolic process	null	PYYM_0835800	adenylate kinase-like protein 2, putative (AKLP2)	PCHAS_083300	adenylate kinase-like protein 2, putative (AKLP2)	PF3D7_0931900	adenylate kinase-like protein 2 (AKLP2)	PVX_087110	adenylate kinase, putative
CL4a	PBANKA_083560	cAMP-dependent protein kinase catalytic subunit (PKAc)	-1.23341	-0.453416	-0.0161853	0.0238997	0.0573138	0.0853066		"+1,								PF3D7_0934800	cAMP-dependent protein kinase catalytic subunit (PKAc)	"+4,5	Gc4,5Gm5			"+6	"+6	"+7			8	5	1026	1026	341	0	null	ATP binding, protein serine/threonine kinase activity, protein tyrosine kinase activity	protein phosphorylation	null	ATP binding, protein kinase activity, protein serine/threonine kinase activity, protein tyrosine kinase activity	protein phosphorylation	null	PYYM_0838700	cAMP-dependent protein kinase catalytic subunit (PKAc)	PCHAS_083590	cAMP-dependent protein kinase catalytic subunit, putative (PKAc)	PF3D7_0934800	cAMP-dependent protein kinase catalytic subunit (PKAc)	PVX_086975	cAMP-dependent protein kinase catalytic subunit, putative
CL4a	PBANKA_090600	alpha/beta hydrolase, putative	-1.18423	-0.692735	-0.00657352	-0.0816691	-0.164409	-0.10391										PF3D7_1143000	alpha/beta hydrolase, putative										9	1	1047	1047	348	0	null	null	null	null	null	null	null	PYYM_0906900	alpha/beta hydrolase, putative	PCHAS_070720	alpha/beta hydrolase, putative	PF3D7_1143000	alpha/beta hydrolase, putative	PVX_092755	hypothetical protein, conserved
CL4a	PBANKA_091330	regulator of chromosome condensation, putative	-1.36877	-0.621173	0.0940469	-0.0588725	0.0222699	0.054655										no pf ortholog	no_pf_ortho_annotation										9	2	2940	2940	979	0	null	null	null	null	null	null	null	PYYM_0914300	regulator of chromosome condensation, putative	PCHAS_093270	regulator of chromosome condensation, putative	no pf orthologs	no pf orthologs	PVX_092370	hypothetical protein, conserved
CL4a	PBANKA_093570	conserved Plasmodium protein, unknown function	-1.90934	-0.974811	0.0636785	-0.243772	-0.136229	-0.454389										PF3D7_1111900	conserved Plasmodium protein, unknown function										9	3	705	705	234	0	null	null	null	null	omega peptidase activity	null	null	PYYM_0937100	conserved Plasmodium protein, unknown function	PCHAS_090860	conserved Plasmodium protein, unknown function	PF3D7_1111900	conserved Plasmodium protein, unknown function	PVX_091245	hypothetical protein, conserved
CL4a	PBANKA_100840	conserved Plasmodium protein, unknown function	-1.90508	-0.954056	0.0713598	0.17615	0.545678	0.0793773										PF3D7_1436400	conserved Plasmodium protein, unknown function							"+7			10	2	3009	3009	1002	0	null	null	null	null	null	null	null	PYYM_1010000	conserved Plasmodium protein, unknown function	PCHAS_100930	conserved Plasmodium protein, unknown function	PF3D7_1436400	conserved Plasmodium protein, unknown function	PVX_084715	hypothetical protein
CL4a	PBANKA_101380	cytochrome c oxidase subunit 2, putative	-1.56881	-0.562316	0.240011	0.28472	-0.16099	0.119913			Gc♀2	"+1	"+1					PF3D7_1430900	cytochrome c oxidase subunit II precursor, putative		Gc4,5					"+7			10	1	519	519	172	0	null	copper ion binding, cytochrome-c oxidase activity	null	membrane	copper ion binding, cytochrome-c oxidase activity	null	membrane	PYYM_1015300	cytochrome c oxidase subunit 2, putative	PCHAS_101460	cytochrome c oxidase subunit 2, putative	PF3D7_1430900	cytochrome c oxidase subunit 2, putative	PVX_084995	cytochrome c oxidase subunit 2, putative
CL4a	PBANKA_102230	mannose-1-phosphate guanyltransferase, putative	-1.69716	-0.905115	0.0248179	0.168029	0.0964131	0.0825598		"+1,	Gc♀2	"+1						PF3D7_1420900	mannose-1-phosphate guanyltransferase, putative							"+7			10	2	1245	1245	414	0	null	nucleotidyltransferase activity	biosynthetic process	null	nucleotidyltransferase activity, transferase activity	biosynthetic process	null	PYYM_1023900	mannose-1-phosphate guanyltransferase, putative	PCHAS_102310	mannose-1-phosphate guanyltransferase, putative	PF3D7_1420900	mannose-1-phosphate guanyltransferase, putative	PVX_085435	mannose-1-phosphate guanyltransferase, putative
CL4a	PBANKA_102670	conserved Plasmodium protein, unknown function	-1.16349	-0.671927	-0.0938758	0.133714	0.114443	0.0885398										PF3D7_1416000	conserved Plasmodium protein, unknown function								"Gc8		10	4	669	669	222	4	HMM: MDFQKLSVFFFILSYSIFCH, NN: MDFQKLSVFFFILSYSIFCHLVWNG	null	null	null	null	null	null	PYYM_1028800	conserved Plasmodium protein, unknown function	PCHAS_102750	conserved Plasmodium protein, unknown function	PF3D7_1416000	conserved Plasmodium protein, unknown function	PVX_085650	hypothetical protein, conserved
CL4a	PBANKA_112370	conserved Plasmodium protein, unknown function	-1.23726	-0.569797	0.0976934	-0.514355	-0.373722	-0.502908										PF3D7_0624800	conserved Plasmodium protein, unknown function										11	3	1449	1449	482	0	null	null	null	null	null	null	null	PYYM_1126000	conserved Plasmodium protein, unknown function	PCHAS_112320	conserved Plasmodium protein, unknown function	PF3D7_0624800	conserved Plasmodium protein, unknown function	PVX_114346	hypothetical protein, conserved
CL4a	PBANKA_120420	conserved Plasmodium protein, unknown function	-1.22009	-0.679206	0.135324	0.0837606	0.0783814	0.150977										PF3D7_1006000	conserved Plasmodium protein, unknown function						"+6		"Gc7,8		12	2	1323	1323	440	0	null	DNA binding, alkylbase DNA N-glycosylase activity	base-excision repair	null	null	null	null	PYYM_1206800	conserved Plasmodium protein, unknown function	PCHAS_120490	conserved Plasmodium protein, unknown function	PF3D7_1006000	conserved Plasmodium protein, unknown function	PVX_094495	hypothetical protein, conserved
CL4a	PBANKA_122050	conserved Plasmodium protein, unknown function	-1.32996	-0.541397	-0.000534177	0.138306	0.059008	0.00385014										PF3D7_0709900	conserved Plasmodium membrane protein, unknown function								"Gc7		12	3	5838	5838	1945	4	null	null	null	null	null	null	null	PYYM_1223200	conserved Plasmodium protein, unknown function	PCHAS_122120	conserved Plasmodium protein, unknown function	PF3D7_0709900	conserved Plasmodium membrane protein, unknown function	PVX_088025	hypothetical protein, conserved
CL4a	PBANKA_124220	conserved Plasmodium protein, unknown function	-0.968147	-1.37367	0.172405	-0.745915	-0.831606	-0.99292										PF3D7_0527400	conserved Plasmodium protein, unknown function										12	1	534	534	177	2	null	null	null	null	null	null	null	PYYM_1244600	conserved Plasmodium protein, unknown function	PCHAS_124260	conserved Plasmodium protein, unknown function	PF3D7_0527400	conserved Plasmodium protein, unknown function	PVX_079870	hypothetical protein, conserved
CL4a	PBANKA_130290	copper transporter, putative	-1.24717	-1.02567	0.131308	-0.124517	-0.270004	-0.104807										PF3D7_1439000	copper transporter putative							"+7			13	2	834	834	277	3	HMM: MCKNIWKIICIVLIINSSFVVNVNCE, NN: MCKNIWKIICIVLIINSSFVVNVNCE	copper ion transmembrane transporter activity	copper ion transport	integral to membrane	copper ion transmembrane transporter activity	copper ion transmembrane transport	integral to membrane	PYYM_1303700	copper transporter, putative	PCHAS_130610	copper transporter, putative	PF3D7_1439000	copper transporter	PVX_118540	copper transporter, putative
CL4a	PBANKA_130400	conserved Plasmodium protein, unknown function	-1.51858	-0.415134	0.0485682	0.0247036	-0.135618	-0.0847042										PF3D7_1440100	conserved Plasmodium protein, unknown function							"+7			13	1	2952	2952	983	0	null	null	null	null	protein binding	null	null	PYYM_1304800	conserved Plasmodium protein, unknown function	PCHAS_130720	conserved Plasmodium protein, unknown function	PF3D7_1440100	conserved Plasmodium protein, unknown function	PVX_118485	hypothetical protein, conserved
CL4a	PBANKA_131130	conserved Plasmodium protein, unknown function	-1.60126	-0.717463	0.0163674	-0.514557	-0.280697	-0.293565										PF3D7_1447500	conserved Plasmodium protein, unknown function					"+6	"+6		"Gc7		13	2	435	435	144	0	null	null	null	null	null	null	null	PYYM_1312100	conserved Plasmodium protein, unknown function	PCHAS_131460	conserved Plasmodium protein, unknown function	PF3D7_1447500	conserved Plasmodium protein, unknown function	PVX_118120; PVX_213290	hypothetical protein, conserved; hypothetical protein
CL4a	PBANKA_131680	dynactin subunit 4, putative	-1.37607	-0.792833	-0.165515	-0.136954	-0.110666	-0.105706										PF3D7_1453100	conserved Plasmodium protein, unknown function		Gc4,5			"+6					13	1	2082	2082	693	0	null	null	null	null	null	null	null	PYYM_1317600	dynactin subunit 4, putative	PCHAS_132010	dynactin subunit 4, putative	PF3D7_1453100	dynactin subunit 4, putative	PVX_117825	dynactin subunit 4, putative
CL4a	PBANKA_133260	conserved Plasmodium protein, unknown function	-1.0844	-0.87623	0.208971	-0.0266213	-0.215537	0.0192974										PF3D7_1469500	conserved Plasmodium protein, unknown function		Gc4,								13	1	2109	2109	702	0	null	null	null	null	null	null	null	PYYM_1334300	conserved Plasmodium protein, unknown function	PCHAS_133720	conserved Plasmodium protein, unknown function	PF3D7_1469500	conserved Plasmodium protein, unknown function	PVX_116990	hypothetical protein, conserved
CL4a	PBANKA_133360	mitochondrial pyruvate carrier protein 2, putative (MPC2)	-1.86308	-1.05169	0.283273	0.195095	-0.0552146	-0.0251296										PF3D7_1470400	conserved protein, unknown function										13	4	396	396	131	1	null	null	null	null	null	null	null	PYYM_1335300	mitochondrial pyruvate carrier protein 2, putative (MPC2)	PCHAS_133820	mitochondrial pyruvate carrier protein 2, putative (MPC2)	PF3D7_1470400	mitochondrial pyruvate carrier protein 2, putative (MPC2)	PVX_116950	hypothetical protein, conserved
CL4a	PBANKA_140300	small heat shock protein, putative	-1.84837	-0.971093	-0.111594	0.320945	0.16765	0.152978										no pf ortholog	no_pf_ortho_annotation										14	1	447	447	148	0	null	null	null	null	null	null	null	PYYM_1406600	small heat shock protein, putative	no pc orthologs	no pc orthologs	no pf orthologs	no pf orthologs	no pv orthologs	no pv orthologs
CL4a	PBANKA_140420	conserved Plasmodium protein, unknown function	-1.78538	-0.834664	-0.134563	0.085434	0.0729501	0.18803										PF3D7_1305700	conserved Plasmodium protein, unknown function										14	1	612	612	203	2	HMM: MPHHLTSFVAAITGSISSGT, NN: MPHHLTSFVAAITGSISSGTCCGC	null	null	null	null	null	null	PYYM_1407800	conserved Plasmodium protein, unknown function	PCHAS_140610	conserved Plasmodium protein, unknown function	PF3D7_1305700	conserved Plasmodium protein, unknown function	PVX_122120	hypothetical protein, conserved
CL4a	PBANKA_141170	peptidyl-prolyl cis-trans isomerase, putative	-1.64478	-0.8796	-0.313174	-0.0133211	0.196648	0.210808										PF3D7_1313300	peptidyl-prolyl cis-trans isomerase, putative							"+7			14	3	684	684	227	0	null	null	protein folding	null	null	protein folding	null	PYYM_1415300	peptidyl-prolyl cis-trans isomerase, putative	PCHAS_141360	peptidyl-prolyl cis-trans isomerase, putative	PF3D7_1313300	peptidyl-prolyl cis-trans isomerase, putative	PVX_122487	hypothetical protein, conserved
CL4a	PBANKA_142390	translation initiation factor SUI1, putative	-1.47622	-0.902394	0.109702	0.147905	0.0064716	0.000693203										PF3D7_0813600	translation initiation factor SUI1, putative										14	4	801	801	266	0	null	translation initiation factor activity	translational initiation	null	translation initiation factor activity	translational initiation	null	PYYM_1427700	translation initiation factor SUI1, putative	PCHAS_142570	translation initiation factor SUI1, putative	PF3D7_0813600	translation initiation factor SUI1, putative	PVX_123090	hypothetical protein, conserved
CL4b	PBANKA_010580	RING zinc finger protein, putative	-0.742079	-0.761115	0.204087	-0.11402	-0.627666	-0.0153587										PF3D7_0607200	conserved Plasmodium membrane protein, unknown function										1	2	1158	1158	385	4	null	protein binding, zinc ion binding	null	null	protein binding, zinc ion binding	null	null	PYYM_0106700	RING zinc finger protein, putative	PCHAS_010640	RING zinc finger protein, putative	PF3D7_0607200	RING zinc finger protein, putative	PVX_113525	RING zinc finger protein, putative
CL4b	PBANKA_020610	carbon catabolite repressor protein 4, putative	-0.739085	-0.397633	0.029072	0.0787934	0.0483087	0.0372275										PF3D7_0107200	carbon catabolite repressor protein 4, putative										2	10	1017	1017	338	0	null	null	null	null	null	null	null	PYYM_0209000	carbon catabolite repressor protein 4, putative	PCHAS_020450	carbon catabolite repressor protein 4, putative	PF3D7_0107200	carbon catabolite repressor protein 4, putative	PVX_081410	hypothetical protein, conserved
CL4b	PBANKA_021020	aspartate--tRNA ligase, putative	-0.697714	-0.177679	0.0543645	-0.10083	-0.115791	-0.160325		"+1,2	Gc1,2	"+1		"+1				PF3D7_0102900	aspartyl-tRNA synthetase	"+4,5	Gc5Gm5					"+7			2	1	2061	2061	686	0	null	ATP binding, aspartate-tRNA ligase activity, nucleic acid binding	aspartyl-tRNA aminoacylation, translation	cytoplasm	ATP binding, aminoacyl-tRNA ligase activity, aspartate-tRNA ligase activity, nucleic acid binding, nucleotide binding	aspartyl-tRNA aminoacylation, tRNA aminoacylation for protein translation	cytoplasm	PYYM_0213100	aspartate--tRNA ligase, putative	PCHAS_020860	aspartate--tRNA ligase, putative	PF3D7_0102900	aspartate--tRNA ligase	PVX_081610	aspartate-tRNA ligase, putative
CL4b	PBANKA_031510	DEAD/DEAH helicase, putative	-0.946283	-0.0410137	0.352682	0.255195	0.163887	0.0892242										PF3D7_0218400	DEAD/DEAH box ATP-dependent RNA helicase, putative							"+7			3	1	1500	1500	499	0	null	ATP binding, ATP-dependent helicase activity, helicase activity, nucleic acid binding	null	null	ATP binding, ATP-dependent helicase activity, helicase activity, nucleic acid binding	null	null	PYYM_0315900	DEAD/DEAH helicase, putative	PCHAS_031720	DEAD/DEAH helicase, putative	PF3D7_0218400	DEAD/DEAH box ATP-dependent RNA helicase, putative	PVX_002620	DEAD/DEAH box helicase, putative
CL4b	PBANKA_040130	CDGSH iron-sulfur domain-containing protein, putative	-0.787866	-0.312227	-0.00218745	0.00639447	0.138747	0.00987426										PF3D7_0302700	CDGSH iron-sulfur domain-containing protein, putative										4	3	531	531	176	0	null	2 iron, 2 sulfur cluster binding	null	intracellular membrane-bounded organelle	null	null	intracellular membrane-bounded organelle	PYYM_0403700	CDGSH iron-sulfur domain-containing protein, putative	PCHAS_040220	CDGSH iron-sulfur domain-containing protein, putative	PF3D7_0302700	CDGSH iron-sulfur domain-containing protein, putative	PVX_119260	hypothetical protein, conserved,PV1H14055_P
CL4b	PBANKA_040390	conserved Plasmodium protein, unknown function	-0.829986	-0.0356178	0.0515079	-0.0454863	-0.165101	0.0017095										PF3D7_0305400	conserved Plasmodium protein, unknown function										4	3	438	438	145	0	null	null	null	null	null	null	null	PYYM_0406300	conserved Plasmodium protein, unknown function	PCHAS_040480	conserved Plasmodium protein, unknown function	PF3D7_0305400	conserved Plasmodium protein, unknown function	PVX_119395	hypothetical protein, conserved,PV1H14190_P
CL4b	PBANKA_040480	FAD-dependent glycerol-3-phosphate dehydrogenase, putative	-0.894082	-0.254264	0.0322971	-0.192304	-0.0909947	-0.146782		"+1,2	Gc2	"+1						PF3D7_0306400	FAD-dependent glycerol-3-phosphate dehydrogenase, putative	"+4,	Gc4,5Gm5		"+6	"+6	"+6	"+7			4	1	1884	1884	627	1	HMM: MLKKALAGAGGLGMISVGGVYLL, NN: MLKKALAGAGGLGMISVGGVYLL	glycerol-3-phosphate dehydrogenase activity	glycerol-3-phosphate metabolic process	glycerol-3-phosphate dehydrogenase complex	oxidoreductase activity	oxidation-reduction process	null	PYYM_0407200	FAD-dependent glycerol-3-phosphate dehydrogenase, putative	PCHAS_040570	FAD-dependent glycerol-3-phosphate dehydrogenase, putative	PF3D7_0306400	FAD-dependent glycerol-3-phosphate dehydrogenase, putative	PVX_119445	FAD-dependent glycerol-3-phosphate dehydrogenase, putative
CL4b	PBANKA_040500	conserved Plasmodium protein, unknown function	-0.735801	-0.408958	0.13099	0.19606	0.0758452	0.0229944										PF3D7_0306600	conserved Plasmodium protein, unknown function										4	1	258	258	85	0	HMM: MTSAPGLSFANLTLMLDLPQLPAI, NN: MTSAPGLSFANLTLMLDLPQLPAI	null	null	null	null	null	null	PYYM_0407400	conserved Plasmodium protein, unknown function	PCHAS_040590	conserved Plasmodium protein, unknown function	PF3D7_0306600	conserved Plasmodium protein, unknown function	PVX_119455	hypothetical protein, conserved
CL4b	PBANKA_041065	conserved Plasmodium protein, unknown function	-0.989732	-0.336309	0.0164509	0.164429	0.121607	0.0611571										no pf ortholog	no_pf_ortho_annotation										4	3	999	999	332	0	null	null	null	null	null	null	null	PYYM_0413500	conserved Plasmodium protein, unknown function	PCHAS_041155	conserved Plasmodium protein, unknown function	no pf orthologs	no pf orthologs	no pv orthologs	no pv orthologs
CL4b	PBANKA_041690	prefoldin subunit, putative	-0.7465	-0.167198	-0.0498811	0.0670406	-0.155258	-0.0427193										PF3D7_0904500	prefoldin subunit, putative		Gc4,				"+6				4	2	390	390	129	0	null	unfolded protein binding	protein folding	prefoldin complex	chaperone binding, unfolded protein binding	protein folding	prefoldin complex	PYYM_0419700	prefoldin subunit, putative	PCHAS_041780	prefoldin subunit, putative	PF3D7_0904500	prefoldin subunit, putative	PVX_098670	prefoldin subunit 4, putative
CL4b	PBANKA_050720	conserved Plasmodium protein, unknown function	-0.921806	-0.487225	0.0404265	0.00409663	-0.0473971	-0.107392										PF3D7_1023000	conserved Plasmodium membrane protein, unknown function					"+6					5	1	1200	1200	399	5	null	null	null	null	null	null	null	PYYM_0507600	conserved Plasmodium protein, unknown function	PCHAS_050730	conserved Plasmodium protein, unknown function	PF3D7_1023000	conserved Plasmodium membrane protein, unknown function	PVX_111565	hypothetical protein, conserved
CL4b	PBANKA_050740	orotidine-monophosphate-decarboxylase, putative (OMPDC)	-0.740351	-0.133794	0.0494517	0.0800159	-0.0629539	-0.00251846		"+1,	Gc1,							PF3D7_0512700	orotate phosphoribosyltransferase (OPRT)	"+4,	Gc5				"+6				5	1	1005	1005	334	0	null	orotidine-5'-phosphate decarboxylase activity	'de novo' pyrimidine nucleobase biosynthetic process, pyrimidine nucleotide biosynthetic process	null	catalytic activity, orotidine-5'-phosphate decarboxylase activity	'de novo' pyrimidine nucleobase biosynthetic process, metabolic process, pyrimidine nucleotide biosynthetic process	null	PYYM_0507800; PYYM_1114500	orotidine-monophosphate-decarboxylase, putative (OMPDC); orotate phosphoribosyltransferase, putative (OPRT)	PCHAS_050750; PCHAS_111200	orotidine-monophosphate-decarboxylase, putative (OMPDC); orotate phosphoribosyltransferase, putative (OPRT)	PF3D7_0512700; PF3D7_1023200	orotate phosphoribosyltransferase (OPRT); orotidine monophosphate decarboxylase (OMPDC)	PVX_080605; PVX_111555	orotate phosphoribosyltransferase, putative; orotidine 5' monophosphate decarboxylase, putative
CL4b	PBANKA_051870	methionine--tRNA ligase, putative	-0.828355	-0.557073	0.0984674	0.0793418	-0.0700283	0.134278		"+1,2	Gc1,2	"+1						PF3D7_1034900	methionine-tRNA ligase, putative	"+4,5	Gc5Gm5				"+6	"+7			5	1	2697	2697	898	0	null	ATP binding, methionine-tRNA ligase activity	methionyl-tRNA aminoacylation, translation	cytoplasm	ATP binding, aminoacyl-tRNA ligase activity, methionine-tRNA ligase activity, nucleotide binding	methionyl-tRNA aminoacylation, tRNA aminoacylation for protein translation	cytoplasm	PYYM_0519200	methionine--tRNA ligase, putative	PCHAS_051880	methionine--tRNA ligase, putative	PF3D7_1034900	methionine--tRNA ligase, putative	PVX_110980	methionine- tRNA ligase, putative
CL4b	PBANKA_062100	dynactin subunit 5, putative	-0.714744	-0.36417	0.0722495	0.0856893	-0.0378683	-0.0717918										PF3D7_0723500	dynactin 4, putative										6	1	666	666	221	0	null	transferase activity	null	null	transferase activity	null	null	PYYM_0622800	dynactin subunit 5, putative	PCHAS_062270	dynactin subunit 5, putative	PF3D7_0723500	dynactin subunit 5, putative	PVX_096175	dynactin subunit 5, putative
CL4b	PBANKA_070500	cytochrome c oxidase assembly protein, putative	-0.752913	-0.477209	0.0360893	0.0961523	0.0776007	0.0764783										PF3D7_0825600	cytochrome c oxidase assembly protein, putative										7	1	258	258	85	0	null	null	null	null	null	null	null	PYYM_0705200	cytochrome c oxidase assembly protein, putative	PCHAS_093300	cytochrome c oxidase assembly protein, putative	PF3D7_0825600	cytochrome c oxidase assembly protein, putative	PVX_089080	hypothetical protein, conserved
CL4b	PBANKA_070870	RNA polymerase II mediator complex protein MED7, putative	-0.719785	-0.397375	0.0297239	0.205302	-0.153408	0.0954363										PF3D7_0822100	RNA polymerase II mediator complex protein MED7, putative										7	1	792	792	263	0	null	RNA polymerase II transcription cofactor activity	regulation of transcription from RNA polymerase II promoter	mediator complex	RNA polymerase II transcription cofactor activity	regulation of transcription from RNA polymerase II promoter	mediator complex	PYYM_0708800	RNA polymerase II mediator complex protein MED7, putative	PCHAS_071780	RNA polymerase II mediator complex protein MED7, putative	PF3D7_0822100	RNA polymerase II mediator complex protein MED7, putative	PVX_089260	RNA polymerase II mediator complex protein MED7, putative
CL4b	PBANKA_071020	conserved Plasmodium protein, unknown function	-0.84272	-0.491146	0.0459013	0.0799933	-0.0294818	-0.0539227										PF3D7_0820600	conserved Plasmodium membrane protein, unknown function										7	3	1365	1365	454	2	HMM: MRIVTSIIFFLLLFFVNLF, NN: MRIVTSIIFFLLLFFVNLFFVKSR	null	null	null	null	null	null	PYYM_0710300	conserved Plasmodium protein, unknown function	PCHAS_071930	conserved Plasmodium protein, unknown function	PF3D7_0820600	conserved Plasmodium membrane protein, unknown function	PVX_089330	hypothetical protein, conserved
CL4b	PBANKA_071240	nucleolar preribosomal assembly protein, putative	-0.757892	-0.235466	0.0509088	-0.0465644	-0.0805977	0.0458083										PF3D7_0818400	nucleolar preribosomal assembly protein, putative (UTP24)										7	2	582	582	193	0	null	null	null	null	null	null	null	PYYM_0712500	nucleolar preribosomal assembly protein, putative	PCHAS_072150	nucleolar preribosomal assembly protein, putative	PF3D7_0818400	nucleolar preribosomal assembly protein, putative (UTP24)	PVX_089495	hypothetical protein, conserved
CL4b	PBANKA_072290	BIR protein, pseudogene	-0.656536	-0.350807	0.124844	0.177836	0.0324092	-0.0231801					"+1					no pf ortholog	no_pf_ortho_annotation										7	4	954	954	317	1	null	null	null	null	null	null	null	PYYM_0006800; PYYM_0011100; PYYM_0024400; PYYM_0203700; PYYM_0500500; PYYM_0525900; PYYM_0600800; PYYM_0601600; PYYM_0722800; PYYM_0802100; PYYM_0946300; PYYM_1001200; PYYM_1044500	YIR protein; YIR protein; YIR protein; YIR protein; YIR protein; YIR protein; YIR protein; YIR protein; YIR protein; YIR protein; YIR protein; YIR protein, pseudogene; YIR protein	no pc orthologs	no pc orthologs	no pf orthologs	no pf orthologs	no pv orthologs	no pv orthologs
CL4b	PBANKA_081630	conserved Plasmodium protein, unknown function	-0.857624	-0.544261	-0.123078	0.0860686	0.0137491	0.00234489					"+1					PF3D7_0915300	conserved Plasmodium protein, unknown function		Gm4					T7			8	1	2064	2064	687	0	null	null	null	null	null	null	null	PYYM_0819300	conserved Plasmodium protein, unknown function	PCHAS_081660	conserved Plasmodium protein, unknown function	PF3D7_0915300	conserved Plasmodium protein, unknown function	PVX_099195	hypothetical protein, conserved
CL4b	PBANKA_081820	conserved Plasmodium membrane protein, unknown function	-0.684918	-0.573376	-0.0147732	0.122515	0.0449813	0.0429151										PF3D7_0917200	conserved Plasmodium membrane protein, unknown function								"Gc7	"+7	8	2	975	975	324	5	null	null	null	null	null	null	null	PYYM_0821200	conserved Plasmodium membrane protein, unknown function	PCHAS_081850	conserved Plasmodium membrane protein, unknown function	PF3D7_0917200	conserved Plasmodium membrane protein, unknown function	PVX_099280	hypothetical protein, conserved
CL4b	PBANKA_082040	sugar transporter, putative	-0.842115	-0.437779	-0.00563955	-0.0963916	-0.0219519	-0.0218702										PF3D7_0919500	sugar transporter, putative	T5					"+6				8	1	1464	1464	487	12	HMM: MMYLTKIVSNACLAIINFGLCLSLTSLSR, NN: MMYLTKIVSNACLAIINFGLCLSLTSLSR	transporter activity	transport	integral to membrane	transmembrane transporter activity	transmembrane transport	integral to membrane	PYYM_0823400	sugar transporter, putative	PCHAS_082070	sugar transporter, putative	PF3D7_0919500	sugar transporter, putative	PVX_099390	sugar transporter, putative
CL4b	PBANKA_082420	perforin like protein 3 (PPLP3)	-1.17425	-0.194214	0.0147084	-0.0575668	0.0113018	-0.153893				"+1						PF3D7_0408700	perforin like protein 1 (SPECT2)	"+5					"+6			"+7	8	1	2448	2448	815	0	HMM: MMFKRKYLFFPCFFLIIVNILH, NN: MMFKRKYLFFPCFFLIIVNILHKLDNLGAD	null	null	microneme	null	null	null	PYYM_0827200; PYYM_1007700	membrane attack complex,perforin like protein 3 (PPLP3); sporozoite micronemal protein essential for cell traversal,perforin like protein 1 (SPECT2)	PCHAS_082450; PCHAS_100720	perforin like protein 3 (PPLP3); perforin like protein 1,sporozoite micronemal protein essential for cell traversal (SPECT2)	PF3D7_0408700; PF3D7_0923300	perforin like protein 1,sporozoite micronemal protein essential for cell traversal (SPECT2); perforin like protein 3 (PPLP3)	PVX_000810; PVX_099575	perforin-like protein 1 (PLP1); perforin-like protein 3 (PLP3)
CL4b	PBANKA_082440	cyclin-dependent kinase, putative	-0.726846	-0.414973	0.0622553	0.0952129	0.107691	0.0905069		"+1,								PF3D7_0923500	conserved Plasmodium protein, unknown function										8	2	792	792	263	0	null	cyclin-dependent protein kinase regulator activity	cell cycle	null	cyclin-dependent protein kinase regulator activity	cell cycle	null	PYYM_0827400	cyclin-dependent kinase, putative	PCHAS_082470	cyclin-dependent kinase, putative	PF3D7_0923500	cyclin-dependent kinase, putative	PVX_099585	cyclin-dependent kinases regulatory subunit, putative
CL4b	PBANKA_082460	conserved protein, unknown function	-0.901675	-0.305552	0.0666048	0.24489	0.0998792	-0.0447986			Gc♂2							PF3D7_0923700	conserved Plasmodium protein, unknown function		Gc5						Gc7,		8	4	816	816	271	0	null	null	null	null	null	null	null	PYYM_0827600	conserved protein, unknown function	PCHAS_082490	conserved protein, unknown function	PF3D7_0923700	conserved protein, unknown function	PVX_099595	conserved protein, unknown function
CL4b	PBANKA_082920	conserved Plasmodium protein, unknown function	-0.673909	-0.289587	-0.00908188	0.115839	-0.0501899	0.0612009										PF3D7_0928400	conserved Plasmodium membrane protein, unknown function										8	1	672	672	223	4	null	null	null	null	null	null	null	PYYM_0832200	conserved Plasmodium protein, unknown function	PCHAS_082950	conserved Plasmodium protein, unknown function	PF3D7_0928400	conserved Plasmodium membrane protein, unknown function	PVX_099870	hypothetical protein, conserved
CL4b	PBANKA_090380	serine/threonine protein kinase, putative	-0.707258	-0.240022	0.116539	-0.0620375	-0.0813608	-0.0778057										PF3D7_1145200	serine/threonine protein kinase, putative							"+7	Gc7,	"+7	9	1	2898	2898	965	0	null	ATP binding, protein serine/threonine kinase activity, protein tyrosine kinase activity	protein phosphorylation	null	ATP binding, protein kinase activity, protein tyrosine kinase activity	protein phosphorylation	null	PYYM_0904700	serine/threonine protein kinase, putative	PCHAS_070500	serine/threonine protein kinase, putative	PF3D7_1145200	serine/threonine protein kinase, putative	PVX_092865	protein kinase domain containing protein
CL4b	PBANKA_092310	conserved Plasmodium protein, unknown function	-0.904457	-0.514102	-0.00356559	-0.0827057	-0.0665902	-0.0496698										PF3D7_1125200	conserved Plasmodium protein, unknown function										9	4	669	669	222	2	null	null	null	null	protein binding	null	null	PYYM_0924500	conserved Plasmodium protein, unknown function	PCHAS_092130	conserved Plasmodium protein, unknown function	PF3D7_1125200	conserved Plasmodium protein, unknown function	PVX_091880	hypothetical protein, conserved
CL4b	PBANKA_093060	conserved Plasmodium protein, unknown function	-0.809162	-0.251825	0.125051	-0.067537	-0.100363	-0.14783										PF3D7_1117400	conserved Plasmodium protein, unknown function							"+7			9	1	1038	1038	345	1	null	null	null	null	null	null	null	PYYM_0932000	conserved Plasmodium protein, unknown function	PCHAS_091370	conserved Plasmodium protein, unknown function	PF3D7_1117400	conserved Plasmodium protein, unknown function	PVX_091500	hypothetical protein, conserved
CL4b	PBANKA_093410	GTP-binding protein, putative	-0.848252	-0.463264	0.0308816	0.0157975	0.035169	0.0351123										PF3D7_1113500	GTP binding protein, putative					"+6					9	1	2262	2262	753	0	null	GTP binding	null	intracellular	GTP binding	null	null	PYYM_0935500	GTP-binding protein, putative	PCHAS_091020	GTP-binding protein, putative	PF3D7_1113500	GTP binding protein, putative	PVX_091320	hypothetical protein, conserved
CL4b	PBANKA_093480	conserved Plasmodium protein, unknown function	-0.787816	-0.192569	0.0464508	0.0209374	-0.0279135	-0.0548093										PF3D7_1112800	conserved Plasmodium protein, unknown function										9	1	1242	1242	413	0	null	null	null	null	null	null	null	PYYM_0936200	conserved Plasmodium protein, unknown function	PCHAS_090950	conserved Plasmodium protein, unknown function	PF3D7_1112800	conserved Plasmodium protein, unknown function	PVX_091290	hypothetical protein, conserved
CL4b	PBANKA_100910	ataxin-2 like protein, putative	-0.882298	-0.41195	-0.0408805	0.0355851	0.0898186	0.0335575		"+1	"+1	"+1						PF3D7_1435700.1	conserved Plasmodium protein, unknown function		Gc5					S7T7			10	9	2457	2457	818	0	null	null	null	null	null	null	null	PYYM_1010700	conserved Plasmodium protein, unknown function	PCHAS_101000	ataxin-2 like protein, putative	PF3D7_1435700.1; PF3D7_1435700.2	ataxin-2 like protein, putative; ataxin-2 like protein, putative	PVX_084750	ataxin-2 like protein, putative
CL4b	PBANKA_110420	3-methyl-2-oxobutanoate dehydrogenase (lipoamide), putative	-0.949994	-0.542047	0.213451	-0.0967462	-0.16839	-0.0767593		"+1,2	Gc♀2	"+1	"+1	"+1	"+1	Gc1		PF3D7_0504600	3-methyl-2-oxobutanoate dehydrogenase (lipoamide), putative	"+4,	Gc4,5Gm5		"+6	"+6	"+6	"+7			11	1	1119	1119	372	0	null	catalytic activity	metabolic process	null	catalytic activity	metabolic process	null	PYYM_1106400	3-methyl-2-oxobutanoate dehydrogenase (lipoamide), putative	PCHAS_110390	3-methyl-2-oxobutanoate dehydrogenase (lipoamide), putative	PF3D7_0504600	3-methyl-2-oxobutanoate dehydrogenase (lipoamide), putative	PVX_097790	3-methyl-2-oxobutanoate dehydrogenase (lipoamide), putative
CL4b	PBANKA_112390	sphingomyelin synthase 1, putative (SMS1)	-0.52348	-0.624941	0.124712	-0.00480441	-0.0345755	-0.0362633										PF3D7_0625000.1	phosphatidic acid phosphatase (PAP)	"+5	Gc4,					"+7	Gc7,	"+7	11	4	1170	1170	389	6	null	catalytic activity	null	membrane	null	null	null	PYYM_1126200	sphingomyelin synthase 1, putative (SMS1)	PCHAS_112340	sphingomyelin synthase 1, putative (SMS1)	PF3D7_0625000.1; PF3D7_0625000.2	sphingomyelin synthase 1, putative (SMS1); sphingomyelin synthase 1, putative (SMS1)	PVX_114355	sphingomyelin synthase 1, putative (SMS1)
CL4b	PBANKA_112720	conserved Plasmodium protein, unknown function	-0.746449	-0.460295	-0.0133604	0.0184588	-0.0365647	0.00503941										PF3D7_0628500	conserved Plasmodium protein, unknown function										11	1	909	909	302	0	null	null	null	null	null	null	null	PYYM_1129500	conserved Plasmodium protein, unknown function	PCHAS_112670	conserved Plasmodium protein, unknown function	PF3D7_0628500	conserved Plasmodium protein, unknown function	PVX_114525	hypothetical protein, conserved
CL4b	PBANKA_112860	cullin-like protein, putative	-0.692228	-0.106582	0.107871	-0.149902	-0.173835	-0.262567										PF3D7_0629800	cullin-like protein, putative										11	2	3018	3018	1005	0	null	ubiquitin protein ligase binding	ubiquitin-dependent protein catabolic process	cullin-RING ubiquitin ligase complex	ubiquitin protein ligase binding	ubiquitin-dependent protein catabolic process	cullin-RING ubiquitin ligase complex	PYYM_1130900	cullin-like protein, putative	PCHAS_112810	cullin-like protein, putative	PF3D7_0629800	cullin-like protein, putative	PVX_114590	hypothetical protein, conserved
CL4b	PBANKA_113890	conserved Plasmodium protein, unknown function	-0.670911	-0.344571	0.0756891	-0.0389208	-0.0622509	0.0284393					"+1					PF3D7_1362900	conserved Plasmodium protein, unknown function								"Gc7,8		11	2	4569	4569	1522	0	null	null	null	null	null	null	null	PYYM_1141300	conserved Plasmodium protein, unknown function	PCHAS_113840	conserved Plasmodium protein, unknown function	PF3D7_1362900	conserved Plasmodium protein, unknown function	PVX_115100	hypothetical protein, conserved
CL4b	PBANKA_114430	conserved Plasmodium protein, unknown function	-0.849988	-0.455744	0.00525848	0.125321	0.144478	-0.0610387										PF3D7_1368400	conserved Plasmodium protein, unknown function							"+7			11	6	939	939	312	0	null	RNA binding	RNA processing	null	RNA binding, structural constituent of ribosome	translation	large ribosomal subunit	PYYM_1146600	conserved Plasmodium protein, unknown function	PCHAS_114380	conserved Plasmodium protein, unknown function	PF3D7_1368400	conserved Plasmodium protein, unknown function	PVX_115380	hypothetical protein, conserved
CL4b	PBANKA_114490	conserved Plasmodium protein, unknown function	-0.911222	-0.151988	0.0765662	-0.0152728	0.0455526	0.0836296										PF3D7_1369000	glycosylphosphatidylinositol anchor attachment 1 protein, putative	"+5						"+7			11	5	2268	2268	755	6	null	null	null	GPI-anchor transamidase complex, integral to membrane	null	null	GPI-anchor transamidase complex, integral to membrane	PYYM_1147200	conserved Plasmodium protein, unknown function	PCHAS_114440	conserved Plasmodium protein, unknown function	PF3D7_1369000	glycosylphosphatidylinositol anchor attachment 1 protein, putative	PVX_115410	hypothetical protein, conserved
CL4b	PBANKA_120360	conserved Plasmodium protein, unknown function	-0.831663	-0.38243	-0.0114568	0.0849223	-0.0152859	0.0314312										PF3D7_1005400	conserved Plasmodium protein, unknown function										12	2	843	843	280	0	null	null	null	null	null	null	null	PYYM_1206200	conserved Plasmodium protein, unknown function	PCHAS_120430	conserved Plasmodium protein, unknown function	PF3D7_1005400	conserved Plasmodium protein, unknown function	PVX_094462	conserved Plasmodium protein, unknown function
CL4b	PBANKA_124570	conserved Plasmodium protein, unknown function	-0.864427	-0.512042	0.00760988	0.135233	0.0412615	0.0393852										PF3D7_0531300	conserved Plasmodium protein, unknown function							S7T7			12	2	1251	1251	416	0	null	null	null	null	null	null	null	PYYM_1248400	conserved Plasmodium protein, unknown function	PCHAS_124610	conserved Plasmodium protein, unknown function	PF3D7_0531300	conserved Plasmodium protein, unknown function	PVX_079700	hypothetical protein, conserved
CL4b	PBANKA_131380	signal recognition particle 54 kDa protein, putative	-0.769598	-0.576974	-0.0205887	0.161376	0.0444616	-0.00819731		2	Gc♀2	"+1		"+1				PF3D7_1450100	signal recognition particle SRP54 (SRP54)	"+4,	Gc4,5								13	1	1503	1503	500	0	null	7S RNA binding, GTP binding, nucleoside-triphosphatase activity, protein binding	SRP-dependent cotranslational protein targeting to membrane	signal recognition particle	7S RNA binding, GTP binding, GTPase activity, nucleoside-triphosphatase activity, nucleotide binding	SRP-dependent cotranslational protein targeting to membrane	signal recognition particle	PYYM_1314600	signal recognition particle 54 kDa protein, putative	PCHAS_131710	signal recognition particle 54 kDa protein, putative	PF3D7_1450100	signal recognition particle SRP54 (SRP54)	PVX_117980	signal recognition particle 54 kDa protein, putative
CL4b	PBANKA_131530	conserved Plasmodium protein, unknown function	-0.725874	-0.377953	0.0262038	0.123811	-0.0376891	0.11042			Gc1,2	"+1						PF3D7_0109100	LCCL domain-containing protein (CCp5)		Gc4,5Gm5					"+7	Gc7,8	"+7	13	2	2640	2640	879	0	HMM: MELFRFAIITLVFLIHKCYSE, NN: MELFRFAIITLVFLIHKCYSE	null	null	null	null	null	null	PYYM_0207400; PYYM_1316100	LCCL domain-containing protein (CCp5); conserved Plasmodium protein, unknown function	PCHAS_020290; PCHAS_131860	LCCL domain-containing protein CCP5, putative; conserved Plasmodium protein, unknown function	PF3D7_0109100; PF3D7_1451600	LCCL domain-containing protein (CCp5); LCCL-like protein (FNPA)	PVX_081330; PVX_117900	hypothetical protein, conserved; PA14 domain containing protein
CL4b	PBANKA_132480	conserved Plasmodium protein, unknown function	-0.890005	-0.37687	0.0466315	0.0224391	-0.0275599	-0.115036										PF3D7_1461100	conserved Plasmodium protein, unknown function										13	3	1830	1830	609	0	null	null	null	null	null	null	null	PYYM_1325600	conserved Plasmodium protein, unknown function	PCHAS_132810	conserved Plasmodium protein, unknown function	PF3D7_1461100	conserved Plasmodium protein, unknown function	PVX_117400	hypothetical protein, conserved
CL4b	PBANKA_142920	conserved Plasmodium protein, unknown function	-0.766627	-0.237739	0.0388404	-0.0884631	-0.0416405	-0.0861944										PF3D7_1213400	conserved Plasmodium protein, unknown function					"+6	"+6	"+7			14	1	1752	1752	583	0	null	null	null	null	null	null	null	PYYM_1433100	conserved Plasmodium protein, unknown function	PCHAS_143110	conserved Plasmodium protein, unknown function	PF3D7_1213400	conserved Plasmodium protein, unknown function	PVX_123360; PVX_227290	hypothetical protein, conserved; hypothetical protein
CL4b	PBANKA_143450	conserved Plasmodium protein, unknown function	-0.804205	-0.228825	0.175123	-0.0572574	-0.163922	0.0591751										PF3D7_1218900	conserved Plasmodium protein, unknown function										14	1	2259	2259	752	1	null	null	null	null	protein binding	null	null	PYYM_1438600	conserved Plasmodium protein, unknown function	PCHAS_143650	conserved Plasmodium protein, unknown function	PF3D7_1218900	conserved Plasmodium protein, unknown function	PVX_123610	hypothetical protein, conserved
CL4b	PBANKA_143610	heterochromatin protein 1, putative (HP1)	-0.71188	-0.526252	0.102311	0.0183265	-0.21574	-0.0636373		"+1		"+1						PF3D7_1220900	heterochromatin protein 1 (HP1)	"+4,5	Gc5			"+6					14	1	846	846	281	0	null	chromatin binding	chromatin assembly or disassembly	chromatin, nucleus	null	null	nucleus	PYYM_1440200	heterochromatin protein 1, putative (HP1)	PCHAS_143810	heterochromatin protein 1, putative (HP1)	PF3D7_1220900	heterochromatin protein 1 (HP1)	PVX_123682	heterochromatin protein 1, putative (HP1)
CL4b	PBANKA_144150	conserved Plasmodium protein, unknown function	-0.729546	-0.410543	0.168807	0.0702779	0.126473	-0.0449051			Gc1,							PF3D7_1226700	conserved protein, unknown function										14	1	1845	1845	614	0	null	null	null	null	protein binding	null	null	PYYM_1445600	conserved Plasmodium protein, unknown function	PCHAS_144350	conserved Plasmodium protein, unknown function	PF3D7_1226700	conserved protein, unknown function	PVX_123965	WD domain, G-beta repeat domain containing protein
CL4b	PBANKA_144160	ataxin-3, putative (ATX3)	-0.94475	-0.477994	-0.0249434	-0.0810345	-0.113483	-0.124275										PF3D7_1226800	conserved Plasmodium protein, unknown function										14	6	1155	1155	384	0	null	null	null	null	omega peptidase activity, protein binding	null	null	PYYM_1445700	ataxin-3, putative (ATX3)	PCHAS_144360	ataxin-3, putative (ATX3)	PF3D7_1226800	ataxin-3, putative (ATX3)	PVX_123970	ataxin-3, putative (ATX3)
CL4b	PBANKA_144600	conserved Plasmodium protein, unknown function	-0.798689	-0.296668	0.0656981	0.29373	0.100546	-0.0553087										PF3D7_1231300	conserved Plasmodium protein, unknown function		Gm5				"+6				14	1	2751	2751	916	0	null	binding	null	null	null	null	null	PYYM_1450100	conserved Plasmodium protein, unknown function	PCHAS_144820	conserved Plasmodium protein, unknown function	PF3D7_1231300	conserved Plasmodium protein, unknown function	PVX_100510	hypothetical protein, conserved
CL4b	PBANKA_144830	homocysteine S-methyltransferase, putative	-0.86735	-0.393239	0.0573499	0.0395521	0.02474	-0.0272798										PF3D7_1233700	homocysteine S-methyltransferase, putative										14	1	1578	1578	525	0	null	homocysteine S-methyltransferase activity	null	null	homocysteine S-methyltransferase activity	null	null	PYYM_1452400	homocysteine S-methyltransferase, putative	PCHAS_145060	conserved Plasmodium protein, unknown function	PF3D7_1233700	homocysteine S-methyltransferase, putative	PVX_100640	hypothetical protein, conserved
CL4b	PBANKA_145120	p25-alpha family protein, putative	-0.886061	-0.215757	0.188191	0.0999066	0.0797623	-0.0130653				"+1						PF3D7_1236600	conserved Plasmodium protein, unknown function		Gc4			"+6	"+6				14	2	459	459	152	0	null	null	null	null	null	null	null	PYYM_1455200	p25-alpha family protein, putative	PCHAS_145350	p25-alpha family protein, putative	PF3D7_1236600	p25-alpha family protein, putative	PVX_100780	p25-alpha family protein, putative
CL4b	PBANKA_145790	conserved Plasmodium protein, unknown function	-0.708028	-0.706755	0.156377	-0.325001	-0.553155	-0.168762										PF3D7_1244700	conserved Plasmodium protein, unknown function										14	3	597	597	198	0	null	null	null	null	null	null	null	PYYM_1461900	conserved Plasmodium protein, unknown function	PCHAS_146020	conserved Plasmodium protein, unknown function	PF3D7_1244700	conserved Plasmodium protein, unknown function	PVX_101130	hypothetical protein, conserved
CL4b	PBANKA_146060	conserved Plasmodium protein, unknown function	-0.770218	-0.518504	-0.0248658	0.0645895	-0.0167311	-0.00224201										PF3D7_1247600	conserved Plasmodium protein, unknown function										14	1	1434	1434	477	1	HMM: MKKGLLYILIIFPIFSLCL, NN: MKKGLLYILIIFPIFSLCL	uroporphyrinogen-III synthase activity	tetrapyrrole biosynthetic process	null	uroporphyrinogen-III synthase activity	tetrapyrrole biosynthetic process	null	PYYM_1464600	conserved Plasmodium protein, unknown function	PCHAS_146290	conserved Plasmodium protein, unknown function	PF3D7_1247600; PF3D7_1247700	conserved Plasmodium protein, unknown function; conserved Plasmodium protein, unknown function	PVX_101269; PVX_101271	hypothetical protein, conserved; hypothetical protein, conserved
CL5	PBANKA_011030	conserved Plasmodium protein, unknown function	-1.24177	-0.563317	-0.0450217	0.34899	0.355695	0.216242										PF3D7_0612000	conserved Plasmodium protein, unknown function										1	3	171	171	56	1	null	null	null	null	null	null	null	PYYM_0111300	conserved Plasmodium protein, unknown function	PCHAS_011090	conserved Plasmodium protein, unknown function	PF3D7_0612000	conserved Plasmodium protein, unknown function	PVX_113745	hypothetical protein, conserved
CL5	PBANKA_030280	conserved Plasmodium protein, unknown function	-0.844359	-0.560005	0.00565334	0.156319	0.112255	0.102621										PF3D7_0205100	conserved Plasmodium protein, unknown function										3	5	1488	1488	495	0	null	null	null	null	null	null	null	PYYM_0303700	conserved Plasmodium protein, unknown function	PCHAS_030500	conserved Plasmodium protein, unknown function	PF3D7_0205100	conserved Plasmodium protein, unknown function	PVX_003685	hypothetical protein
CL5	PBANKA_030470	serine repeat antigen 5 (SERA5)	-0.818558	-0.599351	0.0308322	0.239858	0.222521	0.376498										PF3D7_0207300	serine repeat antigen 8 (SERA8)					"+6	"+6				3	6	2160	2160	719	0	HMM: MKTYKIKYFLLLSLFINLINQAKSK, NN: MKTYKIKYFLLLSLFINLINQAKSK	cysteine-type peptidase activity	proteolysis	null	cysteine-type peptidase activity	proteolysis	null	PYYM_0305600	egress cysteine protease 1,serine repeat antigen 5 (SERA5)	PCHAS_030690	serine repeat antigen 5, putative (SERA5)	PF3D7_0207300	serine repeat antigen 8 (SERA8)	PVX_003790	serine-repeat antigen (SERA), putative,serine-repeat antigen protein precursor, putative
CL5	PBANKA_031480	conserved Plasmodium protein, unknown function	-0.831612	-0.619478	0.065406	0.0808067	0.0396893	0.0681541										PF3D7_0218100	conserved Plasmodium membrane protein, unknown function										3	4	957	957	318	5	null	null	null	null	null	null	null	PYYM_0315600	conserved Plasmodium protein, unknown function	PCHAS_031690	conserved Plasmodium protein, unknown function	PF3D7_0218100	conserved Plasmodium membrane protein, unknown function	PVX_002635	hypothetical protein
CL5	PBANKA_051700	early transcribed membrane protein (ETRAMP)	-0.883194	-0.644513	0.0910656	0.352619	0.179469	0.270239		"+1,2	"+1,2	"+1,2						no pf ortholog	no_pf_ortho_annotation										5	1	942	942	313	2	HMM: MKVSKIFVLFNVILITHYLVFGLSK, NN: MKVSKIFVLFNVILITHYLVFGLSK	null	null	null	null	null	null	PYYM_0517500	early transcribed membrane protein (ETRMAP)	no pc orthologs	no pc orthologs	no pf orthologs	no pf orthologs	no pv orthologs	no pv orthologs
CL5	PBANKA_060710	mitochondrial import inner membrane translocase subunit tim10, putative (TIM10)	-0.7791	-0.62262	-0.0802265	0.381364	-0.00187604	0.0997748										PF3D7_1208600	tim10 homologue, putative	T5	Gc5			"+6		T7			6	1	228	228	75	0	null	null	protein import into mitochondrial inner membrane	mitochondrial intermembrane space protein transporter complex	null	protein import into mitochondrial inner membrane, protein targeting to mitochondrion	mitochondrial intermembrane space protein transporter complex	PYYM_0608800	mitochondrial import inner membrane translocase subunit tim10, putative (TIM10)	PCHAS_060890	mitochondrial import inner membrane translocase subunit tim10, putative (TIM10)	PF3D7_1208600	mitochondrial import inner membrane translocase subunit tim10, putative (TIM10)	PVX_084462	mitochondrial import inner membrane translocase subunit tim10, putative (TIM10)
CL5	PBANKA_070590	conserved Plasmodium protein, unknown function	-0.811574	-0.619528	-0.119464	-0.0721058	0.0487035	0.13993										PF3D7_0824700	conserved Plasmodium membrane protein, unknown function										7	16	1752	1752	583	7	null	null	null	null	null	null	null	PYYM_0706100	conserved Plasmodium protein, unknown function	PCHAS_071520	conserved Plasmodium protein, unknown function	PF3D7_0824700	conserved Plasmodium membrane protein, unknown function	PVX_089125	hypothetical protein, conserved
CL5	PBANKA_081330	conserved Plasmodium protein, unknown function	-0.907143	-0.696736	-0.104826	-0.0187546	0.00438785	0.113736										PF3D7_0912200	conserved Plasmodium membrane protein, unknown function								"Gc7		8	1	1368	1368	455	8	HMM: MIIDLFQSKKLIISIIILILRISLFSCAE, NN: MIIDLFQSKKLIISIIILILRISLFSCAE	null	null	null	null	null	null	PYYM_0816300	conserved Plasmodium protein, unknown function	PCHAS_081360	conserved Plasmodium protein, unknown function	PF3D7_0912200	conserved Plasmodium membrane protein, unknown function	PVX_099050	hypothetical protein, conserved
CL5	PBANKA_081730	conserved Plasmodium protein, unknown function	-1.00552	-0.658986	0.127261	0.29951	0.21811	0.10847										PF3D7_0916300	conserved Plasmodium protein, unknown function								Gc7,		8	7	840	840	279	4	HMM: MDPYKFNSWIRILISLCSLGAYILISLMLPL, NN: MDPYKFNSWIRILISLCSLGAYILISLMLPLFVGK	null	null	null	null	null	null	PYYM_0820300	conserved Plasmodium protein, unknown function	PCHAS_081760	conserved Plasmodium protein, unknown function	PF3D7_0916300	conserved Plasmodium protein, unknown function	PVX_099245	hypothetical protein, conserved
CL5	PBANKA_090570	DNA-directed RNA polymerase I, putative	-1.021	-0.596315	-0.000284831	0.18988	0.0878968	0.0363387						"+1				PF3D7_1143300	DNA-directed RNA polymerase I, putative	"+4									9	1	1005	1005	334	0	null	DNA binding, DNA-directed RNA polymerase activity, protein dimerization activity	transcription, DNA-dependent	null	DNA binding, DNA-directed RNA polymerase activity, protein dimerization activity	null	null	PYYM_0906600	DNA-directed RNA polymerase I, putative	PCHAS_070690	DNA-directed RNA polymerase I, putative	PF3D7_1143300	DNA-directed RNA polymerase I, putative	PVX_092770	DNA-directed RNA polymerase I, putative
CL5	PBANKA_091890	conserved Plasmodium protein, unknown function	-0.861875	-0.58039	-0.0677235	-0.0202077	0.146681	0.17499										PF3D7_1129300	conserved Plasmodium protein, unknown function	"+5	Gc5					"+7			9	1	5364	5364	1787	0	null	null	null	null	null	null	null	PYYM_0920000	conserved Plasmodium protein, unknown function	PCHAS_092720	conserved Plasmodium protein, unknown function	PF3D7_1129300	conserved Plasmodium protein, unknown function	PVX_092080	hypothetical protein, conserved
CL5	PBANKA_091990	ATP-dependent phosphofructokinase, putative	-0.781689	-0.57129	0.0518121	0.101671	0.219564	0.0571924								Gc1		PF3D7_1128300	6-phosphofructokinase (PFK11)		Gc4,5Gm4						"Gc7,8		9	5	4134	4134	1377	0	null	6-phosphofructokinase activity	glycolysis	6-phosphofructokinase complex	6-phosphofructokinase activity	glycolysis	6-phosphofructokinase complex	PYYM_0921400	ATP-dependent phosphofructokinase, putative	PCHAS_092450	ATP-dependent phosphofructokinase, putative	PF3D7_1128300	6-phosphofructokinase (PFK11)	PVX_092035	ATP-dependent phosphofructokinase, putative
CL5	PBANKA_101160	chromatin assembly factor 1 P55 subunit, putative	-0.857213	-0.548022	0.0409582	0.176693	0.18032	0.197275										PF3D7_0110700	chromatin assembly factor 1 protein WD40 domain, putative	"+4,5	Gc4,5Gm5					"+7			10	4	1365	1365	454	0	null	null	null	null	protein binding	null	null	PYYM_0205900; PYYM_1013100; PYYM_1346000	chromatin assembly factor 1 protein WD40 domain, putative; chromatin assembly factor 1 P55 subunit, putative; chromatin assembly factor 1 subunit, putative	PCHAS_020140; PCHAS_101240; PCHAS_134890	chromatin assembly factor 1 protein WD40 domain, putative; chromatin assembly factor 1 P55 subunit, putative; chromatin assembly factor 1 subunit, putative	PF3D7_0110700; PF3D7_1329300; PF3D7_1433300	chromatin assembly factor 1 protein WD40 domain, putative; chromatin assembly factor 1 subunit, putative; chromatin assembly factor 1 P55 subunit, putative	PVX_081265; PVX_082410; PVX_084870	chromatin assembly factor 1 protein WD40 domain, putative; chromatin assembly factor 1 P55 subunit, putative; chromatin assembly factor 1 P55 subunit, putative
CL5	PBANKA_101510	conserved Plasmodium protein, unknown function	-0.846629	-0.67404	-0.155519	0.305526	0.0922592	0.111984										PF3D7_1429600	conserved Plasmodium protein, unknown function (GEXP03)		Gc4					S7T7			10	1	555	555	184	3	HMM: MKEIVFFILPVGIFLSVCLLS, NN: MKEIVFFILPVGIFLSVCLLSGV	null	null	null	null	null	null	PYYM_1016600	conserved Plasmodium protein, unknown function	PCHAS_101590	conserved Plasmodium protein, unknown function	PF3D7_1429600	conserved Plasmodium protein, unknown function (GEXP03)	PVX_085060	hypothetical protein, conserved
CL5	PBANKA_103170	conserved Plasmodium protein, unknown function	-0.879425	-0.638395	0.0844231	0.0889388	0.0389957	0.0557182										PF3D7_1410800	ankyrin-repeat protein, putative										10	7	522	522	173	0	null	null	null	null	null	null	null	PYYM_1033800	conserved Plasmodium protein, unknown function	PCHAS_103250	conserved Plasmodium protein, unknown function	PF3D7_1410800	ankyrin-repeat protein, putative	PVX_085910	hypothetical protein, conserved
CL5	PBANKA_120670	conserved Plasmodium protein, unknown function	-1.01454	-0.780272	-0.330011	0.352233	0.438874	0.174797										PF3D7_1008500	conserved Plasmodium membrane protein, unknown function	"+4,									12	1	2937	2937	978	10	HMM: MYTKFVCEVIAIIFLHGVFYKVSAH, NN: MYTKFVCEVIAIIFLHGVFYKVSAH	null	null	null	null	null	null	PYYM_1209300	conserved Plasmodium protein, unknown function	PCHAS_120740	conserved Plasmodium protein, unknown function	PF3D7_1008500	conserved Plasmodium membrane protein, unknown function	PVX_094620	hypothetical protein, conserved
CL5	PBANKA_121220	conserved Plasmodium protein, unknown function	-0.94108	-0.59743	-0.156414	0.431382	0.289942	0.259794										PF3D7_1013800	conserved Plasmodium protein, unknown function										12	4	1359	1359	452	1	null	null	null	null	null	null	null	PYYM_1214800	conserved Plasmodium protein, unknown function	PCHAS_121290	conserved Plasmodium protein, unknown function	PF3D7_1013800	conserved Plasmodium protein, unknown function	PVX_094905	hypothetical protein, conserved
CL5	PBANKA_121660	cyclic amine resistance locus protein, putative (CARL)	-1.01635	-0.625718	0.00183904	0.0943866	0.0694391	0.128233										PF3D7_0321900	cyclic amine resistance locus protein (CARL)										12	6	3390	3390	1129	7	null	null	null	null	null	null	null	PYYM_1219200	cyclic amine resistance locus protein, putative (CARL)	PCHAS_121730	cyclic amine resistance locus protein, putative (CARL)	PF3D7_0321900	cyclic amine resistance locus protein (CARL)	PVX_095140	cyclic amine resistance locus protein, putative (CARL)
CL5	PBANKA_121860	conserved Plasmodium protein, unknown function	-0.969511	-0.785099	-0.19035	0.584184	0.312235	0.132843										PF3D7_0319900	conserved Plasmodium protein, unknown function										12	1	840	840	279	0	null	null	null	null	null	null	null	PYYM_1221200	conserved Plasmodium protein, unknown function	PCHAS_121930	conserved Plasmodium protein, unknown function	PF3D7_0319900	conserved Plasmodium protein, unknown function	PVX_095240	hypothetical protein, conserved
CL5	PBANKA_130090	cytochrome c oxidase assembly protein COX11, putative (COX11)	-1.09859	-0.944924	-0.206707	0.290206	0.279852	0.343444										PF3D7_1475300	cytochrome c oxidase assembly protein, putative							S7T7			13	1	684	684	227	1	null	copper ion binding	null	null	copper ion binding	null	null	PYYM_1301600	cytochrome c oxidase assembly protein COX11, putative (COX11)	PCHAS_130410	cytochrome c oxidase assembly protein COX11, putative (COX11)	PF3D7_1475300	cytochrome c oxidase assembly protein COX11, putative (COX11)	PVX_118645	cytochrome c oxidase assembly protein COX11, putative (COX11)
CL5	PBANKA_130920	serine/threonine kinase-1, putative	-0.811669	-0.622996	-0.0571393	0.148842	0.081068	0.0717719										PF3D7_1445400	protein serine/threonine kinase-1 (CLK1)										13	1	2424	2424	807	0	null	ATP binding, protein serine/threonine kinase activity, protein tyrosine kinase activity	protein phosphorylation	null	ATP binding, protein kinase activity, protein tyrosine kinase activity	protein phosphorylation	null	PYYM_1310000	serine/threonine kinase-1, putative	PCHAS_131240	serine/threonine kinase-1, putative	PF3D7_1445400	protein serine/threonine kinase-1 (CLK1)	PVX_118220	serine/threonine kinase-1, putative
CL5	PBANKA_131820	nifU protein, putative	-1.0132	-0.445042	-0.0451792	0.293868	0.255786	0.336838										PF3D7_1454500	nifU protein, putative		Gc4,							"+7	13	1	486	486	161	0	null	iron ion binding, iron-sulfur cluster binding, protein binding	iron-sulfur cluster assembly	null	iron ion binding, iron-sulfur cluster binding	iron-sulfur cluster assembly	null	PYYM_1319000	nifU protein, putative	PCHAS_132150	nifU protein, putative	PF3D7_1454500	nifU protein, putative	PVX_117755	nifU protein, putative
CL5	PBANKA_131870	protein phosphatase, putative	-0.923822	-0.626452	0.0512424	0.251984	0.102097	0.0979236								Gc1		PF3D7_1455000	protein phosphatase, putative								"Gc7,8		13	9	1236	1236	411	0	null	catalytic activity	null	null	catalytic activity	null	null	PYYM_1319500	protein phosphatase, putative	PCHAS_132200	protein phosphatase, putative	PF3D7_1455000	protein phosphatase, putative	PVX_117730	protein phosphatase 2C, putative
CL5	PBANKA_132460	apicoplast ribosomal protein S10 precursor, putative	-0.90847	-0.614206	0.0239983	0.133148	0.102054	0.0868061										PF3D7_1460900.1	apicoplast ribosomal protein S10 precursor, putative							"+7			13	5	816	816	271	0	HMM: MNLKFHFIFLIVYYTYNASEAF, NN: MNLKFHFIFLIVYYTYNASEAF	structural constituent of ribosome	translation	intracellular, ribosome, small ribosomal subunit	structural constituent of ribosome	translation	intracellular, ribosome	PYYM_1325400	apicoplast ribosomal protein S10 precursor, putative	PCHAS_132790	apicoplast ribosomal protein S10 precursor, putative	PF3D7_1460900.1; PF3D7_1460900.2	apicoplast ribosomal protein S10 precursor, putative; apicoplast ribosomal protein S10 precursor, putative	PVX_117410	30S ribosomal protein S10, putative
CL5	PBANKA_132620	conserved Plasmodium protein, unknown function	-0.978608	-0.320549	-0.0558439	0.224009	0.18781	-0.0198685			Gc♂2							PF3D7_1462600	conserved Plasmodium membrane protein, unknown function		Gc5								13	2	1548	1548	515	8	null	null	null	null	null	null	null	PYYM_1327000	conserved Plasmodium protein, unknown function	PCHAS_132950	conserved Plasmodium protein, unknown function	PF3D7_1462600	conserved Plasmodium membrane protein, unknown function	PVX_117330	hypothetical protein, conserved
CL5	PBANKA_135210	conserved Plasmodium protein, unknown function	-0.726921	-0.555654	-0.106786	0.125751	0.199436	-0.0337421										PF3D7_1338400	conserved Plasmodium protein, unknown function							"+7			13	8	1356	1356	451	0	null	null	null	null	null	null	null	PYYM_1353800	conserved Plasmodium protein, unknown function	PCHAS_135670	conserved Plasmodium protein, unknown function	PF3D7_1338400	conserved Plasmodium protein, unknown function	PVX_082850	hypothetical protein, conserved
CL5	PBANKA_135460	conserved Plasmodium protein, unknown function	-0.954815	-0.608183	0.0825462	-0.0337806	0.164128	0.153513										PF3D7_1341500	conserved Plasmodium protein, unknown function					"+6					13	1	1455	1455	484	0	null	null	null	null	null	null	null	PYYM_1356700	conserved Plasmodium protein, unknown function	PCHAS_135920	conserved Plasmodium protein, unknown function	PF3D7_1341500	conserved Plasmodium protein, unknown function	PVX_082975	hypothetical protein, conserved
CL5	PBANKA_143630	conserved Plasmodium protein, unknown function	-0.925779	-0.509614	-0.0414547	0.213415	0.235951	0.191548										PF3D7_1221100	conserved Plasmodium protein, unknown function										14	10	780	780	259	0	HMM: MKKSIIVLLALSLYVKTLLGT, NN: MKKSIIVLLALSLYVKTLLGT	null	null	null	null	null	null	PYYM_1440400	conserved Plasmodium protein, unknown function	PCHAS_143830	conserved Plasmodium protein, unknown function	PF3D7_1221100	conserved Plasmodium protein, unknown function	PVX_123690	hypothetical protein, conserved
CL5	PBANKA_145220	conserved Plasmodium protein, unknown function	-1.19392	-0.724693	-0.0788404	0.197176	0.331683	0.371908										PF3D7_1237600	rRNA processing WD-repeat protein, putative										14	3	1506	1506	501	0	null	null	null	null	protein binding	null	null	PYYM_1456200	conserved Plasmodium protein, unknown function	PCHAS_145450	conserved Plasmodium protein, unknown function	PF3D7_1237600	rRNA processing WD-repeat protein, putative	PVX_100830	hypothetical protein, conserved
CL5	PBANKA_146310	conserved Plasmodium protein, unknown function	-0.880368	-0.547592	-0.0214784	-0.00514778	0.129504	0.136618										PF3D7_1250200	conserved Plasmodium membrane protein, unknown function										14	6	2850	2850	949	9	HMM: MKNETEDFLIAFLFDIVFFAICVCI, NN: MKNETEDFLIAFLFDIVFFAICVCI	null	null	membrane	null	null	membrane	PYYM_1467100	conserved Plasmodium protein, unknown function	PCHAS_146540	conserved Plasmodium protein, unknown function	PF3D7_1250200	conserved Plasmodium membrane protein, unknown function	PVX_101405	hypothetical protein, conserved
CL6	PBANKA_020840	transporter, putative	-0.720241	-0.463026	0.121378	0.29435	0.15218	0.0661966										PF3D7_0104700	transporter, putative										2	1	1875	1875	624	12	null	null	null	null	null	transmembrane transport	integral to membrane	PYYM_0211300	transporter, putative	PCHAS_020680	transporter, putative	PF3D7_0104700	transporter, putative	PVX_081520	transporter, putative
CL6	PBANKA_031200	conserved Plasmodium protein, unknown function	-0.793836	-0.278992	0.0838016	0.239435	0.114062	0.0981467				"+1						PF3D7_0215200	conserved Plasmodium protein, unknown function									"+7	3	1	738	738	245	0	null	null	null	null	null	null	null	PYYM_0312800	conserved Plasmodium protein, unknown function	PCHAS_031410	conserved Plasmodium protein, unknown function	PF3D7_0215200	conserved Plasmodium protein, unknown function	PVX_002775	hypothetical protein, conserved
CL6	PBANKA_040320	circumsporozoite (CS) protein (CSP)	-0.170425	-0.127591	0	0	0.44825	1.53958					"+1	"+1				PF3D7_0304600	circumsporozoite (CS) protein (CSP)				"+6	"+6	"+6				4	1	1023	1023	340	1	HMM: MKKCTILVVASLLLVNSLLPGYGQ, NN: MKKCTILVVASLLLVNSLLPGYGQ	null	null	cell surface	null	null	null	PYYM_0405600	circumsporozoite (CS) protein (CSP)	no pc orthologs	no pc orthologs	PF3D7_0304600	circumsporozoite (CS) protein (CSP)	PVX_119355; PVX_187290	circumsporozoite protein precursor, putative; circumsporozoite protein, truncated, putative
CL6	PBANKA_040450	conserved Plasmodium protein, unknown function	-0.0975098	-0.133277	-0.207736	0.584349	0.368128	0.248516										PF3D7_0306100	conserved Plasmodium protein, unknown function	T5									4	2	1062	1062	353	0	null	null	null	null	null	null	null	PYYM_0406900	conserved Plasmodium protein, unknown function	PCHAS_040540	conserved Plasmodium protein, unknown function	PF3D7_0306100	conserved Plasmodium protein, unknown function	PVX_119430	hypothetical protein, conserved,PV1H14225_P
CL6	PBANKA_040630	DNA polymerase epsilon subunit b, putative	-0.563541	-0.460983	-0.069304	0.229743	0.170539	0.184553		"+1,	Gc1,	"+1						PF3D7_0308000	DNA polymerase epsilon subunit b, putative	"+4,	Gc5					"+7			4	1	1434	1434	477	0	null	DNA binding, DNA-directed DNA polymerase activity	DNA replication	nucleus	DNA binding, DNA-directed DNA polymerase activity	DNA replication	null	PYYM_0408700	DNA polymerase epsilon subunit b, putative	PCHAS_040720	DNA polymerase epsilon subunit b, putative	PF3D7_0308000	DNA polymerase epsilon subunit b, putative	PVX_119520	DNA polymerase delta small subunit, putative
CL6	PBANKA_040750	N2227-like protein, putative	-0.923929	-0.469313	-0.097656	0.471263	0.544123	0.286097										PF3D7_0309300	N2227-like protein, putative	"+4,									4	1	2073	2073	690	1	null	null	null	null	null	null	null	PYYM_0410000	N2227-like protein, putative	PCHAS_040840	N2227-like protein, putative	PF3D7_0309300	N2227-like protein, putative	PVX_119580	hypothetical protein, conserved
CL6	PBANKA_050710	CDGSH iron-sulfur domain-containing protein, putative	-0.758763	-0.406056	0.00165117	0.195991	0.0692834	0.171312										PF3D7_1022900	CDGSH iron-sulfur domain-containing protein, putative										5	4	357	357	118	1	null	2 iron, 2 sulfur cluster binding	null	intracellular membrane-bounded organelle	null	null	intracellular membrane-bounded organelle	PYYM_0507500	CDGSH iron-sulfur domain-containing protein, putative	PCHAS_050720	CDGSH iron-sulfur domain-containing protein, putative	PF3D7_1022900	PfMNL-3 mitoNEET-like iron-sulfur protein, putative	PVX_111570	hypothetical protein, conserved
CL6	PBANKA_070950	ATP-dependent RNA helicase prh1, putative	-0.54882	-0.451905	0.0252543	0.497932	0.291089	0.147215										PF3D7_0821300	ATP-dependent RNA helicase prh1, putative										7	3	2355	2355	784	0	null	ATP binding, helicase activity, nucleic acid binding	null	null	ATP binding, ATP-dependent helicase activity, helicase activity, nucleic acid binding	null	null	PYYM_0709600	ATP-dependent RNA helicase prh1, putative	PCHAS_071860	ATP-dependent RNA helicase prh1, putative	PF3D7_0821300	ATP-dependent RNA helicase prh1, putative	PVX_089295	ATP-dependent RNA helicase prh1, putative
CL6	PBANKA_081160	selenophosphate synthetase, putative	-0.0774822	-0.483325	-0.134748	0.208353	0.493814	0.0556062										PF3D7_0910400	selenide water dikinase, putative		Gc5								8	1	3033	3033	1010	0	null	ATP binding, selenide, water dikinase activity	null	null	catalytic activity	null	null	PYYM_0814600	selenophosphate synthetase, putative	PCHAS_081190	selenophosphate synthetase, putative	PF3D7_0910400	selenide water dikinase, putative	PVX_098960	selenophosphate synthetase, putative
CL6	PBANKA_081900	secreted acid phosphatase, putative,glideosome-associated protein 50, putative (GAP50)	-0.566398	-0.186575	0.162582	0.113735	0.0110343	0.194906		2	Gc1,	"+1						PF3D7_0918000	glideosome-associated protein 50,secreted acid phosphatase (GAP50)	"+4,5	Gc4,5Gm5			"+6	"+6	"+7			8	1	1188	1188	395	2	HMM: MNISKTLFSVFFVLFFISSY, NN: MNISKTLFSVFFVLFFISSYNVKCQ	null	null	null	null	null	null	PYYM_0822000	secreted acid phosphatase, putative,glideosome-associated protein 50, putative (GAP50)	PCHAS_081930	glideosome-associated protein 50, putative (GAP50)	PF3D7_0918000	secreted acid phosphatase (GAP50)	PVX_099320	glideosome-associated protein 50, putative (GAP50)
CL6	PBANKA_082170	inosine-5'-monophosphate dehydrogenase, putative	-0.646296	-0.439929	-0.0213223	0.202604	0.12967	0.153093		"+1,2	"+1,2	"+1,2						PF3D7_0920800	inosine-5'-monophosphate dehydrogenase	"+4,5	Gc4,5Gm4				"+6	"+7			8	1	1524	1524	507	0	null	IMP dehydrogenase activity	oxidation-reduction process	null	IMP dehydrogenase activity, catalytic activity, protein binding	oxidation-reduction process, purine nucleotide biosynthetic process	null	PYYM_0824700	inosine-5'-monophosphate dehydrogenase, putative	PCHAS_082200	inosine-5'-monophosphate dehydrogenase, putative	PF3D7_0920800	inosine-5'-monophosphate dehydrogenase	PVX_099455	inosine-5'-monophosphate dehydrogenase, putative
CL6	PBANKA_083300	profilin, putative (PFN)	-0.401702	-0.683697	-0.308704	0.546104	0.236435	0.447498		"+1,2	"+1,2	"+1,2		"+1				PF3D7_0932200	profilin, putative (PFN)	"+4	Gc4,5Gm4				"+6				8	4	525	525	174	0	null	actin binding	cytoskeleton organization	actin cytoskeleton	actin binding	cytoskeleton organization	actin cytoskeleton	PYYM_0836100	profilin, putative (PFN)	PCHAS_083330	profilin, putative (PFN)	PF3D7_0932200	profilin, putative (PFN)	PVX_087095	profilin, putative (PFN)
CL6	PBANKA_090170	conserved Plasmodium protein, unknown function	-0.760346	-0.210974	0.0661674	0.196153	0.0951254	0.0532148										PF3D7_1147400	conserved Plasmodium protein, unknown function										9	2	234	234	77	0	null	null	null	null	copper ion binding, cytochrome-c oxidase activity, electron carrier activity	electron transport chain	integral to membrane	PYYM_0902600	conserved Plasmodium protein, unknown function	PCHAS_070290	conserved Plasmodium protein, unknown function	PF3D7_1147400	conserved Plasmodium protein, unknown function	no pv orthologs	no pv orthologs
CL6	PBANKA_092800	conserved Plasmodium protein, unknown function	-0.756473	-0.194306	0.0664184	0.150161	0.139805	0.169005										PF3D7_1120200	conserved Plasmodium protein, unknown function										9	2	240	240	79	2	HMM: MPTFKRAITYYFVIVSLFPATFLG, NN: MPTFKRAITYYFVIVSLFPATFLG	null	null	null	null	null	null	PYYM_0929400	conserved Plasmodium protein, unknown function	PCHAS_091630	conserved Plasmodium protein, unknown function	PF3D7_1120200	conserved Plasmodium protein, unknown function	PVX_091645	hypothetical protein, conserved
CL6	PBANKA_092990	heat shock protein 90, putative	-0.856858	-0.294594	0.0490714	0.359412	0.134011	0.27691		"+1,2	"+1,2	"+1,2						PF3D7_1118200	heat shock protein 90, putative	"+4	Gc5					S7T7			9	1	2409	2409	802	0	null	ATP binding, unfolded protein binding	protein folding, response to stress	null	ATP binding, unfolded protein binding	protein folding, response to stress	null	PYYM_0931300	heat shock protein 90, putative	PCHAS_091440	heat shock protein 90, putative	PF3D7_1118200	heat shock protein 90, putative	PVX_091545	heat shock protein 90, putative
CL6	PBANKA_094350	iron-sulfur assembly protein, sufD, putative	-0.907148	-0.227039	0.142554	0.176771	0.148057	0.302586										PF3D7_1103400	iron-sulfur assembly protein, sufD, putative										9	1	4023	4023	1340	0	HMM: MPNITLLKRMLVFLLLNNYFINHFNCVKCK, NN: MPNITLLKRMLVFLLLNNYFINHFNCVKCK	protein binding	iron-sulfur cluster assembly	null	null	iron-sulfur cluster assembly	null	PYYM_0945100	iron-sulfur assembly protein, sufD, putative	PCHAS_090080	iron-sulfur assembly protein, sufD, putative	PF3D7_1103400	iron-sulfur assembly protein, sufD, putative	PVX_090850	hypothetical protein, conserved
CL6	PBANKA_101170	conserved Plasmodium protein, unknown function	-0.810024	-0.473275	0.0844672	0.337861	0.138011	0.277935										PF3D7_1433200	conserved Plasmodium protein, unknown function		Gc5								10	1	2835	2835	944	0	null	null	null	null	null	null	null	PYYM_1013200	conserved Plasmodium protein, unknown function	PCHAS_101250	conserved Plasmodium protein, unknown function	PF3D7_1433200	conserved Plasmodium protein, unknown function	PVX_084875	hypothetical protein, conserved
CL6	PBANKA_101480	ATP-dependent DNA helicase, putative	-0.620284	-0.285885	-0.0131179	0.145627	0.123138	0.132981										PF3D7_0918600	DNA helicase, putative										10	1	3927	3927	1308	0	null	ATP binding, ATP-dependent 3'-5' DNA helicase activity, nucleic acid binding	DNA recombination, DNA repair, DNA replication	null	ATP binding, ATP-dependent 3'-5' DNA helicase activity, ATP-dependent helicase activity, catalytic activity, helicase activity, nucleic acid binding, nucleotide binding	DNA recombination, DNA repair, DNA replication, cellular metabolic process	null	PYYM_0822500; PYYM_1016300	DNA helicase, putative; ATP-dependent DNA helicase, putative	PCHAS_081980; PCHAS_101560	DNA helicase, putative; ATP-dependent DNA helicase, putative	PF3D7_0918600; PF3D7_1429900	DNA helicase, putative; ATP-dependent DNA helicase, putative	PVX_085045	ATP dependent RNA helicase, putative
CL6	PBANKA_103240	alpha/beta hydrolase, putative	-0.575909	-0.176802	0.0731637	0.173915	0.118051	0.0166113								Gc1		PF3D7_1410100	alpha/beta hydrolase, putative								"Gc7		10	7	936	936	311	0	null	null	null	null	null	null	null	PYYM_1034500	alpha/beta hydrolase, putative	PCHAS_103320	alpha/beta hydrolase, putative	PF3D7_1410100	alpha/beta hydrolase, putative	PVX_085945	hypothetical protein, conserved
CL6	PBANKA_103350	conserved Plasmodium protein, unknown function	-0.573096	-0.556005	-0.178098	0.375957	0.365285	0.399397										PF3D7_1409000	conserved Plasmodium protein, unknown function							"+7			10	2	1599	1599	532	0	null	null	null	null	protein binding	null	null	PYYM_1035600	conserved Plasmodium protein, unknown function	PCHAS_103430	conserved Plasmodium protein, unknown function	PF3D7_1409000	conserved Plasmodium protein, unknown function	PVX_086000	hypothetical protein, conserved
CL6	PBANKA_110330	myosin pfm-b, putative	-0.511523	-0.390278	-0.0990347	0.321194	0.223575	0.0704665										PF3D7_0503600	myosin B (MyoB)							S7			11	8	2409	2409	802	0	null	ATP binding, motor activity	null	myosin complex	ATP binding, motor activity	null	myosin complex	PYYM_1105500	myosin pfm-b, putative	PCHAS_110300	myosin pfm-b, putative	PF3D7_0503600	myosin B (MyoB)	PVX_097755	myosin C, putative
CL6	PBANKA_111760	conserved Plasmodium protein, unknown function	-0.643346	-0.310747	0.072189	0.15311	0.0612642	0.180093										PF3D7_0618400	conserved Plasmodium membrane protein, unknown function										11	5	1710	1710	569	10	HMM: MDEYILLIFFLGCLILSAITGF, NN: MDEYILLIFFLGCLILSAITGF	null	null	null	null	null	null	PYYM_1119600	conserved Plasmodium protein, unknown function	PCHAS_111710	conserved Plasmodium protein, unknown function	PF3D7_0618400	conserved Plasmodium membrane protein, unknown function	PVX_114045	hypothetical protein, conserved
CL6	PBANKA_111970	cleavage stimulation factor subunit 1, putative	-0.452573	-0.307132	-0.015396	0.517273	0.146308	0.285221										PF3D7_0620500	cleavage stimulation factor subunit 1-like protein, putative	"+4,									11	1	1722	1722	573	0	null	null	null	null	protein binding	null	null	PYYM_1121700	cleavage stimulation factor subunit 1, putative	PCHAS_111920	cleavage stimulation factor subunit 1, putative	PF3D7_0620500	cleavage stimulation factor subunit 1-like protein, putative	PVX_114150	cleavage stimulation factor subunit 1-like protein, putative
CL6	PBANKA_113120	60S ribosomal protein L7-2, putative	-0.475911	-0.450652	-0.235257	0.256957	0.449356	0.198828				"+1						PF3D7_1354600	60S ribosomal protein L7-2, putative										11	3	768	768	255	0	null	structural constituent of ribosome	translation	ribosome	null	null	null	PYYM_1133500	60S ribosomal protein L7-2, putative	PCHAS_113070	60S ribosomal protein L7-2, putative	PF3D7_1354600	60S ribosomal protein L7-2, putative	PVX_114715	60S ribosomal protein L7, putative
CL6	PBANKA_121510	Rh5 interacting protein, putative (RIPR)	-0.706688	-0.39311	0.012982	0.357917	0.215786	0.317892										PF3D7_0323400	Rh5 interacting protein (RIPR)							"+7			12	1	3291	3291	1096	1	HMM: MMKKKIITNLIIIIFGLILFKCSIRGR, NN: MMKKKIITNLIIIIFGLILFKCSIRGR	null	null	microneme	protein binding	null	null	PYYM_1217700	Rh5 interacting protein, putative (RIPR)	PCHAS_121580	Rh5 interacting protein, putative (RIPR)	PF3D7_0323400	Rh5 interacting protein (RIPR)	PVX_095055	Rh5 interacting protein, putative (RIPR)
CL6	PBANKA_122760	adenylyl cyclase beta, putative (ACbeta)	-0.593599	-0.429419	-0.0289336	0.180756	0.10081	0.0876839										PF3D7_0802600	adenylyl cyclase beta, putative (ACbeta)							S7			12	5	5046	5046	1681	0	null	adenylate cyclase activity	cyclic nucleotide biosynthetic process, intracellular signal transduction, response to pH	null	phosphorus-oxygen lyase activity	cyclic nucleotide biosynthetic process, intracellular signal transduction	null	PYYM_1230300	adenylyl cyclase beta, putative (ACbeta)	PCHAS_122830	adenylyl cyclase beta, putative (ACbeta)	PF3D7_0802600	adenylyl cyclase beta (ACbeta)	PVX_093610	hypothetical protein, conserved
CL6	PBANKA_124300	cell cycle regulator with zn-finger domain, putative	-0.654083	-0.336685	-0.04928	0.109205	0.237653	0.130678										PF3D7_0528400	cell cycle regulator with zn-finger domain, putative										12	8	1197	1197	398	4	null	zinc ion binding	null	null	zinc ion binding	null	null	PYYM_0109300; PYYM_0512400; PYYM_1245600	zinc finger protein, putative; DHHC-type zinc finger protein, putative; cell cycle regulator with zn-finger domain, putative	PCHAS_010890; PCHAS_051210; PCHAS_124340	zinc finger protein, putative; DHHC-type zinc finger protein, putative; cell cycle regulator with zn-finger domain, putative	PF3D7_0528400; PF3D7_0609800; PF3D7_1027900	cell cycle regulator with zn-finger domain, putative; zinc finger protein, putative; DHHC-type zinc finger protein, putative	PVX_079830; PVX_111325; PVX_113640	hypothetical protein, conserved; hypothetical protein, conserved; hypothetical protein, conserved
CL6	PBANKA_130550	acid cluster protein 33 homologue, putative	-0.720267	-0.507056	0.0146861	0.222387	0.107315	0.0535455										PF3D7_1441600	acid cluster protein 33 homologue, putative										13	1	1941	1941	646	0	null	null	null	null	null	null	null	PYYM_1306300	acid cluster protein 33 homologue, putative	PCHAS_130870	acid cluster protein 33 homologue, putative	PF3D7_1441600	acid cluster protein 33 homologue, putative	PVX_118410	hypothetical protein, conserved
CL6	PBANKA_131660	conserved Plasmodium protein, unknown function	-0.581346	-0.391517	-0.118837	0.178758	0.0881358	0.086319										PF3D7_1452900	conserved Plasmodium protein, unknown function	T5	Gc4,5								13	1	684	684	227	0	null	null	null	null	null	null	null	PYYM_1317400	conserved Plasmodium protein, unknown function	PCHAS_131990	conserved Plasmodium protein, unknown function	PF3D7_1452900	conserved Plasmodium protein, unknown function	PVX_117840	hypothetical protein, conserved
CL6	PBANKA_131860	conserved Plasmodium protein, unknown function	-0.57212	-0.413948	-0.02101	0.310198	0.313588	0.244118				"+1						PF3D7_1454900	conserved Plasmodium protein, unknown function										13	1	462	462	153	0	null	null	null	null	null	null	null	PYYM_1319400	conserved Plasmodium protein, unknown function	PCHAS_132190	conserved Plasmodium protein, unknown function	PF3D7_1454900	conserved Plasmodium protein, unknown function	PVX_117735	Pv-fam-g protein
CL6	PBANKA_132070	signal peptide peptidase, putative (SPP)	-0.582762	-0.0954267	-0.0295926	0.187164	0.227905	0.156419		2	Gc2							PF3D7_1457000	signal peptide peptidase (SPP)	"+4,5	Gc5Gm5			"+6					13	9	1236	1236	411	8	null	aspartic-type endopeptidase activity	null	endoplasmic reticulum, integral to membrane	aspartic-type endopeptidase activity	null	integral to membrane	PYYM_1321500	signal peptide peptidase, putative (SPP)	PCHAS_132400	signal peptide peptidase, putative (SPP)	PF3D7_1457000	signal peptide peptidase (SPP)	PVX_117615	signal peptide peptidase, putative (SPP)
CL6	PBANKA_134540	ER lumen protein retaining receptor 1, putative	-0.46922	-0.611002	-0.0897093	0.0274774	0.0665565	0.153721										PF3D7_1330400.1	ER lumen protein retaining receptor 1, putative	"+5	Gc5			"+6					13	5	855	855	284	7	null	ER retention sequence binding	protein retention in ER lumen	integral to membrane	ER retention sequence binding	protein retention in ER lumen	integral to membrane	PYYM_1347100	ER lumen protein retaining receptor 1, putative	PCHAS_135000	ER lumen protein retaining receptor 1, putative	PF3D7_1330400.1	ER lumen protein retaining receptor 1, putative	PVX_082460	ER lumen protein retaining receptor 1, putative
CL6	PBANKA_134600	DEAD box helicase, putative	-0.483302	-0.225162	-0.00619793	-0.0117016	0.404224	0.470709										PF3D7_1331100	DEAD box helicase, putative										13	10	3234	3234	1077	0	null	ATP binding, ATP-dependent helicase activity, helicase activity, nucleic acid binding	null	null	ATP binding, ATP-dependent helicase activity, helicase activity, nucleic acid binding	null	null	PYYM_1347700	DEAD box helicase, putative	PCHAS_135060	DEAD box helicase, putative	PF3D7_1331100	DEAD box helicase, putative	PVX_082490	helicase, putative
CL6	PBANKA_136410	conserved Plasmodium protein, unknown function	-0.0871463	-0.430553	-0.189737	0.452195	0.431409	0.316421										PF3D7_1351300	conserved Plasmodium membrane protein, unknown function										13	1	1104	1104	367	4	null	null	null	null	null	null	null	PYYM_1366200	conserved Plasmodium protein, unknown function	PCHAS_136870	conserved Plasmodium protein, unknown function	PF3D7_1351300	conserved Plasmodium membrane protein, unknown function	PVX_083460	hypothetical protein, conserved
CL6	PBANKA_136450	conserved Plasmodium protein, unknown function	-0.706066	-0.609717	-0.122604	0.199481	0.259977	0.302629		"+1,								PF3D7_1351800.1	conserved Plasmodium protein, unknown function					"+6		"+7			13	2	540	540	179	0	HMM: MKKISKYITIIAILFLARFLCI, NN: MKKISKYITIIAILFLARFL	null	null	null	null	null	null	PYYM_1366600	conserved Plasmodium protein, unknown function	PCHAS_136910	conserved Plasmodium protein, unknown function	PF3D7_1351800.1; PF3D7_1351800.2	conserved Plasmodium protein, unknown function; conserved Plasmodium protein, unknown function	PVX_083480	hypothetical protein, conserved
CL6	PBANKA_142150	conserved Plasmodium protein, unknown function	-0.602433	-0.105633	0.085302	0.102777	0.150368	0.147484										no pf ortholog	no_pf_ortho_annotation										14	1	3909	3909	1302	1	HMM: MAYNHTSVFLFTVQGILASLTCSLCCFVYAY, NN: MAYNHTSVFLFTVQGILASLTCSLCCFVYAY	null	null	null	null	null	null	PYYM_1425300	conserved Plasmodium protein, unknown function	PCHAS_142330	conserved Plasmodium protein, unknown function	no pf orthologs	no pf orthologs	PVX_122965	hypothetical protein, conserved
CL6	PBANKA_142310	phospholipase, putative	-0.650264	-0.547448	-0.55068	0.968662	0.438404	0.40511										PF3D7_0814400	phospholipase DDHD1, putative							"+7	Gc7,	"+7	14	3	1911	1911	636	0	null	metal ion binding	null	null	metal ion binding	null	null	PYYM_1426900	phospholipase, putative	PCHAS_142490	phospholipase, putative	PF3D7_0814400	phospholipase DDHD1, putative	PVX_123050	phospholipase DDHD1, putative
CL6	PBANKA_143940	histone chaperone ASF1, putative (ASF1)	-0.628939	-0.695228	-0.119674	0.446217	0.551494	0.595465		2	Gc♂2		"+1					PF3D7_1224500	chromatin assembly protein (ASF1), putative	"+4,5	Gc4,5Gm5								14	2	807	807	268	0	null	null	chromatin assembly or disassembly	nucleus	null	chromatin assembly or disassembly	nucleus	PYYM_1443500	histone chaperone ASF1, putative (ASF1)	PCHAS_144140	histone chaperone ASF1, putative (ASF1)	PF3D7_1224500	histone chaperone ASF1, putative (ASF1)	PVX_123855	histone chaperone ASF1, putative (ASF1)
CL6	PBANKA_145640	SNARE protein, putative	-0.201028	-0.432318	-0.219171	0.620652	0.306528	0.214211										PF3D7_1243000	syntaxin, Qa-SNARE family (SYN16)										14	1	978	978	325	1	null	protein binding	vesicle-mediated transport	membrane	protein binding	vesicle-mediated transport	membrane	PYYM_1460400	SNARE protein, putative	PCHAS_145870	SNARE protein, putative	PF3D7_1243000	syntaxin, Qa-SNARE family (SYN16)	PVX_101050	t-SNARE, putative,syntaxin-like
[truncated: 2 more columns]
